# Supplementary material for: Effective Stimulation Type and Waveform for Force Control of the Motor Unit System: Implications for Intraspinal Microstimulation
Source: Front Neurosci. 2021 Jun 28;15:645984. doi: 10.3389/fnins.2021.645984 (PMC8274570; doi:10.3389/fnins.2021.645984)
Supplement: Supplementary File 5 — Production of 20% of the maximal force by the model motor unit, as shown in Figure 6, at the optimal muscle length under discrete current stimulation conditions. [file Data_Sheet_2.ZIP]

Archive with 34 entries (26 files):
- 20201125_PyMUS_ver2.0.1_Release/GUI.py
- 20201125_PyMUS_ver2.0.1_Release/icons_rc.py
- 20201125_PyMUS_ver2.0.1_Release/LICENSE
- 20201125_PyMUS_ver2.0.1_Release/model_equations.pdf
- 20201125_PyMUS_ver2.0.1_Release/Motorunit.py
- 20201125_PyMUS_ver2.0.1_Release/parameters/
- 20201125_PyMUS_ver2.0.1_Release/parameters/Iaxon/
- 20201125_PyMUS_ver2.0.1_Release/parameters/Iaxon/random_20hz.csv
- 20201125_PyMUS_ver2.0.1_Release/parameters/Isoma/
- 20201125_PyMUS_ver2.0.1_Release/parameters/Isoma/Is_Tri.csv
- 20201125_PyMUS_ver2.0.1_Release/parameters/Isyn/
- 20201125_PyMUS_ver2.0.1_Release/parameters/Isyn/desyn_Tri_Noise.csv
- 20201125_PyMUS_ver2.0.1_Release/parameters/Isyn/disyn_Tri_Noise.csv
- 20201125_PyMUS_ver2.0.1_Release/parameters/Isyn/sesyn_Tri_Noise.csv
- 20201125_PyMUS_ver2.0.1_Release/parameters/Isyn/sisyn_Tri_Noise.csv
- 20201125_PyMUS_ver2.0.1_Release/parameters/MF_Parameters/
- 20201125_PyMUS_ver2.0.1_Release/parameters/MF_Parameters/MF_Parameters.csv
- 20201125_PyMUS_ver2.0.1_Release/parameters/MN_Parameters/
- 20201125_PyMUS_ver2.0.1_Release/parameters/MN_Parameters/MN_Parameters.csv
- 20201125_PyMUS_ver2.0.1_Release/parameters/Xm/
- 20201125_PyMUS_ver2.0.1_Release/parameters/Xm/locomotor-like movement Xm.csv
- 20201125_PyMUS_ver2.0.1_Release/README.docx
- 20201125_PyMUS_ver2.0.1_Release/resources/
- 20201125_PyMUS_ver2.0.1_Release/resources/default.PNG
- 20201125_PyMUS_ver2.0.1_Release/resources/file_load.png
- 20201125_PyMUS_ver2.0.1_Release/resources/PyMUS_icon.ico
- 20201125_PyMUS_ver2.0.1_Release/resources/PyMUS_image.png
- 20201125_PyMUS_ver2.0.1_Release/resources/Thumbs.db
- 20201125_PyMUS_ver2.0.1_Release/ui_AboutThis.py
- 20201125_PyMUS_ver2.0.1_Release/ui_InitialValue.py
- 20201125_PyMUS_ver2.0.1_Release/ui_Main.py
- 20201125_PyMUS_ver2.0.1_Release/ui_Oscilloscope.py
- 20201125_PyMUS_ver2.0.1_Release/ui_Parameter.py
- 20201125_PyMUS_ver2.0.1_Release/ui_SignalGenerator.py
