# Supplementary material for: Effective Stimulation Type and Waveform for Force Control of the Motor Unit System: Implications for Intraspinal Microstimulation
Source: Front Neurosci. 2021 Jun 28;15:645984. doi: 10.3389/fnins.2021.645984 (PMC8274570; doi:10.3389/fnins.2021.645984)
Supplement: Supplementary File 5 — Production of 20% of the maximal force by the model motor unit, as shown in Figure 6, at the optimal muscle length under discrete current stimulation conditions. [file Data_Sheet_2.ZIP › 20201125_PyMUS_ver2.0.1_Release/parameters/Iaxon/random_20hz.csv]

time
100
176.7
265
347.3
435.7
524.7
615.8
673.4
704.7
720.4
737.8
783.7
809.6
879.7
910
999.3
1095.9
1189.4
1282.7
1316.4
1404.4
1483.5
