# Supplementary material for: Effective Stimulation Type and Waveform for Force Control of the Motor Unit System: Implications for Intraspinal Microstimulation
Source: Front Neurosci. 2021 Jun 28;15:645984. doi: 10.3389/fnins.2021.645984 (PMC8274570; doi:10.3389/fnins.2021.645984)
Supplement: Supplementary File 5 — Production of 20% of the maximal force by the model motor unit, as shown in Figure 6, at the optimal muscle length under discrete current stimulation conditions. [file Data_Sheet_2.ZIP › 20201125_PyMUS_ver2.0.1_Release/parameters/Isoma/Is_Tri.csv]

time	Is
0	0
0.1	0.0004
0.2	0.0008
0.3	0.0012
0.4	0.0016
0.5	0.002
0.6	0.0024
0.7	0.0028
0.8	0.0032
0.9	0.0036
1	0.004
1.1	0.0044
1.2	0.0048
1.3	0.0052
1.4	0.0056
1.5	0.006
1.6	0.0064
1.7	0.0068
1.8	0.0072
1.9	0.0076
2	0.008
2.1	0.0084
2.2	0.0088
2.3	0.0092
2.4	0.0096
2.5	0.01
2.6	0.0104
2.7	0.0108
2.8	0.0112
2.9	0.0116
3	0.012
3.1	0.0124
3.2	0.0128
3.3	0.0132
3.4	0.0136
3.5	0.014
3.6	0.0144
3.7	0.0148
3.8	0.0152
3.9	0.0156
4	0.016
4.1	0.0164
4.2	0.0168
4.3	0.0172
4.4	0.0176
4.5	0.018
4.6	0.0184
4.7	0.0188
4.8	0.0192
4.9	0.0196
5	0.02
5.1	0.0204
5.2	0.0208
5.3	0.0212
5.4	0.0216
5.5	0.022
5.6	0.0224
5.7	0.0228
5.8	0.0232
5.9	0.0236
6	0.024
6.1	0.0244
6.2	0.0248
6.3	0.0252
6.4	0.0256
6.5	0.026
6.6	0.0264
6.7	0.0268
6.8	0.0272
6.9	0.0276
7	0.028
7.1	0.0284
7.2	0.0288
7.3	0.0292
7.4	0.0296
7.5	0.03
7.6	0.0304
7.7	0.0308
7.8	0.0312
7.9	0.0316
8	0.032
8.1	0.0324
8.2	0.0328
8.3	0.0332
8.4	0.0336
8.5	0.034
8.6	0.0344
8.7	0.0348
8.8	0.0352
8.9	0.0356
9	0.036
9.1	0.0364
9.2	0.0368
9.3	0.0372
9.4	0.0376
9.5	0.038
9.6	0.0384
9.7	0.0388
9.8	0.0392
9.9	0.0396
10	0.04
10.1	0.0404
10.2	0.0408
10.3	0.0412
10.4	0.0416
10.5	0.042
10.6	0.0424
10.7	0.0428
10.8	0.0432
10.9	0.0436
11	0.044
11.1	0.0444
11.2	0.0448
11.3	0.0452
11.4	0.0456
11.5	0.046
11.6	0.0464
11.7	0.0468
11.8	0.0472
11.9	0.0476
12	0.048
12.1	0.0484
12.2	0.0488
12.3	0.0492
12.4	0.0496
12.5	0.05
12.6	0.0504
12.7	0.0508
12.8	0.0512
12.9	0.0516
13	0.052
13.1	0.0524
13.2	0.0528
13.3	0.0532
13.4	0.0536
13.5	0.054
13.6	0.0544
13.7	0.0548
13.8	0.0552
13.9	0.0556
14	0.056
14.1	0.0564
14.2	0.0568
14.3	0.0572
14.4	0.0576
14.5	0.058
14.6	0.0584
14.7	0.0588
14.8	0.0592
14.9	0.0596
15	0.06
15.1	0.0604
15.2	0.0608
15.3	0.0612
15.4	0.0616
15.5	0.062
15.6	0.0624
15.7	0.0628
15.8	0.0632
15.9	0.0636
16	0.064
16.1	0.0644
16.2	0.0648
16.3	0.0652
16.4	0.0656
16.5	0.066
16.6	0.0664
16.7	0.0668
16.8	0.0672
16.9	0.0676
17	0.068
17.1	0.0684
17.2	0.0688
17.3	0.0692
17.4	0.0696
17.5	0.07
17.6	0.0704
17.7	0.0708
17.8	0.0712
17.9	0.0716
18	0.072
18.1	0.0724
18.2	0.0728
18.3	0.0732
18.4	0.0736
18.5	0.074
18.6	0.0744
18.7	0.0748
18.8	0.0752
18.9	0.0756
19	0.076
19.1	0.0764
19.2	0.0768
19.3	0.0772
19.4	0.0776
19.5	0.078
19.6	0.0784
19.7	0.0788
19.8	0.0792
19.9	0.0796
20	0.08
20.1	0.0804
20.2	0.0808
20.3	0.0812
20.4	0.0816
20.5	0.082
20.6	0.0824
20.7	0.0828
20.8	0.0832
20.9	0.0836
21	0.084
21.1	0.0844
21.2	0.0848
21.3	0.0852
21.4	0.0856
21.5	0.086
21.6	0.0864
21.7	0.0868
21.8	0.0872
21.9	0.0876
22	0.088
22.1	0.0884
22.2	0.0888
22.3	0.0892
22.4	0.0896
22.5	0.09
22.6	0.0904
22.7	0.0908
22.8	0.0912
22.9	0.0916
23	0.092
23.1	0.0924
23.2	0.0928
23.3	0.0932
23.4	0.0936
23.5	0.094
23.6	0.0944
23.7	0.0948
23.8	0.0952
23.9	0.0956
24	0.096
24.1	0.0964
24.2	0.0968
24.3	0.0972
24.4	0.0976
24.5	0.098
24.6	0.0984
24.7	0.0988
24.8	0.0992
24.9	0.0996
25	0.1
25.1	0.1004
25.2	0.1008
25.3	0.1012
25.4	0.1016
25.5	0.102
25.6	0.1024
25.7	0.1028
25.8	0.1032
25.9	0.1036
26	0.104
26.1	0.1044
26.2	0.1048
26.3	0.1052
26.4	0.1056
26.5	0.106
26.6	0.1064
26.7	0.1068
26.8	0.1072
26.9	0.1076
27	0.108
27.1	0.1084
27.2	0.1088
27.3	0.1092
27.4	0.1096
27.5	0.11
27.6	0.1104
27.7	0.1108
27.8	0.1112
27.9	0.1116
28	0.112
28.1	0.1124
28.2	0.1128
28.3	0.1132
28.4	0.1136
28.5	0.114
28.6	0.1144
28.7	0.1148
28.8	0.1152
28.9	0.1156
29	0.116
29.1	0.1164
29.2	0.1168
29.3	0.1172
29.4	0.1176
29.5	0.118
29.6	0.1184
29.7	0.1188
29.8	0.1192
29.9	0.1196
30	0.12
30.1	0.1204
30.2	0.1208
30.3	0.1212
30.4	0.1216
30.5	0.122
30.6	0.1224
30.7	0.1228
30.8	0.1232
30.9	0.1236
31	0.124
31.1	0.1244
31.2	0.1248
31.3	0.1252
31.4	0.1256
31.5	0.126
31.6	0.1264
31.7	0.1268
31.8	0.1272
31.9	0.1276
32	0.128
32.1	0.1284
32.2	0.1288
32.3	0.1292
32.4	0.1296
32.5	0.13
32.6	0.1304
32.7	0.1308
32.8	0.1312
32.9	0.1316
33	0.132
33.1	0.1324
33.2	0.1328
33.3	0.1332
33.4	0.1336
33.5	0.134
33.6	0.1344
33.7	0.1348
33.8	0.1352
33.9	0.1356
34	0.136
34.1	0.1364
34.2	0.1368
34.3	0.1372
34.4	0.1376
34.5	0.138
34.6	0.1384
34.7	0.1388
34.8	0.1392
34.9	0.1396
35	0.14
35.1	0.1404
35.2	0.1408
35.3	0.1412
35.4	0.1416
35.5	0.142
35.6	0.1424
35.7	0.1428
35.8	0.1432
35.9	0.1436
36	0.144
36.1	0.1444
36.2	0.1448
36.3	0.1452
36.4	0.1456
36.5	0.146
36.6	0.1464
36.7	0.1468
36.8	0.1472
36.9	0.1476
37	0.148
37.1	0.1484
37.2	0.1488
37.3	0.1492
37.4	0.1496
37.5	0.15
37.6	0.1504
37.7	0.1508
37.8	0.1512
37.9	0.1516
38	0.152
38.1	0.1524
38.2	0.1528
38.3	0.1532
38.4	0.1536
38.5	0.154
38.6	0.1544
38.7	0.1548
38.8	0.1552
38.9	0.1556
39	0.156
39.1	0.1564
39.2	0.1568
39.3	0.1572
39.4	0.1576
39.5	0.158
39.6	0.1584
39.7	0.1588
39.8	0.1592
39.9	0.1596
40	0.16
40.1	0.1604
40.2	0.1608
40.3	0.1612
40.4	0.1616
40.5	0.162
40.6	0.1624
40.7	0.1628
40.8	0.1632
40.9	0.1636
41	0.164
41.1	0.1644
41.2	0.1648
41.3	0.1652
41.4	0.1656
41.5	0.166
41.6	0.1664
41.7	0.1668
41.8	0.1672
41.9	0.1676
42	0.168
42.1	0.1684
42.2	0.1688
42.3	0.1692
42.4	0.1696
42.5	0.17
42.6	0.1704
42.7	0.1708
42.8	0.1712
42.9	0.1716
43	0.172
43.1	0.1724
43.2	0.1728
43.3	0.1732
43.4	0.1736
43.5	0.174
43.6	0.1744
43.7	0.1748
43.8	0.1752
43.9	0.1756
44	0.176
44.1	0.1764
44.2	0.1768
44.3	0.1772
44.4	0.1776
44.5	0.178
44.6	0.1784
44.7	0.1788
44.8	0.1792
44.9	0.1796
45	0.18
45.1	0.1804
45.2	0.1808
45.3	0.1812
45.4	0.1816
45.5	0.182
45.6	0.1824
45.7	0.1828
45.8	0.1832
45.9	0.1836
46	0.184
46.1	0.1844
46.2	0.1848
46.3	0.1852
46.4	0.1856
46.5	0.186
46.6	0.1864
46.7	0.1868
46.8	0.1872
46.9	0.1876
47	0.188
47.1	0.1884
47.2	0.1888
47.3	0.1892
47.4	0.1896
47.5	0.19
47.6	0.1904
47.7	0.1908
47.8	0.1912
47.9	0.1916
48	0.192
48.1	0.1924
48.2	0.1928
48.3	0.1932
48.4	0.1936
48.5	0.194
48.6	0.1944
48.7	0.1948
48.8	0.1952
48.9	0.1956
49	0.196
49.1	0.1964
49.2	0.1968
49.3	0.1972
49.4	0.1976
49.5	0.198
49.6	0.1984
49.7	0.1988
49.8	0.1992
49.9	0.1996
50	0.2
50.1	0.2004
50.2	0.2008
50.3	0.2012
50.4	0.2016
50.5	0.202
50.6	0.2024
50.7	0.2028
50.8	0.2032
50.9	0.2036
51	0.204
51.1	0.2044
51.2	0.2048
51.3	0.2052
51.4	0.2056
51.5	0.206
51.6	0.2064
51.7	0.2068
51.8	0.2072
51.9	0.2076
52	0.208
52.1	0.2084
52.2	0.2088
52.3	0.2092
52.4	0.2096
52.5	0.21
52.6	0.2104
52.7	0.2108
52.8	0.2112
52.9	0.2116
53	0.212
53.1	0.2124
53.2	0.2128
53.3	0.2132
53.4	0.2136
53.5	0.214
53.6	0.2144
53.7	0.2148
53.8	0.2152
53.9	0.2156
54	0.216
54.1	0.2164
54.2	0.2168
54.3	0.2172
54.4	0.2176
54.5	0.218
54.6	0.2184
54.7	0.2188
54.8	0.2192
54.9	0.2196
55	0.22
55.1	0.2204
55.2	0.2208
55.3	0.2212
55.4	0.2216
55.5	0.222
55.6	0.2224
55.7	0.2228
55.8	0.2232
55.9	0.2236
56	0.224
56.1	0.2244
56.2	0.2248
56.3	0.2252
56.4	0.2256
56.5	0.226
56.6	0.2264
56.7	0.2268
56.8	0.2272
56.9	0.2276
57	0.228
57.1	0.2284
57.2	0.2288
57.3	0.2292
57.4	0.2296
57.5	0.23
57.6	0.2304
57.7	0.2308
57.8	0.2312
57.9	0.2316
58	0.232
58.1	0.2324
58.2	0.2328
58.3	0.2332
58.4	0.2336
58.5	0.234
58.6	0.2344
58.7	0.2348
58.8	0.2352
58.9	0.2356
59	0.236
59.1	0.2364
59.2	0.2368
59.3	0.2372
59.4	0.2376
59.5	0.238
59.6	0.2384
59.7	0.2388
59.8	0.2392
59.9	0.2396
60	0.24
60.1	0.2404
60.2	0.2408
60.3	0.2412
60.4	0.2416
60.5	0.242
60.6	0.2424
60.7	0.2428
60.8	0.2432
60.9	0.2436
61	0.244
61.1	0.2444
61.2	0.2448
61.3	0.2452
61.4	0.2456
61.5	0.246
61.6	0.2464
61.7	0.2468
61.8	0.2472
61.9	0.2476
62	0.248
62.1	0.2484
62.2	0.2488
62.3	0.2492
62.4	0.2496
62.5	0.25
62.6	0.2504
62.7	0.2508
62.8	0.2512
62.9	0.2516
63	0.252
63.1	0.2524
63.2	0.2528
63.3	0.2532
63.4	0.2536
63.5	0.254
63.6	0.2544
63.7	0.2548
63.8	0.2552
63.9	0.2556
64	0.256
64.1	0.2564
64.2	0.2568
64.3	0.2572
64.4	0.2576
64.5	0.258
64.6	0.2584
64.7	0.2588
64.8	0.2592
64.9	0.2596
65	0.26
65.1	0.2604
65.2	0.2608
65.3	0.2612
65.4	0.2616
65.5	0.262
65.6	0.2624
65.7	0.2628
65.8	0.2632
65.9	0.2636
66	0.264
66.1	0.2644
66.2	0.2648
66.3	0.2652
66.4	0.2656
66.5	0.266
66.6	0.2664
66.7	0.2668
66.8	0.2672
66.9	0.2676
67	0.268
67.1	0.2684
67.2	0.2688
67.3	0.2692
67.4	0.2696
67.5	0.27
67.6	0.2704
67.7	0.2708
67.8	0.2712
67.9	0.2716
68	0.272
68.1	0.2724
68.2	0.2728
68.3	0.2732
68.4	0.2736
68.5	0.274
68.6	0.2744
68.7	0.2748
68.8	0.2752
68.9	0.2756
69	0.276
69.1	0.2764
69.2	0.2768
69.3	0.2772
69.4	0.2776
69.5	0.278
69.6	0.2784
69.7	0.2788
69.8	0.2792
69.9	0.2796
70	0.28
70.1	0.2804
70.2	0.2808
70.3	0.2812
70.4	0.2816
70.5	0.282
70.6	0.2824
70.7	0.2828
70.8	0.2832
70.9	0.2836
71	0.284
71.1	0.2844
71.2	0.2848
71.3	0.2852
71.4	0.2856
71.5	0.286
71.6	0.2864
71.7	0.2868
71.8	0.2872
71.9	0.2876
72	0.288
72.1	0.2884
72.2	0.2888
72.3	0.2892
72.4	0.2896
72.5	0.29
72.6	0.2904
72.7	0.2908
72.8	0.2912
72.9	0.2916
73	0.292
73.1	0.2924
73.2	0.2928
73.3	0.2932
73.4	0.2936
73.5	0.294
73.6	0.2944
73.7	0.2948
73.8	0.2952
73.9	0.2956
74	0.296
74.1	0.2964
74.2	0.2968
74.3	0.2972
74.4	0.2976
74.5	0.298
74.6	0.2984
74.7	0.2988
74.8	0.2992
74.9	0.2996
75	0.3
75.1	0.3004
75.2	0.3008
75.3	0.3012
75.4	0.3016
75.5	0.302
75.6	0.3024
75.7	0.3028
75.8	0.3032
75.9	0.3036
76	0.304
76.1	0.3044
76.2	0.3048
76.3	0.3052
76.4	0.3056
76.5	0.306
76.6	0.3064
76.7	0.3068
76.8	0.3072
76.9	0.3076
77	0.308
77.1	0.3084
77.2	0.3088
77.3	0.3092
77.4	0.3096
77.5	0.31
77.6	0.3104
77.7	0.3108
77.8	0.3112
77.9	0.3116
78	0.312
78.1	0.3124
78.2	0.3128
78.3	0.3132
78.4	0.3136
78.5	0.314
78.6	0.3144
78.7	0.3148
78.8	0.3152
78.9	0.3156
79	0.316
79.1	0.3164
79.2	0.3168
79.3	0.3172
79.4	0.3176
79.5	0.318
79.6	0.3184
79.7	0.3188
79.8	0.3192
79.9	0.3196
80	0.32
80.1	0.3204
80.2	0.3208
80.3	0.3212
80.4	0.3216
80.5	0.322
80.6	0.3224
80.7	0.3228
80.8	0.3232
80.9	0.3236
81	0.324
81.1	0.3244
81.2	0.3248
81.3	0.3252
81.4	0.3256
81.5	0.326
81.6	0.3264
81.7	0.3268
81.8	0.3272
81.9	0.3276
82	0.328
82.1	0.3284
82.2	0.3288
82.3	0.3292
82.4	0.3296
82.5	0.33
82.6	0.3304
82.7	0.3308
82.8	0.3312
82.9	0.3316
83	0.332
83.1	0.3324
83.2	0.3328
83.3	0.3332
83.4	0.3336
83.5	0.334
83.6	0.3344
83.7	0.3348
83.8	0.3352
83.9	0.3356
84	0.336
84.1	0.3364
84.2	0.3368
84.3	0.3372
84.4	0.3376
84.5	0.338
84.6	0.3384
84.7	0.3388
84.8	0.3392
84.9	0.3396
85	0.34
85.1	0.3404
85.2	0.3408
85.3	0.3412
85.4	0.3416
85.5	0.342
85.6	0.3424
85.7	0.3428
85.8	0.3432
85.9	0.3436
86	0.344
86.1	0.3444
86.2	0.3448
86.3	0.3452
86.4	0.3456
86.5	0.346
86.6	0.3464
86.7	0.3468
86.8	0.3472
86.9	0.3476
87	0.348
87.1	0.3484
87.2	0.3488
87.3	0.3492
87.4	0.3496
87.5	0.35
87.6	0.3504
87.7	0.3508
87.8	0.3512
87.9	0.3516
88	0.352
88.1	0.3524
88.2	0.3528
88.3	0.3532
88.4	0.3536
88.5	0.354
88.6	0.3544
88.7	0.3548
88.8	0.3552
88.9	0.3556
89	0.356
89.1	0.3564
89.2	0.3568
89.3	0.3572
89.4	0.3576
89.5	0.358
89.6	0.3584
89.7	0.3588
89.8	0.3592
89.9	0.3596
90	0.36
90.1	0.3604
90.2	0.3608
90.3	0.3612
90.4	0.3616
90.5	0.362
90.6	0.3624
90.7	0.3628
90.8	0.3632
90.9	0.3636
91	0.364
91.1	0.3644
91.2	0.3648
91.3	0.3652
91.4	0.3656
91.5	0.366
91.6	0.3664
91.7	0.3668
91.8	0.3672
91.9	0.3676
92	0.368
92.1	0.3684
92.2	0.3688
92.3	0.3692
92.4	0.3696
92.5	0.37
92.6	0.3704
92.7	0.3708
92.8	0.3712
92.9	0.3716
93	0.372
93.1	0.3724
93.2	0.3728
93.3	0.3732
93.4	0.3736
93.5	0.374
93.6	0.3744
93.7	0.3748
93.8	0.3752
93.9	0.3756
94	0.376
94.1	0.3764
94.2	0.3768
94.3	0.3772
94.4	0.3776
94.5	0.378
94.6	0.3784
94.7	0.3788
94.8	0.3792
94.9	0.3796
95	0.38
95.1	0.3804
95.2	0.3808
95.3	0.3812
95.4	0.3816
95.5	0.382
95.6	0.3824
95.7	0.3828
95.8	0.3832
95.9	0.3836
96	0.384
96.1	0.3844
96.2	0.3848
96.3	0.3852
96.4	0.3856
96.5	0.386
96.6	0.3864
96.7	0.3868
96.8	0.3872
96.9	0.3876
97	0.388
97.1	0.3884
97.2	0.3888
97.3	0.3892
97.4	0.3896
97.5	0.39
97.6	0.3904
97.7	0.3908
97.8	0.3912
97.9	0.3916
98	0.392
98.1	0.3924
98.2	0.3928
98.3	0.3932
98.4	0.3936
98.5	0.394
98.6	0.3944
98.7	0.3948
98.8	0.3952
98.9	0.3956
99	0.396
99.1	0.3964
99.2	0.3968
99.3	0.3972
99.4	0.3976
99.5	0.398
99.6	0.3984
99.7	0.3988
99.8	0.3992
99.9	0.3996
100	0.4
100.1	0.4004
100.2	0.4008
100.3	0.4012
100.4	0.4016
100.5	0.402
100.6	0.4024
100.7	0.4028
100.8	0.4032
100.9	0.4036
101	0.404
101.1	0.4044
101.2	0.4048
101.3	0.4052
101.4	0.4056
101.5	0.406
101.6	0.4064
101.7	0.4068
101.8	0.4072
101.9	0.4076
102	0.408
102.1	0.4084
102.2	0.4088
102.3	0.4092
102.4	0.4096
102.5	0.41
102.6	0.4104
102.7	0.4108
102.8	0.4112
102.9	0.4116
103	0.412
103.1	0.4124
103.2	0.4128
103.3	0.4132
103.4	0.4136
103.5	0.414
103.6	0.4144
103.7	0.4148
103.8	0.4152
103.9	0.4156
104	0.416
104.1	0.4164
104.2	0.4168
104.3	0.4172
104.4	0.4176
104.5	0.418
104.6	0.4184
104.7	0.4188
104.8	0.4192
104.9	0.4196
105	0.42
105.1	0.4204
105.2	0.4208
105.3	0.4212
105.4	0.4216
105.5	0.422
105.6	0.4224
105.7	0.4228
105.8	0.4232
105.9	0.4236
106	0.424
106.1	0.4244
106.2	0.4248
106.3	0.4252
106.4	0.4256
106.5	0.426
106.6	0.4264
106.7	0.4268
106.8	0.4272
106.9	0.4276
107	0.428
107.1	0.4284
107.2	0.4288
107.3	0.4292
107.4	0.4296
107.5	0.43
107.6	0.4304
107.7	0.4308
107.8	0.4312
107.9	0.4316
108	0.432
108.1	0.4324
108.2	0.4328
108.3	0.4332
108.4	0.4336
108.5	0.434
108.6	0.4344
108.7	0.4348
108.8	0.4352
108.9	0.4356
109	0.436
109.1	0.4364
109.2	0.4368
109.3	0.4372
109.4	0.4376
109.5	0.438
109.6	0.4384
109.7	0.4388
109.8	0.4392
109.9	0.4396
110	0.44
110.1	0.4404
110.2	0.4408
110.3	0.4412
110.4	0.4416
110.5	0.442
110.6	0.4424
110.7	0.4428
110.8	0.4432
110.9	0.4436
111	0.444
111.1	0.4444
111.2	0.4448
111.3	0.4452
111.4	0.4456
111.5	0.446
111.6	0.4464
111.7	0.4468
111.8	0.4472
111.9	0.4476
112	0.448
112.1	0.4484
112.2	0.4488
112.3	0.4492
112.4	0.4496
112.5	0.45
112.6	0.4504
112.7	0.4508
112.8	0.4512
112.9	0.4516
113	0.452
113.1	0.4524
113.2	0.4528
113.3	0.4532
113.4	0.4536
113.5	0.454
113.6	0.4544
113.7	0.4548
113.8	0.4552
113.9	0.4556
114	0.456
114.1	0.4564
114.2	0.4568
114.3	0.4572
114.4	0.4576
114.5	0.458
114.6	0.4584
114.7	0.4588
114.8	0.4592
114.9	0.4596
115	0.46
115.1	0.4604
115.2	0.4608
115.3	0.4612
115.4	0.4616
115.5	0.462
115.6	0.4624
115.7	0.4628
115.8	0.4632
115.9	0.4636
116	0.464
116.1	0.4644
116.2	0.4648
116.3	0.4652
116.4	0.4656
116.5	0.466
116.6	0.4664
116.7	0.4668
116.8	0.4672
116.9	0.4676
117	0.468
117.1	0.4684
117.2	0.4688
117.3	0.4692
117.4	0.4696
117.5	0.47
117.6	0.4704
117.7	0.4708
117.8	0.4712
117.9	0.4716
118	0.472
118.1	0.4724
118.2	0.4728
118.3	0.4732
118.4	0.4736
118.5	0.474
118.6	0.4744
118.7	0.4748
118.8	0.4752
118.9	0.4756
119	0.476
119.1	0.4764
119.2	0.4768
119.3	0.4772
119.4	0.4776
119.5	0.478
119.6	0.4784
119.7	0.4788
119.8	0.4792
119.9	0.4796
120	0.48
120.1	0.4804
120.2	0.4808
120.3	0.4812
120.4	0.4816
120.5	0.482
120.6	0.4824
120.7	0.4828
120.8	0.4832
120.9	0.4836
121	0.484
121.1	0.4844
121.2	0.4848
121.3	0.4852
121.4	0.4856
121.5	0.486
121.6	0.4864
121.7	0.4868
121.8	0.4872
121.9	0.4876
122	0.488
122.1	0.4884
122.2	0.4888
122.3	0.4892
122.4	0.4896
122.5	0.49
122.6	0.4904
122.7	0.4908
122.8	0.4912
122.9	0.4916
123	0.492
123.1	0.4924
123.2	0.4928
123.3	0.4932
123.4	0.4936
123.5	0.494
123.6	0.4944
123.7	0.4948
123.8	0.4952
123.9	0.4956
124	0.496
124.1	0.4964
124.2	0.4968
124.3	0.4972
124.4	0.4976
124.5	0.498
124.6	0.4984
124.7	0.4988
124.8	0.4992
124.9	0.4996
125	0.5
125.1	0.5004
125.2	0.5008
125.3	0.5012
125.4	0.5016
125.5	0.502
125.6	0.5024
125.7	0.5028
125.8	0.5032
125.9	0.5036
126	0.504
126.1	0.5044
126.2	0.5048
126.3	0.5052
126.4	0.5056
126.5	0.506
126.6	0.5064
126.7	0.5068
126.8	0.5072
126.9	0.5076
127	0.508
127.1	0.5084
127.2	0.5088
127.3	0.5092
127.4	0.5096
127.5	0.51
127.6	0.5104
127.7	0.5108
127.8	0.5112
127.9	0.5116
128	0.512
128.1	0.5124
128.2	0.5128
128.3	0.5132
128.4	0.5136
128.5	0.514
128.6	0.5144
128.7	0.5148
128.8	0.5152
128.9	0.5156
129	0.516
129.1	0.5164
129.2	0.5168
129.3	0.5172
129.4	0.5176
129.5	0.518
129.6	0.5184
129.7	0.5188
129.8	0.5192
129.9	0.5196
130	0.52
130.1	0.5204
130.2	0.5208
130.3	0.5212
130.4	0.5216
130.5	0.522
130.6	0.5224
130.7	0.5228
130.8	0.5232
130.9	0.5236
131	0.524
131.1	0.5244
131.2	0.5248
131.3	0.5252
131.4	0.5256
131.5	0.526
131.6	0.5264
131.7	0.5268
131.8	0.5272
131.9	0.5276
132	0.528
132.1	0.5284
132.2	0.5288
132.3	0.5292
132.4	0.5296
132.5	0.53
132.6	0.5304
132.7	0.5308
132.8	0.5312
132.9	0.5316
133	0.532
133.1	0.5324
133.2	0.5328
133.3	0.5332
133.4	0.5336
133.5	0.534
133.6	0.5344
133.7	0.5348
133.8	0.5352
133.9	0.5356
134	0.536
134.1	0.5364
134.2	0.5368
134.3	0.5372
134.4	0.5376
134.5	0.538
134.6	0.5384
134.7	0.5388
134.8	0.5392
134.9	0.5396
135	0.54
135.1	0.5404
135.2	0.5408
135.3	0.5412
135.4	0.5416
135.5	0.542
135.6	0.5424
135.7	0.5428
135.8	0.5432
135.9	0.5436
136	0.544
136.1	0.5444
136.2	0.5448
136.3	0.5452
136.4	0.5456
136.5	0.546
136.6	0.5464
136.7	0.5468
136.8	0.5472
136.9	0.5476
137	0.548
137.1	0.5484
137.2	0.5488
137.3	0.5492
137.4	0.5496
137.5	0.55
137.6	0.5504
137.7	0.5508
137.8	0.5512
137.9	0.5516
138	0.552
138.1	0.5524
138.2	0.5528
138.3	0.5532
138.4	0.5536
138.5	0.554
138.6	0.5544
138.7	0.5548
138.8	0.5552
138.9	0.5556
139	0.556
139.1	0.5564
139.2	0.5568
139.3	0.5572
139.4	0.5576
139.5	0.558
139.6	0.5584
139.7	0.5588
139.8	0.5592
139.9	0.5596
140	0.56
140.1	0.5604
140.2	0.5608
140.3	0.5612
140.4	0.5616
140.5	0.562
140.6	0.5624
140.7	0.5628
140.8	0.5632
140.9	0.5636
141	0.564
141.1	0.5644
141.2	0.5648
141.3	0.5652
141.4	0.5656
141.5	0.566
141.6	0.5664
141.7	0.5668
141.8	0.5672
141.9	0.5676
142	0.568
142.1	0.5684
142.2	0.5688
142.3	0.5692
142.4	0.5696
142.5	0.57
142.6	0.5704
142.7	0.5708
142.8	0.5712
142.9	0.5716
143	0.572
143.1	0.5724
143.2	0.5728
143.3	0.5732
143.4	0.5736
143.5	0.574
143.6	0.5744
143.7	0.5748
143.8	0.5752
143.9	0.5756
144	0.576
144.1	0.5764
144.2	0.5768
144.3	0.5772
144.4	0.5776
144.5	0.578
144.6	0.5784
144.7	0.5788
144.8	0.5792
144.9	0.5796
145	0.58
145.1	0.5804
145.2	0.5808
145.3	0.5812
145.4	0.5816
145.5	0.582
145.6	0.5824
145.7	0.5828
145.8	0.5832
145.9	0.5836
146	0.584
146.1	0.5844
146.2	0.5848
146.3	0.5852
146.4	0.5856
146.5	0.586
146.6	0.5864
146.7	0.5868
146.8	0.5872
146.9	0.5876
147	0.588
147.1	0.5884
147.2	0.5888
147.3	0.5892
147.4	0.5896
147.5	0.59
147.6	0.5904
147.7	0.5908
147.8	0.5912
147.9	0.5916
148	0.592
148.1	0.5924
148.2	0.5928
148.3	0.5932
148.4	0.5936
148.5	0.594
148.6	0.5944
148.7	0.5948
148.8	0.5952
148.9	0.5956
149	0.596
149.1	0.5964
149.2	0.5968
149.3	0.5972
149.4	0.5976
149.5	0.598
149.6	0.5984
149.7	0.5988
149.8	0.5992
149.9	0.5996
150	0.6
150.1	0.6004
150.2	0.6008
150.3	0.6012
150.4	0.6016
150.5	0.602
150.6	0.6024
150.7	0.6028
150.8	0.6032
150.9	0.6036
151	0.604
151.1	0.6044
151.2	0.6048
151.3	0.6052
151.4	0.6056
151.5	0.606
151.6	0.6064
151.7	0.6068
151.8	0.6072
151.9	0.6076
152	0.608
152.1	0.6084
152.2	0.6088
152.3	0.6092
152.4	0.6096
152.5	0.61
152.6	0.6104
152.7	0.6108
152.8	0.6112
152.9	0.6116
153	0.612
153.1	0.6124
153.2	0.6128
153.3	0.6132
153.4	0.6136
153.5	0.614
153.6	0.6144
153.7	0.6148
153.8	0.6152
153.9	0.6156
154	0.616
154.1	0.6164
154.2	0.6168
154.3	0.6172
154.4	0.6176
154.5	0.618
154.6	0.6184
154.7	0.6188
154.8	0.6192
154.9	0.6196
155	0.62
155.1	0.6204
155.2	0.6208
155.3	0.6212
155.4	0.6216
155.5	0.622
155.6	0.6224
155.7	0.6228
155.8	0.6232
155.9	0.6236
156	0.624
156.1	0.6244
156.2	0.6248
156.3	0.6252
156.4	0.6256
156.5	0.626
156.6	0.6264
156.7	0.6268
156.8	0.6272
156.9	0.6276
157	0.628
157.1	0.6284
157.2	0.6288
157.3	0.6292
157.4	0.6296
157.5	0.63
157.6	0.6304
157.7	0.6308
157.8	0.6312
157.9	0.6316
158	0.632
158.1	0.6324
158.2	0.6328
158.3	0.6332
158.4	0.6336
158.5	0.634
158.6	0.6344
158.7	0.6348
158.8	0.6352
158.9	0.6356
159	0.636
159.1	0.6364
159.2	0.6368
159.3	0.6372
159.4	0.6376
159.5	0.638
159.6	0.6384
159.7	0.6388
159.8	0.6392
159.9	0.6396
160	0.64
160.1	0.6404
160.2	0.6408
160.3	0.6412
160.4	0.6416
160.5	0.642
160.6	0.6424
160.7	0.6428
160.8	0.6432
160.9	0.6436
161	0.644
161.1	0.6444
161.2	0.6448
161.3	0.6452
161.4	0.6456
161.5	0.646
161.6	0.6464
161.7	0.6468
161.8	0.6472
161.9	0.6476
162	0.648
162.1	0.6484
162.2	0.6488
162.3	0.6492
162.4	0.6496
162.5	0.65
162.6	0.6504
162.7	0.6508
162.8	0.6512
162.9	0.6516
163	0.652
163.1	0.6524
163.2	0.6528
163.3	0.6532
163.4	0.6536
163.5	0.654
163.6	0.6544
163.7	0.6548
163.8	0.6552
163.9	0.6556
164	0.656
164.1	0.6564
164.2	0.6568
164.3	0.6572
164.4	0.6576
164.5	0.658
164.6	0.6584
164.7	0.6588
164.8	0.6592
164.9	0.6596
165	0.66
165.1	0.6604
165.2	0.6608
165.3	0.6612
165.4	0.6616
165.5	0.662
165.6	0.6624
165.7	0.6628
165.8	0.6632
165.9	0.6636
166	0.664
166.1	0.6644
166.2	0.6648
166.3	0.6652
166.4	0.6656
166.5	0.666
166.6	0.6664
166.7	0.6668
166.8	0.6672
166.9	0.6676
167	0.668
167.1	0.6684
167.2	0.6688
167.3	0.6692
167.4	0.6696
167.5	0.67
167.6	0.6704
167.7	0.6708
167.8	0.6712
167.9	0.6716
168	0.672
168.1	0.6724
168.2	0.6728
168.3	0.6732
168.4	0.6736
168.5	0.674
168.6	0.6744
168.7	0.6748
168.8	0.6752
168.9	0.6756
169	0.676
169.1	0.6764
169.2	0.6768
169.3	0.6772
169.4	0.6776
169.5	0.678
169.6	0.6784
169.7	0.6788
169.8	0.6792
169.9	0.6796
170	0.68
170.1	0.6804
170.2	0.6808
170.3	0.6812
170.4	0.6816
170.5	0.682
170.6	0.6824
170.7	0.6828
170.8	0.6832
170.9	0.6836
171	0.684
171.1	0.6844
171.2	0.6848
171.3	0.6852
171.4	0.6856
171.5	0.686
171.6	0.6864
171.7	0.6868
171.8	0.6872
171.9	0.6876
172	0.688
172.1	0.6884
172.2	0.6888
172.3	0.6892
172.4	0.6896
172.5	0.69
172.6	0.6904
172.7	0.6908
172.8	0.6912
172.9	0.6916
173	0.692
173.1	0.6924
173.2	0.6928
173.3	0.6932
173.4	0.6936
173.5	0.694
173.6	0.6944
173.7	0.6948
173.8	0.6952
173.9	0.6956
174	0.696
174.1	0.6964
174.2	0.6968
174.3	0.6972
174.4	0.6976
174.5	0.698
174.6	0.6984
174.7	0.6988
174.8	0.6992
174.9	0.6996
175	0.7
175.1	0.7004
175.2	0.7008
175.3	0.7012
175.4	0.7016
175.5	0.702
175.6	0.7024
175.7	0.7028
175.8	0.7032
175.9	0.7036
176	0.704
176.1	0.7044
176.2	0.7048
176.3	0.7052
176.4	0.7056
176.5	0.706
176.6	0.7064
176.7	0.7068
176.8	0.7072
176.9	0.7076
177	0.708
177.1	0.7084
177.2	0.7088
177.3	0.7092
177.4	0.7096
177.5	0.71
177.6	0.7104
177.7	0.7108
177.8	0.7112
177.9	0.7116
178	0.712
178.1	0.7124
178.2	0.7128
178.3	0.7132
178.4	0.7136
178.5	0.714
178.6	0.7144
178.7	0.7148
178.8	0.7152
178.9	0.7156
179	0.716
179.1	0.7164
179.2	0.7168
179.3	0.7172
179.4	0.7176
179.5	0.718
179.6	0.7184
179.7	0.7188
179.8	0.7192
179.9	0.7196
180	0.72
180.1	0.7204
180.2	0.7208
180.3	0.7212
180.4	0.7216
180.5	0.722
180.6	0.7224
180.7	0.7228
180.8	0.7232
180.9	0.7236
181	0.724
181.1	0.7244
181.2	0.7248
181.3	0.7252
181.4	0.7256
181.5	0.726
181.6	0.7264
181.7	0.7268
181.8	0.7272
181.9	0.7276
182	0.728
182.1	0.7284
182.2	0.7288
182.3	0.7292
182.4	0.7296
182.5	0.73
182.6	0.7304
182.7	0.7308
182.8	0.7312
182.9	0.7316
183	0.732
183.1	0.7324
183.2	0.7328
183.3	0.7332
183.4	0.7336
183.5	0.734
183.6	0.7344
183.7	0.7348
183.8	0.7352
183.9	0.7356
184	0.736
184.1	0.7364
184.2	0.7368
184.3	0.7372
184.4	0.7376
184.5	0.738
184.6	0.7384
184.7	0.7388
184.8	0.7392
184.9	0.7396
185	0.74
185.1	0.7404
185.2	0.7408
185.3	0.7412
185.4	0.7416
185.5	0.742
185.6	0.7424
185.7	0.7428
185.8	0.7432
185.9	0.7436
186	0.744
186.1	0.7444
186.2	0.7448
186.3	0.7452
186.4	0.7456
186.5	0.746
186.6	0.7464
186.7	0.7468
186.8	0.7472
186.9	0.7476
187	0.748
187.1	0.7484
187.2	0.7488
187.3	0.7492
187.4	0.7496
187.5	0.75
187.6	0.7504
187.7	0.7508
187.8	0.7512
187.9	0.7516
188	0.752
188.1	0.7524
188.2	0.7528
188.3	0.7532
188.4	0.7536
188.5	0.754
188.6	0.7544
188.7	0.7548
188.8	0.7552
188.9	0.7556
189	0.756
189.1	0.7564
189.2	0.7568
189.3	0.7572
189.4	0.7576
189.5	0.758
189.6	0.7584
189.7	0.7588
189.8	0.7592
189.9	0.7596
190	0.76
190.1	0.7604
190.2	0.7608
190.3	0.7612
190.4	0.7616
190.5	0.762
190.6	0.7624
190.7	0.7628
190.8	0.7632
190.9	0.7636
191	0.764
191.1	0.7644
191.2	0.7648
191.3	0.7652
191.4	0.7656
191.5	0.766
191.6	0.7664
191.7	0.7668
191.8	0.7672
191.9	0.7676
192	0.768
192.1	0.7684
192.2	0.7688
192.3	0.7692
192.4	0.7696
192.5	0.77
192.6	0.7704
192.7	0.7708
192.8	0.7712
192.9	0.7716
193	0.772
193.1	0.7724
193.2	0.7728
193.3	0.7732
193.4	0.7736
193.5	0.774
193.6	0.7744
193.7	0.7748
193.8	0.7752
193.9	0.7756
194	0.776
194.1	0.7764
194.2	0.7768
194.3	0.7772
194.4	0.7776
194.5	0.778
194.6	0.7784
194.7	0.7788
194.8	0.7792
194.9	0.7796
195	0.78
195.1	0.7804
195.2	0.7808
195.3	0.7812
195.4	0.7816
195.5	0.782
195.6	0.7824
195.7	0.7828
195.8	0.7832
195.9	0.7836
196	0.784
196.1	0.7844
196.2	0.7848
196.3	0.7852
196.4	0.7856
196.5	0.786
196.6	0.7864
196.7	0.7868
196.8	0.7872
196.9	0.7876
197	0.788
197.1	0.7884
197.2	0.7888
197.3	0.7892
197.4	0.7896
197.5	0.79
197.6	0.7904
197.7	0.7908
197.8	0.7912
197.9	0.7916
198	0.792
198.1	0.7924
198.2	0.7928
198.3	0.7932
198.4	0.7936
198.5	0.794
198.6	0.7944
198.7	0.7948
198.8	0.7952
198.9	0.7956
199	0.796
199.1	0.7964
199.2	0.7968
199.3	0.7972
199.4	0.7976
199.5	0.798
199.6	0.7984
199.7	0.7988
199.8	0.7992
[truncated: 98,002 more rows]
