# Supplementary material for: Effective Stimulation Type and Waveform for Force Control of the Motor Unit System: Implications for Intraspinal Microstimulation
Source: Front Neurosci. 2021 Jun 28;15:645984. doi: 10.3389/fnins.2021.645984 (PMC8274570; doi:10.3389/fnins.2021.645984)
Supplement: Supplementary File 5 — Production of 20% of the maximal force by the model motor unit, as shown in Figure 6, at the optimal muscle length under discrete current stimulation conditions. [file Data_Sheet_2.ZIP › 20201125_PyMUS_ver2.0.1_Release/parameters/MF_Parameters/MF_Parameters.csv]

Parameter	Value
k1	3000
k2	3
k3	400
k4	1
k5i	400000
k6i	150
k	850
pmax	10
umax	2000
t1	3
t2	25
u1	0.03
u2	1.23
u3	0.01
u4	1.08
c1	0.128
c2	0.093
c3	61.206
c4	-13.116
c5	5.095
kse	0.4
p0	23
g1	-8
g2	21.4
a0	2.35
b0	24.35
c0	-7.4
d0	30.3
