# Supplementary material for: Effective Stimulation Type and Waveform for Force Control of the Motor Unit System: Implications for Intraspinal Microstimulation
Source: Front Neurosci. 2021 Jun 28;15:645984. doi: 10.3389/fnins.2021.645984 (PMC8274570; doi:10.3389/fnins.2021.645984)
Supplement: Supplementary File 5 — Production of 20% of the maximal force by the model motor unit, as shown in Figure 6, at the optimal muscle length under discrete current stimulation conditions. [file Data_Sheet_2.ZIP › 20201125_PyMUS_ver2.0.1_Release/parameters/MN_Parameters/MN_Parameters.csv]

Parameter	Value
rn	1.29
tm	0.0072
VAsdDC	0.76
VAdsDC	0.75
VAsdAC	0.27
parea	0.492
svl	-70
dvl	-70
cv	100
sf	0.01
skca	8
salpha	1
sCAo	2
sEca	60
sgna	26.75
svna	50
sanamc	-0.4
sanamv	-49
sanama	5
sanamb	-1
sbnamc	0.4
sbnamv	-25
sbnama	5
sbnamb	-1
snahth	-58
snahslp	7
snahv	-60
snaha	15
snahb	16
snahc	30
sgnap	0.00086
svna	50
sanapmc	-0.0353
sanapmv	-21.4
sanapma	5
sanapmb	-1
sbnapmc	0.00088
sbnapmv	-25.7
sbnapma	5
sbnapmb	-1
sgkdr	6.2
svk	-80
skdrth	-31
skdrslp	15
skdrv	-50
skdra	40
skdrb	50
skdrc	5
sgkca	0.54
svk	-80
skd	0.0005
sgca	0.008
scamth	-25
scamslp	5
scamtau	15
scahth	-43
scahslp	5
scahtau	50
sgh	0.1325
svh	-38.9
shth	75
shslp	8
shtau	50
svesyn	0
svisyn	-75
df	0.01
dkca	8
dalpha	1
dCAo	2
dEca	60
dgcal	0.124
dcalth	-43
dcalslp	6
dcaltau	60
dgna	0.456
dvna	50
danamc	-0.4
danamv	-49
danama	5
danamb	-1
dbnamc	0.4
dbnamv	-25
dbnama	5
dbnamb	-1
dnahth	-58
dnahslp	7
dnahv	-60
dnaha	15
dnahb	16
dnahc	30
dgnap	0.00002932
dvna	50
danapmc	-0.0353
danapmv	-21.4
danapma	5
danapmb	-1
dbnapmc	0.00088
dbnapmv	-25.7
dbnapma	5
dbnapmb	-1
dgkdr	0.029
dvk	-80
dkdrth	-31
dkdrslp	15
dkdrv	-50
dkdra	40
dkdrb	50
dkdrc	5
dgkca	0.002842
dvk	-80
dkd	0.0005
dgca	0.00008
dcamth	-25
dcamslp	5
dcamtau	15
dcahth	-43
dcahslp	5
dcahtau	50
dgh	0.1325
dvh	-38.9
dhth	75
dhslp	8
dhtau	50
dvesyn	0
dvisyn	-75
