# Supplementary material for: Effective Stimulation Type and Waveform for Force Control of the Motor Unit System: Implications for Intraspinal Microstimulation
Source: Front Neurosci. 2021 Jun 28;15:645984. doi: 10.3389/fnins.2021.645984 (PMC8274570; doi:10.3389/fnins.2021.645984)
Supplement: Supplementary File 5 — Production of 20% of the maximal force by the model motor unit, as shown in Figure 6, at the optimal muscle length under discrete current stimulation conditions. [file Data_Sheet_2.ZIP › 20201125_PyMUS_ver2.0.1_Release/parameters/Xm/locomotor-like movement Xm.csv]

time	Xm
0	-8.07489
1	-8.07424
2	-8.07532
3	-8.07467
4	-8.07576
5	-8.07359
6	-8.07424
7	-8.07359
8	-8.07186
9	-8.06124
10	-8.03936
11	-8.00815
12	-7.97305
13	-7.93557
14	-7.90198
15	-7.87533
16	-7.8515
17	-7.82918
18	-7.8099
19	-7.78996
20	-7.76916
21	-7.75031
22	-7.73449
23	-7.71933
24	-7.70676
25	-7.69636
26	-7.68596
27	-7.67794
28	-7.67209
29	-7.66602
30	-7.66169
31	-7.65909
32	-7.65909
33	-7.65931
34	-7.65931
35	-7.66039
36	-7.66212
37	-7.66667
38	-7.67166
39	-7.68032
40	-7.69029
41	-7.70286
42	-7.71738
43	-7.73276
44	-7.75053
45	-7.76916
46	-7.78693
47	-7.8073
48	-7.82853
49	-7.85193
50	-7.87577
51	-7.89982
52	-7.92582
53	-7.95225
54	-7.97955
55	-8.0062
56	-8.03394
57	-8.06297
58	-8.09309
59	-8.12364
60	-8.15549
61	-8.18929
62	-8.22266
63	-8.25603
64	-8.29048
65	-8.3258
66	-8.36242
67	-8.39968
68	-8.43717
69	-8.47531
70	-8.51301
71	-8.55092
72	-8.58863
73	-8.62784
74	-8.6675
75	-8.7078
76	-8.74853
77	-8.78775
78	-8.82675
79	-8.86532
80	-8.9041
81	-8.94375
82	-8.98276
83	-9.02262
84	-9.06098
85	-9.10084
86	-9.13876
87	-9.17581
88	-9.21373
89	-9.25057
90	-9.28697
91	-9.32229
92	-9.35825
93	-9.39249
94	-9.42781
95	-9.46074
96	-9.49346
97	-9.52488
98	-9.55413
99	-9.5849
100	-9.61393
101	-9.6421
102	-9.66853
103	-9.69302
104	-9.7175
105	-9.74155
106	-9.76192
107	-9.7812
108	-9.80005
109	-9.81674
110	-9.83321
111	-9.84772
112	-9.86029
113	-9.87264
114	-9.88152
115	-9.88932
116	-9.89561
117	-9.89973
118	-9.90167
119	-9.90276
120	-9.90254
121	-9.90254
122	-9.89907
123	-9.89583
124	-9.89019
125	-9.88087
126	-9.87026
127	-9.85552
128	-9.83797
129	-9.81826
130	-9.7968
131	-9.77319
132	-9.74762
133	-9.71988
134	-9.69085
135	-9.65748
136	-9.6252
137	-9.58923
138	-9.55088
139	-9.51188
140	-9.46984
141	-9.42607
142	-9.38014
143	-9.33247
144	-9.28393
145	-9.23237
146	-9.17798
147	-9.1223
148	-9.06401
149	-9.00486
150	-8.94202
151	-8.87919
152	-8.8118
153	-8.7442
154	-8.67378
155	-8.60184
156	-8.52882
157	-8.45212
158	-8.37563
159	-8.2985
160	-8.21898
161	-8.13772
162	-8.0556
163	-7.97089
164	-7.88552
165	-7.79906
166	-7.71109
167	-7.62204
168	-7.5306
169	-7.43765
170	-7.34253
171	-7.24871
172	-7.1525
173	-7.0537
174	-6.95793
175	-6.86021
176	-6.76141
177	-6.66282
178	-6.56293
179	-6.46066
180	-6.35861
181	-6.25569
182	-6.15515
183	-6.05353
184	-5.95126
185	-5.84921
186	-5.74629
187	-5.64445
188	-5.54239
189	-5.44012
190	-5.33742
191	-5.23602
192	-5.13548
193	-5.03429
194	-4.93462
195	-4.83495
196	-4.73593
197	-4.63886
198	-4.54136
199	-4.44732
200	-4.35372
201	-4.26033
202	-4.16824
203	-4.07811
204	-3.98905
205	-3.9013
206	-3.81593
207	-3.73186
208	-3.64974
209	-3.5687
210	-3.49113
211	-3.41595
212	-3.34228
213	-3.27251
214	-3.20317
215	-3.13665
216	-3.07295
217	-3.01142
218	-2.95161
219	-2.89333
220	-2.83656
221	-2.78391
222	-2.73277
223	-2.68424
224	-2.63787
225	-2.59388
226	-2.55206
227	-2.51285
228	-2.47515
229	-2.44091
230	-2.40819
231	-2.38024
232	-2.35533
233	-2.33084
234	-2.31026
235	-2.29162
236	-2.27711
237	-2.2641
238	-2.25565
239	-2.24807
240	-2.24482
241	-2.24374
242	-2.24439
243	-2.24634
244	-2.25089
245	-2.2576
246	-2.26844
247	-2.28339
248	-2.30224
249	-2.32737
250	-2.35533
251	-2.38479
252	-2.41751
253	-2.45304
254	-2.4914
255	-2.53213
256	-2.57742
257	-2.62444
258	-2.676
259	-2.73017
260	-2.78824
261	-2.84804
262	-2.91045
263	-2.9735
264	-3.04262
265	-3.11282
266	-3.18562
267	-3.26037
268	-3.3386
269	-3.42028
270	-3.50327
271	-3.58712
272	-3.67531
273	-3.76566
274	-3.8571
275	-3.95157
276	-4.04712
277	-4.14614
278	-4.24646
279	-4.3483
280	-4.451
281	-4.55804
282	-4.66551
283	-4.77602
284	-4.8876
285	-4.99746
286	-5.11143
287	-5.22583
288	-5.34175
289	-5.45724
290	-5.57533
291	-5.69342
292	-5.81194
293	-5.93198
294	-6.05245
295	-6.17378
296	-6.29469
297	-6.41646
298	-6.53801
299	-6.66065
300	-6.78177
301	-6.90398
302	-7.0251
303	-7.14536
304	-7.26583
305	-7.38565
306	-7.50482
307	-7.62334
308	-7.73991
309	-7.85757
310	-7.97349
311	-8.08702
312	-8.20121
313	-8.3141
314	-8.42547
315	-8.53684
316	-8.64713
317	-8.75352
318	-8.85752
319	-8.96261
320	-9.06379
321	-9.16498
322	-9.2627
323	-9.35739
324	-9.45208
325	-9.54395
326	-9.63278
327	-9.7201
328	-9.80482
329	-9.88759
330	-9.96668
331	-10.0445
332	-10.1199
333	-10.1933
334	-10.264
335	-10.3296
336	-10.3922
337	-10.4535
338	-10.5094
339	-10.5627
340	-10.6141
341	-10.6609
342	-10.7068
343	-10.7458
344	-10.7835
345	-10.8182
346	-10.8481
347	-10.8752
348	-10.9001
349	-10.9198
350	-10.9354
351	-10.9486
352	-10.9586
353	-10.9651
354	-10.9677
355	-10.9679
356	-10.9658
357	-10.9601
358	-10.9523
359	-10.9408
360	-10.9239
361	-10.9018
362	-10.8752
363	-10.8455
364	-10.8113
365	-10.7749
366	-10.7346
367	-10.6899
368	-10.6418
369	-10.5909
370	-10.535
371	-10.4776
372	-10.4156
373	-10.3519
374	-10.2845
375	-10.215
376	-10.1409
377	-10.0633
378	-9.9838
379	-9.89994
380	-9.81284
381	-9.72378
382	-9.633
383	-9.53896
384	-9.44124
385	-9.34179
386	-9.23952
387	-9.13356
388	-9.02609
389	-8.91537
390	-8.80378
391	-8.6896
392	-8.57411
393	-8.45602
394	-8.3362
395	-8.21421
396	-8.09006
397	-7.96504
398	-7.8385
399	-7.71153
400	-7.5826
401	-7.45217
402	-7.31999
403	-7.18696
404	-7.05348
405	-6.9185
406	-6.78372
407	-6.64809
408	-6.51136
409	-6.37551
410	-6.24009
411	-6.10402
412	-5.96881
413	-5.83296
414	-5.6984
415	-5.56406
416	-5.43081
417	-5.29798
418	-5.16408
419	-5.03299
420	-4.9006
421	-4.76995
422	-4.63864
423	-4.51037
424	-4.38232
425	-4.25643
426	-4.13162
427	-4.00877
428	-3.88635
429	-3.76566
430	-3.64822
431	-3.53057
432	-3.41703
433	-3.30414
434	-3.19277
435	-3.08292
436	-2.97718
437	-2.87253
438	-2.77091
439	-2.67145
440	-2.5746
441	-2.48013
442	-2.38869
443	-2.29877
444	-2.21319
445	-2.12868
446	-2.04873
447	-1.96986
448	-1.89619
449	-1.82577
450	-1.75795
451	-1.69403
452	-1.63163
453	-1.57313
454	-1.51723
455	-1.46566
456	-1.41777
457	-1.37314
458	-1.33262
459	-1.29513
460	-1.26047
461	-1.23035
462	-1.20283
463	-1.17878
464	-1.16036
465	-1.14411
466	-1.13176
467	-1.1218
468	-1.11746
469	-1.11465
470	-1.11508
471	-1.11573
472	-1.11963
473	-1.12678
474	-1.13826
475	-1.1556
476	-1.17856
477	-1.2063
478	-1.23772
479	-1.27238
480	-1.31052
481	-1.35234
482	-1.39871
483	-1.44746
484	-1.50054
485	-1.55536
486	-1.61365
487	-1.67627
488	-1.73954
489	-1.808
490	-1.87712
491	-1.95079
492	-2.02663
493	-2.10615
494	-2.18718
495	-2.27147
496	-2.35511
497	-2.44438
498	-2.53408
499	-2.62747
500	-2.72194
501	-2.81944
502	-2.91586
503	-3.01813
504	-3.12149
505	-3.22657
506	-3.33253
507	-3.44021
508	-3.54942
509	-3.66014
510	-3.77346
511	-3.88722
512	-4.00162
513	-4.11689
514	-4.23325
515	-4.35155
516	-4.46942
517	-4.58924
518	-4.70798
519	-4.82737
520	-4.9474
521	-5.06874
522	-5.18943
523	-5.31012
524	-5.43102
525	-5.55171
526	-5.67262
527	-5.79309
528	-5.91204
529	-6.03186
530	-6.15017
531	-6.26912
532	-6.38634
533	-6.50551
534	-6.62404
535	-6.74039
536	-6.85588
537	-6.96985
538	-7.08447
539	-7.19801
540	-7.30981
541	-7.4214
542	-7.53125
543	-7.63916
544	-7.74511
545	-7.84955
546	-7.95355
547	-8.05539
548	-8.15549
549	-8.25668
550	-8.35462
551	-8.44952
552	-8.54529
553	-8.63846
554	-8.73033
555	-8.82068
556	-8.90844
557	-8.99424
558	-9.07874
559	-9.16043
560	-9.2419
561	-9.32077
562	-9.39791
563	-9.47266
564	-9.54481
565	-9.61566
566	-9.68565
567	-9.75217
568	-9.81652
569	-9.87957
570	-9.94068
571	-9.99918
572	-10.0549
573	-10.1101
574	-10.1621
575	-10.213
576	-10.2598
577	-10.3066
578	-10.3493
579	-10.3909
580	-10.4304
581	-10.4685
582	-10.5045
583	-10.5391
584	-10.5723
585	-10.6018
586	-10.6314
587	-10.6574
588	-10.6837
589	-10.706
590	-10.7276
591	-10.748
592	-10.766
593	-10.7818
594	-10.7963
595	-10.8085
596	-10.8178
597	-10.8267
598	-10.8351
599	-10.8418
600	-10.8479
601	-10.8522
602	-10.8546
603	-10.8546
604	-10.8555
605	-10.8553
606	-10.8546
607	-10.852
608	-10.8479
609	-10.8427
610	-10.8342
611	-10.8256
612	-10.8139
613	-10.8009
614	-10.7874
615	-10.7727
616	-10.7573
617	-10.7413
618	-10.7237
619	-10.7062
620	-10.6863
621	-10.667
622	-10.647
623	-10.6269
624	-10.6054
625	-10.5853
626	-10.5634
627	-10.5417
628	-10.5201
629	-10.4949
630	-10.4724
631	-10.4499
632	-10.4273
633	-10.4063
634	-10.384
635	-10.361
636	-10.3363
637	-10.3134
638	-10.2897
639	-10.2663
640	-10.2432
641	-10.2193
642	-10.1951
643	-10.1723
644	-10.1487
645	-10.1253
646	-10.1019
647	-10.0778
648	-10.0538
649	-10.0319
650	-10.0096
651	-9.98835
652	-9.96863
653	-9.94761
654	-9.92746
655	-9.90731
656	-9.88846
657	-9.86982
658	-9.85249
659	-9.83472
660	-9.81674
661	-9.79919
662	-9.78294
663	-9.76712
664	-9.75109
665	-9.73743
666	-9.72443
667	-9.71187
668	-9.698
669	-9.68695
670	-9.67547
671	-9.66572
672	-9.65575
673	-9.64817
674	-9.63863
675	-9.63148
676	-9.62563
677	-9.61805
678	-9.61328
679	-9.60656
680	-9.60158
681	-9.59725
682	-9.59508
683	-9.59356
684	-9.59118
685	-9.59031
686	-9.58988
687	-9.5914
688	-9.58793
689	-9.58793
690	-9.58793
691	-9.58836
692	-9.58836
693	-9.5901
694	-9.59161
695	-9.594
696	-9.59898
697	-9.60266
698	-9.60895
699	-9.61545
700	-9.6226
701	-9.62975
702	-9.6369
703	-9.64513
704	-9.65337
705	-9.66095
706	-9.67048
707	-9.67438
708	-9.68608
709	-9.69562
710	-9.70428
711	-9.7136
712	-9.72335
713	-9.7318
714	-9.73939
715	-9.74762
716	-9.75672
717	-9.76409
718	-9.77232
719	-9.77947
720	-9.78575
721	-9.79182
722	-9.79745
723	-9.80309
724	-9.80742
725	-9.81175
726	-9.81522
727	-9.81847
728	-9.82151
729	-9.82237
730	-9.82237
731	-9.82519
732	-9.8254
733	-9.82562
734	-9.82562
735	-9.82584
736	-9.82432
737	-9.82345
738	-9.81869
739	-9.81306
740	-9.80807
741	-9.79897
742	-9.79117
743	-9.78034
744	-9.76799
745	-9.7552
746	-9.7396
747	-9.72335
748	-9.70688
749	-9.68998
750	-9.67222
751	-9.6525
752	-9.63213
753	-9.6096
754	-9.58663
755	-9.56323
756	-9.53701
757	-9.51101
758	-9.48393
759	-9.45467
760	-9.42499
761	-9.39487
762	-9.36259
763	-9.32749
764	-9.29152
765	-9.25555
766	-9.21785
767	-9.18101
768	-9.13985
769	-9.09868
770	-9.05643
771	-9.01266
772	-8.96737
773	-8.92122
774	-8.87377
775	-8.82567
776	-8.77757
777	-8.72665
778	-8.67616
779	-8.62438
780	-8.57064
781	-8.51582
782	-8.4623
783	-8.4064
784	-8.34942
785	-8.292
786	-8.23371
787	-8.17391
788	-8.11367
789	-8.05301
790	-7.99104
791	-7.9269
792	-7.86385
793	-7.7995
794	-7.73644
795	-7.67209
796	-7.60622
797	-7.53949
798	-7.47232
799	-7.4058
800	-7.33863
801	-7.27124
802	-7.20407
803	-7.13409
804	-7.06518
805	-6.99607
806	-6.92651
807	-6.85696
808	-6.78849
809	-6.71981
810	-6.65069
811	-6.58157
812	-6.51201
813	-6.44528
814	-6.37703
815	-6.30942
816	-6.24377
817	-6.1779
818	-6.11203
819	-6.0466
820	-5.98159
821	-5.91768
822	-5.85484
823	-5.79222
824	-5.72852
825	-5.66763
826	-5.60696
827	-5.5476
828	-5.48866
829	-5.42886
830	-5.37079
831	-5.31402
832	-5.26007
833	-5.20416
834	-5.15108
835	-5.09864
836	-5.04708
837	-4.99681
838	-4.94849
839	-4.90169
840	-4.85597
841	-4.81133
842	-4.768
843	-4.7277
844	-4.68718
845	-4.64861
846	-4.61048
847	-4.57602
848	-4.54136
849	-4.50951
850	-4.47982
851	-4.44992
852	-4.42349
853	-4.39705
854	-4.37322
855	-4.3496
856	-4.32967
857	-4.31038
858	-4.29413
859	-4.27896
860	-4.26683
861	-4.25556
862	-4.24581
863	-4.23758
864	-4.23194
865	-4.22935
866	-4.22978
867	-4.22891
868	-4.22783
869	-4.23021
870	-4.23238
871	-4.23801
872	-4.24646
873	-4.25838
874	-4.27203
875	-4.28893
876	-4.30886
877	-4.32945
878	-4.35307
879	-4.37777
880	-4.40442
881	-4.4328
882	-4.46379
883	-4.49694
884	-4.53117
885	-4.56779
886	-4.60419
887	-4.64341
888	-4.68436
889	-4.72661
890	-4.77168
891	-4.81718
892	-4.8668
893	-4.91555
894	-4.96647
895	-5.01761
896	-5.07156
897	-5.12573
898	-5.18206
899	-5.24165
900	-5.30124
901	-5.36277
902	-5.42409
903	-5.48823
904	-5.55453
905	-5.62061
906	-5.68908
907	-5.75604
908	-5.82515
909	-5.89514
910	-5.96751
911	-6.04031
912	-6.11463
913	-6.18895
914	-6.26305
915	-6.33976
916	-6.41776
917	-6.49598
918	-6.57528
919	-6.6548
920	-6.73454
921	-6.81319
922	-6.89379
923	-6.97678
924	-7.0602
925	-7.14362
926	-7.22617
927	-7.30959
928	-7.39301
929	-7.47622
930	-7.55964
931	-7.64349
932	-7.72799
933	-7.81163
934	-7.89592
935	-7.98107
936	-8.06362
937	-8.14856
938	-8.23241
939	-8.31648
940	-8.40077
941	-8.48527
942	-8.56739
943	-8.65211
944	-8.73596
945	-8.81917
946	-8.90064
947	-8.98297
948	-9.06509
949	-9.14656
950	-9.22933
951	-9.31037
952	-9.39011
953	-9.46833
954	-9.5485
955	-9.62606
956	-9.70385
957	-9.77839
958	-9.85487
959	-9.92898
960	-10.0035
961	-10.0761
962	-10.1485
963	-10.2195
964	-10.2889
965	-10.3586
966	-10.428
967	-10.4956
968	-10.563
969	-10.6291
970	-10.6943
971	-10.7588
972	-10.8195
973	-10.8813
974	-10.9406
975	-10.9998
976	-11.0581
977	-11.1144
978	-11.1707
979	-11.2249
980	-11.2789
981	-11.3311
982	-11.3835
983	-11.4336
984	-11.4821
985	-11.5302
986	-11.5766
987	-11.621
988	-11.6648
989	-11.7068
990	-11.746
991	-11.7859
992	-11.8236
993	-11.8602
994	-11.8947
995	-11.9291
996	-11.9607
997	-11.9913
998	-12.0214
999	-12.05
1000	-12.0782
1001	-12.1053
1002	-12.1308
1003	-12.1549
1004	-12.1776
1005	-12.1995
1006	-12.2194
1007	-12.2396
1008	-12.2574
1009	-12.2749
1010	-12.2914
1011	-12.3042
1012	-12.3191
1013	-12.3312
1014	-12.3419
1015	-12.3534
1016	-12.3642
1017	-12.3709
1018	-12.3778
1019	-12.3846
1020	-12.3893
1021	-12.3941
1022	-12.3976
1023	-12.4004
1024	-12.4012
1025	-12.4021
1026	-12.4034
1027	-12.4028
1028	-12.403
1029	-12.4019
1030	-12.401
1031	-12.3989
1032	-12.3973
1033	-12.3928
1034	-12.3885
1035	-12.3824
1036	-12.3744
1037	-12.3653
1038	-12.3549
1039	-12.3443
1040	-12.3347
1041	-12.3247
1042	-12.3139
1043	-12.3031
1044	-12.2909
1045	-12.2801
1046	-12.2691
1047	-12.2571
1048	-12.2437
1049	-12.2348
1050	-12.2188
1051	-12.2043
1052	-12.1913
1053	-12.1778
1054	-12.1642
1055	-12.1495
1056	-12.1354
1057	-12.1217
1058	-12.1089
1059	-12.0957
1060	-12.084
1061	-12.0702
1062	-12.0572
1063	-12.0442
1064	-12.0314
1065	-12.0197
1066	-12.0088
1067	-11.9976
1068	-11.9867
1069	-11.9746
1070	-11.964
1071	-11.9536
1072	-11.9438
1073	-11.9352
1074	-11.9261
1075	-11.9187
1076	-11.9102
1077	-11.9027
1078	-11.8959
1079	-11.8901
1080	-11.8851
1081	-11.8797
1082	-11.8749
1083	-11.8708
1084	-11.8673
1085	-11.8645
1086	-11.8632
1087	-11.8619
1088	-11.8602
1089	-11.86
1090	-11.8604
1091	-11.8604
1092	-11.8617
1093	-11.8632
1094	-11.8656
1095	-11.8697
1096	-11.8741
1097	-11.8812
1098	-11.8892
1099	-11.8999
1100	-11.9109
1101	-11.923
1102	-11.9354
1103	-11.948
1104	-11.9625
1105	-11.977
1106	-11.9928
1107	-12.0095
1108	-12.0279
1109	-12.0455
1110	-12.0652
1111	-12.0851
1112	-12.1055
1113	-12.1276
1114	-12.149
1115	-12.172
1116	-12.1952
1117	-12.2214
1118	-12.2465
1119	-12.2749
1120	-12.3022
1121	-12.3304
1122	-12.3592
1123	-12.3906
1124	-12.4205
1125	-12.4522
1126	-12.484
1127	-12.5187
1128	-12.5525
1129	-12.5874
1130	-12.6222
1131	-12.6584
1132	-12.6966
1133	-12.7334
1134	-12.7724
1135	-12.8103
1136	-12.848
1137	-12.8864
1138	-12.9256
1139	-12.9661
1140	-13.0058
1141	-13.0471
1142	-13.0879
1143	-13.1306
1144	-13.1726
1145	-13.2144
1146	-13.258
1147	-13.3011
1148	-13.3425
1149	-13.3862
1150	-13.4307
1151	-13.4727
1152	-13.5171
1153	-13.5594
1154	-13.6016
1155	-13.6445
1156	-13.6883
1157	-13.7312
1158	-13.7732
1159	-13.8159
1160	-13.8586
1161	-13.9017
1162	-13.9429
1163	-13.9834
1164	-14.0243
1165	-14.064
1166	-14.1045
1167	-14.1437
1168	-14.1832
1169	-14.2217
1170	-14.2601
1171	-14.2982
1172	-14.3348
1173	-14.371
1174	-14.4063
1175	-14.4432
1176	-14.4765
1177	-14.5099
1178	-14.5413
1179	-14.5727
1180	-14.602
1181	-14.6313
1182	-14.659
1183	-14.6865
1184	-14.7125
1185	-14.7357
1186	-14.7593
1187	-14.781
1188	-14.8022
1189	-14.8206
1190	-14.839
1191	-14.8568
1192	-14.8722
1193	-14.8863
1194	-14.901
1195	-14.9103
1196	-14.9201
1197	-14.9296
1198	-14.9361
1199	-14.942
1200	-14.945
1201	-14.9487
1202	-14.9498
1203	-14.9498
1204	-14.9478
1205	-14.9456
1206	-14.9428
1207	-14.9357
1208	-14.9283
1209	-14.9181
1210	-14.9051
1211	-14.8897
1212	-14.8715
1213	-14.8501
1214	-14.8293
1215	-14.8055
1216	-14.781
1217	-14.7552
1218	-14.7251
1219	-14.6947
1220	-14.6625
1221	-14.6282
1222	-14.5925
1223	-14.5539
1224	-14.514
1225	-14.4726
1226	-14.4297
1227	-14.3847
1228	-14.3381
1229	-14.2893
1230	-14.2384
1231	-14.1851
1232	-14.1307
1233	-14.0755
1234	-14.0187
1235	-13.9591
1236	-13.8976
1237	-13.8352
1238	-13.7702
1239	-13.7026
1240	-13.6345
1241	-13.5663
1242	-13.495
1243	-13.4237
1244	-13.349
1245	-13.2747
1246	-13.1986
1247	-13.1204
1248	-13.0422
1249	-12.9624
1250	-12.8814
1251	-12.7993
1252	-12.7145
1253	-12.6296
1254	-12.5445
1255	-12.4561
1256	-12.3705
1257	-12.2808
1258	-12.1908
1259	-12.1011
1260	-12.0101
1261	-11.9187
1262	-11.8266
1263	-11.7313
1264	-11.6383
1265	-11.5449
1266	-11.4515
1267	-11.3579
1268	-11.2641
1269	-11.1692
1270	-11.0737
1271	-10.9783
1272	-10.8823
1273	-10.7879
1274	-10.6934
1275	-10.5992
1276	-10.5027
1277	-10.4093
1278	-10.3149
1279	-10.2206
1280	-10.127
1281	-10.0351
1282	-9.94371
1283	-9.85271
1284	-9.76279
1285	-9.67308
1286	-9.5849
1287	-9.49801
1288	-9.41026
1289	-9.32337
1290	-9.23887
1291	-9.15545
1292	-9.07289
1293	-8.99207
1294	-8.91277
1295	-8.83477
1296	-8.75741
1297	-8.68115
1298	-8.60748
1299	-8.53532
1300	-8.46469
1301	-8.39535
1302	-8.32883
1303	-8.26231
1304	-8.19926
1305	-8.13794
1306	-8.07857
1307	-8.02029
1308	-7.96352
1309	-7.90957
1310	-7.85886
1311	-7.80751
1312	-7.76006
1313	-7.71413
1314	-7.66992
1315	-7.62854
1316	-7.58932
1317	-7.5514
1318	-7.51587
1319	-7.48207
1320	-7.45043
1321	-7.42096
1322	-7.3941
1323	-7.36875
1324	-7.3473
1325	-7.32628
1326	-7.30743
1327	-7.29053
1328	-7.27644
1329	-7.26323
1330	-7.25109
1331	-7.24373
1332	-7.23853
1333	-7.23441
1334	-7.23181
1335	-7.23159
1336	-7.23116
1337	-7.23289
1338	-7.23571
1339	-7.24134
1340	-7.24784
1341	-7.25911
1342	-7.27276
1343	-7.28858
1344	-7.30829
1345	-7.32845
1346	-7.35011
1347	-7.37395
1348	-7.398
1349	-7.42617
1350	-7.45563
1351	-7.48597
1352	-7.51782
1353	-7.55075
1354	-7.58412
1355	-7.61922
1356	-7.65541
1357	-7.69398
1358	-7.73298
1359	-7.77198
1360	-7.81466
1361	-7.85562
1362	-7.897
1363	-7.93882
1364	-7.9815
1365	-8.02527
1366	-8.07099
1367	-8.11779
1368	-8.16416
1369	-8.21139
1370	-8.25711
1371	-8.30565
1372	-8.3531
1373	-8.40207
1374	-8.45104
1375	-8.49892
1376	-8.54789
1377	-8.59729
1378	-8.64691
1379	-8.69285
1380	-8.74138
1381	-8.7871
1382	-8.83477
1383	-8.88309
1384	-8.92816
1385	-8.97452
1386	-9.02046
1387	-9.06423
1388	-9.1067
1389	-9.14916
1390	-9.19098
1391	-9.23193
1392	-9.27158
1393	-9.31145
1394	-9.3485
1395	-9.38512
1396	-9.41914
1397	-9.45316
1398	-9.48588
1399	-9.51729
1400	-9.54676
1401	-9.57363
1402	-9.5992
1403	-9.62325
1404	-9.64643
1405	-9.66788
1406	-9.68738
1407	-9.70407
1408	-9.71988
1409	-9.73419
1410	-9.74589
1411	-9.75607
1412	-9.76214
1413	-9.76842
1414	-9.77102
1415	-9.77232
1416	-9.77427
1417	-9.77384
1418	-9.77145
1419	-9.7669
1420	-9.76127
1421	-9.75304
1422	-9.73982
1423	-9.72357
1424	-9.7058
1425	-9.68587
1426	-9.6629
1427	-9.63646
1428	-9.60895
1429	-9.57775
1430	-9.54481
1431	-9.50928
1432	-9.47157
1433	-9.43192
1434	-9.39032
1435	-9.34612
1436	-9.29867
1437	-9.25078
1438	-9.19943
1439	-9.14656
1440	-9.09239
1441	-9.03476
1442	-8.97626
1443	-8.91559
1444	-8.85188
1445	-8.7858
1446	-8.71711
1447	-8.64734
1448	-8.57454
1449	-8.50066
1450	-8.42374
1451	-8.3453
1452	-8.26426
1453	-8.18236
1454	-8.09872
1455	-8.01162
1456	-7.92452
1457	-7.83503
1458	-7.74424
1459	-7.65172
1460	-7.55834
1461	-7.46257
1462	-7.36593
1463	-7.26799
1464	-7.16681
1465	-7.0667
1466	-6.96508
1467	-6.86194
1468	-6.75707
1469	-6.65177
1470	-6.54473
1471	-6.43705
1472	-6.32741
1473	-6.22015
1474	-6.10987
1475	-6.00088
1476	-5.88886
1477	-5.7764
1478	-5.66395
1479	-5.54998
1480	-5.43579
1481	-5.32225
1482	-5.20785
1483	-5.09388
1484	-4.97839
1485	-4.86095
1486	-4.7472
1487	-4.63258
1488	-4.51709
1489	-4.40377
1490	-4.2898
1491	-4.17518
1492	-4.06294
1493	-3.95113
1494	-3.83846
1495	-3.72818
1496	-3.61616
1497	-3.50479
1498	-3.39601
1499	-3.28703
1500	-3.18086
1501	-3.07339
1502	-2.96678
1503	-2.86234
1504	-2.75856
1505	-2.65585
1506	-2.55488
1507	-2.45565
1508	-2.35663
1509	-2.26085
1510	-2.16682
1511	-2.07256
1512	-1.97983
1513	-1.88861
1514	-1.79999
1515	-1.71375
1516	-1.62903
1517	-1.54583
1518	-1.46457
1519	-1.38592
1520	-1.30792
1521	-1.23273
1522	-1.1595
1523	-1.08756
1524	-1.01866
1525	-0.951922
1526	-0.888003
1527	-0.825384
1528	-0.766448
1529	-0.707079
1530	-0.652694
1531	-0.600692
1532	-0.550857
1533	-0.504922
1534	-0.460504
1535	-0.417169
1536	-0.378167
1537	-0.341116
1538	-0.307314
1539	-0.273513
1540	-0.245129
1541	-0.216961
1542	-0.192043
1543	-0.169943
1544	-0.151092
1545	-0.135275
1546	-0.119891
1547	-0.108624
1548	-0.098657
1549	-0.092373
1550	-0.08804
1551	-0.085873
1552	-0.085439
1553	-0.086306
1554	-0.08934
1555	-0.094323
1556	-0.10364
1557	-0.115341
1558	-0.132241
1559	-0.153259
1560	-0.177743
1561	-0.204827
1562	-0.232995
1563	-0.264413
1564	-0.296697
1565	-0.333099
1566	-0.371667
1567	-0.413052
1568	-0.45682
1569	-0.501888
1570	-0.549557
1571	-0.600475
1572	-0.652911
1573	-0.706429
1574	-0.762115
1575	-0.8204
1576	-0.881503
1577	-0.943038
1578	-1.00847
1579	-1.07434
1580	-1.14151
1581	-1.2115
1582	-1.28343
1583	-1.35689
1584	-1.43207
1585	-1.50726
1586	-1.58591
1587	-1.66435
1588	-1.7443
1589	-1.82534
1590	-1.90789
1591	-1.99261
1592	-2.07776
1593	-2.16443
1594	-2.25045
1595	-2.33929
1596	-2.42834
1597	-2.51848
1598	-2.60775
1599	-2.69854
1600	-2.78976
1601	-2.88228
1602	-2.97458
1603	-3.06667
1604	-3.16071
1605	-3.25387
1606	-3.34835
1607	-3.44195
1608	-3.53577
1609	-3.63067
1610	-3.72406
1611	-3.81723
1612	-3.91105
1613	-4.00314
1614	-4.09609
1615	-4.18796
1616	-4.28005
1617	-4.37235
1618	-4.46292
1619	-4.55284
1620	-4.64038
1621	-4.73008
1622	-4.8161
1623	-4.90429
1624	-4.98944
1625	-5.07459
1626	-5.1591
1627	-5.24078
1628	-5.32312
1629	-5.40134
1630	-5.48043
1631	-5.55713
1632	-5.63448
1633	-5.70815
1634	-5.7803
1635	-5.85159
1636	-5.92071
1637	-5.9894
1638	-6.057
1639	-6.12092
1640	-6.18397
1641	-6.2455
1642	-6.30552
1643	-6.36446
1644	-6.42058
1645	-6.47583
1646	-6.52827
1647	-6.5781
1648	-6.62642
1649	-6.67474
1650	-6.72067
1651	-6.76531
1652	-6.80647
1653	-6.84591
1654	-6.8834
1655	-6.91936
1656	-6.95425
1657	-6.98567
1658	-7.01687
1659	-7.04438
1660	-7.07147
1661	-7.0979
1662	-7.12174
1663	-7.14254
1664	-7.16312
1665	-7.18089
1666	-7.19866
1667	-7.21361
1668	-7.22682
1669	-7.23766
1670	-7.24763
1671	-7.25586
1672	-7.26106
1673	-7.26626
1674	-7.26864
1675	-7.27103
1676	-7.27254
1677	-7.27298
1678	-7.27363
1679	-7.27146
1680	-7.26994
1681	-7.26691
1682	-7.26279
1683	-7.25456
1684	-7.24568
1685	-7.23246
1686	-7.22076
1687	-7.20624
1688	-7.19259
1689	-7.17699
1690	-7.15987
1691	-7.1421
1692	-7.12412
1693	-7.10484
1694	-7.08512
1695	-7.06475
1696	-7.04417
1697	-7.0225
1698	-6.99953
1699	-6.97787
1700	-6.95663
1701	-6.93366
1702	-6.90918
1703	-6.88513
1704	-6.86043
1705	-6.83508
1706	-6.80951
1707	-6.78546
1708	-6.76097
1709	-6.73757
1710	-6.71157
1711	-6.68839
1712	-6.66325
1713	-6.63812
1714	-6.61385
1715	-6.59002
1716	-6.56597
1717	-6.54213
1718	-6.5183
1719	-6.4949
1720	-6.4702
1721	-6.44723
1722	-6.42404
1723	-6.40086
1724	-6.37941
1725	-6.35752
1726	-6.33586
1727	-6.31506
1728	-6.29534
1729	-6.27497
1730	-6.25655
1731	-6.23597
1732	-6.21885
1733	-6.20152
1734	-6.18462
1735	-6.16859
1736	-6.1519
1737	-6.1376
1738	-6.12308
1739	-6.10943
1740	-6.09665
1741	-6.08538
1742	-6.07281
1743	-6.06241
1744	-6.05483
1745	-6.0414
1746	-6.03251
1747	-6.02276
1748	-6.01301
1749	-6.00521
1750	-5.99806
1751	-5.99113
1752	-5.98441
1753	-5.97878
1754	-5.97379
1755	-5.96859
1756	-5.96426
1757	-5.95971
1758	-5.95581
1759	-5.95343
1760	-5.95061
1761	-5.94758
1762	-5.94606
1763	-5.94324
1764	-5.94108
1765	-5.93978
1766	-5.94043
1767	-5.93934
1768	-5.93891
1769	-5.93869
1770	-5.93804
1771	-5.93804
1772	-5.93718
1773	-5.93783
1774	-5.93804
1775	-5.93826
1776	-5.93761
1777	-5.93869
1778	-5.93934
1779	-5.93934
1780	-5.93978
1781	-5.94043
1782	-5.94173
1783	-5.94433
1784	-5.94649
1785	-5.94953
1786	-5.95061
1787	-5.95343
1788	-5.95494
1789	-5.95711
1790	-5.95949
1791	-5.96188
1792	-5.96469
1793	-5.96621
1794	-5.96708
1795	-5.96903
1796	-5.96946
1797	-5.97076
1798	-5.97098
1799	-5.97379
1800	-5.97358
1801	-5.97379
1802	-5.97379
1803	-5.97358
1804	-5.97401
1805	-5.97401
1806	-5.97336
1807	-5.97293
1808	-5.97249
1809	-5.97119
1810	-5.97033
1811	-5.96729
1812	-5.96448
1813	-5.96014
1814	-5.95451
1815	-5.95061
1816	-5.94541
1817	-5.93978
1818	-5.93371
1819	-5.92786
1820	-5.92049
1821	-5.91269
1822	-5.90359
1823	-5.89774
1824	-5.88842
1825	-5.88106
1826	-5.87391
1827	-5.86546
1828	-5.85852
1829	-5.84921
1830	-5.84076
1831	-5.83165
1832	-5.82537
1833	-5.81714
1834	-5.80804
1835	-5.79937
1836	-5.79157
1837	-5.7842
1838	-5.77554
1839	-5.76752
1840	-5.7595
1841	-5.75214
1842	-5.7439
1843	-5.73719
1844	-5.7296
1845	-5.7231
1846	-5.7153
1847	-5.70837
1848	-5.70122
1849	-5.69537
1850	-5.68995
1851	-5.68475
1852	-5.67782
1853	-5.67197
1854	-5.66698
1855	-5.66135
1856	-5.65745
1857	-5.6529
1858	-5.64856
1859	-5.64532
1860	-5.64163
1861	-5.63947
1862	-5.63643
1863	-5.6347
1864	-5.63253
1865	-5.63101
1866	-5.63015
1867	-5.62993
1868	-5.62928
1869	-5.6295
1870	-5.62885
1871	-5.6282
1872	-5.62755
1873	-5.62863
1874	-5.6295
1875	-5.62928
1876	-5.63036
1877	-5.63383
1878	-5.63665
1879	-5.64055
1880	-5.64488
1881	-5.65073
1882	-5.65766
1883	-5.66525
1884	-5.67305
1885	-5.68107
1886	-5.6893
1887	-5.6971
1888	-5.7062
1889	-5.7153
1890	-5.72267
1891	-5.73545
1892	-5.74542
1893	-5.7556
1894	-5.76687
1895	-5.77857
1896	-5.79005
1897	-5.80067
1898	-5.81237
1899	-5.8258
1900	-5.83902
1901	-5.85116
1902	-5.86307
1903	-5.87607
1904	-5.88821
1905	-5.90099
1906	-5.91334
1907	-5.92569
1908	-5.93804
1909	-5.95104
1910	-5.96491
1911	-5.97791
1912	-5.99048
1913	-6.00283
1914	-6.01605
1915	-6.02926
1916	-6.0427
1917	-6.05721
1918	-6.06913
1919	-6.083
1920	-6.09513
1921	-6.10922
1922	-6.12048
1923	-6.13543
1924	-6.14778
1925	-6.16035
1926	-6.17335
1927	-6.18592
1928	-6.19827
1929	-6.20954
1930	-6.2208
1931	-6.23207
1932	-6.2442
1933	-6.25591
1934	-6.2676
1935	-6.27692
1936	-6.28862
1937	-6.29837
1938	-6.30812
1939	-6.31766
1940	-6.32741
1941	-6.33477
1942	-6.34474
1943	-6.35254
1944	-6.36034
1945	-6.36641
1946	-6.37356
1947	-6.37984
1948	-6.38613
1949	-6.39306
1950	-6.39934
1951	-6.40368
1952	-6.41018
1953	-6.41408
1954	-6.41906
1955	-6.42253
1956	-6.42751
1957	-6.42924
1958	-6.43293
1959	-6.4364
1960	-6.44051
1961	-6.44441
1962	-6.44636
1963	-6.44874
1964	-6.45113
1965	-6.45329
1966	-6.45611
1967	-6.45871
1968	-6.46066
1969	-6.46196
1970	-6.46326
1971	-6.465
1972	-6.46456
1973	-6.46608
1974	-6.46911
1975	-6.46933
1976	-6.47085
1977	-6.47063
1978	-6.47236
1979	-6.47193
1980	-6.47496
1981	-6.47691
1982	-6.47951
1983	-6.48255
1984	-6.48688
1985	-6.48948
1986	-6.49598
1987	-6.49836
1988	-6.50291
1989	-6.50725
1990	-6.51093
1991	-6.51548
1992	-6.52068
1993	-6.52675
1994	-6.53151
1995	-6.5378
1996	-6.54278
1997	-6.54972
1998	-6.556
[truncated: 2 more rows]
