# Supplementary material for: Effective Stimulation Type and Waveform for Force Control of the Motor Unit System: Implications for Intraspinal Microstimulation
Source: Front Neurosci. 2021 Jun 28;15:645984. doi: 10.3389/fnins.2021.645984 (PMC8274570; doi:10.3389/fnins.2021.645984)
Supplement: Supplementary File 6 — Production of 100% of the maximal force by the model motor unit, as shown in Figure 7, at the optimal muscle length under discrete current stimulation conditions. [file Data_Sheet_3.ZIP]

Archive with 1 entries (1 files):
- supplementary file 2.csv
