# Supplementary material for: Effective Stimulation Type and Waveform for Force Control of the Motor Unit System: Implications for Intraspinal Microstimulation
Source: Front Neurosci. 2021 Jun 28;15:645984. doi: 10.3389/fnins.2021.645984 (PMC8274570; doi:10.3389/fnins.2021.645984)
Supplement: Supplementary File 6 — Production of 100% of the maximal force by the model motor unit, as shown in Figure 7, at the optimal muscle length under discrete current stimulation conditions. [file Data_Sheet_3.ZIP › supplementary file 2.csv]

		Figure 2A					Figure 2B						Figure 2C				Figure 3A					Figure 3B						Figure 3C				Figure 4A					Figure 4B					Figure 4C				Figure 5A
Time		20%	40%	60%	80%		20%	40%	60%	80%	100%		40%	60%	80%		20%	40%	60%	80%		20%	40%	60%	80%	100%		40%	60%	80%		20%	40%	60%	80%		40%	60%	80%	100%		40%	60%	80%		20%	40%	60%	80%
0		0	0	0	0		6	4.510803267	4.510803267	4.510803267	4.510803267		1.95	1.979100606	1.979100606		0	0	0	0		0	0	0	0	0		0	0	0		10.23515092	10.23515092	10.23515092	10.23515092		8.732	8.7155	8.71447	8.71447		6.768	6.7672	6.7675		0	0	0	0
0.1		0.00140305	0.00140305	0.00140305	0.000702		6	4.510807768	4.510815771	4.510825596	4.510830834		1.95	1.98	1.98		0	0	0	0		0	0	0	0	0		0	0	0		10.23517428	10.23519315	10.2352183	10.23524076		8.732	8.715499844	8.714469388	8.714469184		6.768	6.767200895	6.767500329		0	0	0	0
0.2		0.0028061	0.0028061	0.0028061	0.0014		6	4.51081227	4.510828276	4.510847926	4.510858402		1.95	1.98	1.98		0	0	0	0		0	0	0	0	0		0	0	0		10.23519764	10.23523537	10.23528568	10.23533059		8.732	8.715499689	8.714468776	8.714468368		6.768	6.76720179	6.767500658		0	0	0	0
0.3		0.00420915	0.00420915	0.00420915	0.002104575		6	4.510816772	4.510840781	4.510870256	4.51088597		1.95	1.979132425	1.97916349		0	0	0	0		0	0	0	0	0		0	0	0		10.235221	10.23527759	10.23535305	10.23542043		8.732	8.715499534	8.714468164	8.714467553		6.768	6.767202685	6.767500988		0	0	0	0
0.4		0.0056122	0.0056122	0.0056122	0.0028061		6	4.510821273	4.510853285	4.510892586	4.510913538		1.95	1.979143032	1.979184452		0	0	0	0		0	0	0	0	0		0	0	0		10.23524435	10.23531981	10.23542043	10.23551026		8.732	8.715499378	8.714467553	8.714466737		6.768	6.767203581	6.767501318		0	0	0	0
0.5		0.00701525	0.00701525	0.00701525	0.003507625		6	4.510825775	4.51086579	4.510914916	4.510941106		1.95	1.979153638	1.979205414		0	0	0	0		0	0	0	0	0		0	0	0		10.23526771	10.23536204	10.23548781	10.2356001		8.732	8.715499223	8.714466941	8.714465923		6.768	6.767204476	6.767501649		0	0	0	0
0.6		0.0084183	0.0084183	0.0084183	0.00420915		6	4.510830277	4.510878295	4.510937247	4.510968675		1.95	1.979164245	1.979226377		0	0	0	0		0	0	0	0	0		0	0	0		10.23529107	10.23540426	10.23555518	10.23568994		8.732	8.715499068	8.71446633	8.714465108		6.768	6.767205371	6.76750198		0	0	0	0
0.7		0.00982135	0.00982135	0.00982135	0.004910675		6	4.510834778	4.5108908	4.510959577	4.510996243		1.95	1.979174852	1.97924734		0	0	0	0		0	0	0	0	0		0	0	0		10.23531442	10.23544648	10.23562256	10.23577978		8.732	8.715498913	8.714465719	8.714464294		6.768	6.767206267	6.767502311		0	0	0	0
0.8		0.0112244	0.0112244	0.0112244	0.0056122		6	4.51083928	4.510903305	4.510981908	4.511023812		1.95	1.979185458	1.979268302		0	0	0	0		0	0	0	0	0		0	0	0		10.23533778	10.2354887	10.23568994	10.23586962		8.732	8.715498759	8.714465108	8.71446348		6.768	6.767207163	6.767502643		0	0	0	0
0.9		0.01262745	0.01262745	0.01262745	0.006313725		6	4.510843782	4.51091581	4.511004238	4.511051381		1.95	1.979196065	1.979289265		0	0	0	0		0	0	0	0	0		0	0	0		10.23536114	10.23553093	10.23575732	10.23595946		8.732	8.715498604	8.714464497	8.714462667		6.768	6.767208059	6.767502976		0	0	0	0
1		0.0140305	0.0140305	0.0140305	0.00701525		6	4.510848284	4.510928315	4.511026569	4.51107895		1.95	1.979206672	1.979310229		0	0	0	0		0	0	0	0	0		0	0	0		10.23538449	10.23557315	10.2358247	10.2360493		8.732	8.71549845	8.714463887	8.714461853		6.768	6.767208954	6.767503308		0	0	0	0
1.1		0.01543355	0.01543355	0.01543355	0.007716775		6	4.510852785	4.51094082	4.5110489	4.511106519		1.95	1.979217279	1.979331192		0	0	0	0		0	0	0	0	0		0	0	0		10.23540785	10.23561537	10.23589208	10.23613914		8.732	8.715498295	8.714463277	8.714461041		6.768	6.76720985	6.767503642		0	0	0	0
1.2		0.0168366	0.0168366	0.0168366	0.0084183		6	4.510857287	4.510953325	4.511071231	4.511134089		1.95	1.979227886	1.979352156		0	0	0	0		0	0	0	0	0		0	0	0		10.23543121	10.2356576	10.23595946	10.23622898		8.732	8.715498141	8.714462667	8.714460228		6.768	6.767210746	6.767503975		0	0	0	0
1.3		0.01823965	0.01823965	0.01823965	0.009119825		6	4.510861789	4.51096583	4.511093562	4.511161658		1.95	1.979238493	1.97937312		0	0	0	0		0	0	0	0	0		0	0	0		10.23545457	10.23569982	10.23602684	10.23631883		8.732	8.715497987	8.714462057	8.714459416		6.768	6.767211643	6.767504309		0	0	0	0
1.4		0.0196427	0.0196427	0.0196427	0.00982135		6	4.51086629	4.510978335	4.511115893	4.511189228		1.95	1.9792491	1.979394084		0	0	0	0		0	0	0	0	0		0	0	0		10.23547792	10.23574205	10.23609422	10.23640867		8.732	8.715497833	8.714461447	8.714458604		6.768	6.767212539	6.767504644		0	0	0	0
1.5		0.02104575	0.02104575	0.02104575	0.010522875		6	4.510870792	4.51099084	4.511138224	4.511216798		1.95	1.979259708	1.979415049		0	0	0	0		0	0	0	0	0		0	0	0		10.23550128	10.23578427	10.2361616	10.23649852		8.732	8.715497679	8.714460837	8.714457792		6.768	6.767213435	6.767504979		0	0	0	0
1.6		0.0224488	0.0224488	0.0224488	0.0112244		6	4.510875294	4.511003345	4.511160556	4.511244368		1.95	1.979270315	1.979436013		0	0	0	0		0	0	0	0	0		0	0	0		10.23552464	10.23582649	10.23622898	10.23658836		8.732	8.715497526	8.714460228	8.714456981		6.768	6.767214332	6.767505314		0	0	0	0
1.7		0.02385185	0.02385185	0.02385185	0.011925925		6	4.510879796	4.51101585	4.511182887	4.511271939		1.95	1.979280922	1.979456978		0	0	0	0		0	0	0	0	0		0	0	0		10.235548	10.23586872	10.23629637	10.23667821		8.732	8.715497372	8.714459619	8.71445617		6.768	6.767215228	6.76750565		0	0	0	0
1.8		0.0252549	0.0252549	0.0252549	0.01262745		6	4.510884297	4.511028355	4.511205219	4.511299509		1.95	1.979291529	1.979477943		0	0	0	0		0	0	0	0	0		0	0	0		10.23557135	10.23591094	10.23636375	10.23676806		8.732	8.715497218	8.71445901	8.71445536		6.768	6.767216125	6.767505987		0	0	0	0
1.9		0.02665795	0.02665795	0.02665795	0.013328975		6	4.510888799	4.511040861	4.511227551	4.51132708		1.95	1.979302137	1.979498909		0	0	0	0		0	0	0	0	0		0	0	0		10.23559471	10.23595317	10.23643113	10.23685791		8.732	8.715497065	8.714458401	8.714454549		6.768	6.767217022	6.767506323		0	0	0	0
2		0.028061	0.028061	0.028061	0.0140305		6	4.510893301	4.511053366	4.511249882	4.511354651		1.95	1.979312744	1.979519874		0	0	0	0		0	0	0	0	0		0	0	0		10.23561807	10.23599539	10.23649852	10.23694776		8.732	8.715496912	8.714457792	8.714453739		6.768	6.767217918	6.767506661		0	0	0	0
2.1		0.02946405	0.02946405	0.02946405	0.014732025		6	4.510897803	4.511065871	4.511272214	4.511382222		1.95	1.979323352	1.97954084		0	0	0	0		0	0	0	0	0		0	0	0		10.23564143	10.23603762	10.2365659	10.23703761		8.732	8.715496759	8.714457184	8.71445293		6.768	6.767218815	6.767506998		0	0	0	0
2.2		0.0308671	0.0308671	0.0308671	0.01543355		6	4.510902304	4.511078377	4.511294546	4.511409793		1.95	1.979333959	1.979561806		0	0	0	0		0	0	0	0	0		0	0	0		10.23566478	10.23607985	10.23663329	10.23712746		8.732	8.715496606	8.714456576	8.71445212		6.768	6.767219712	6.767507336		0	0	0	0
2.3		0.03227015	0.03227015	0.03227015	0.016135075		6	4.510906806	4.511090882	4.511316879	4.511437364		1.95	1.979344567	1.979582772		0	0	0	0		0	0	0	0	0		0	0	0		10.23568814	10.23612207	10.23670067	10.23721731		8.732	8.715496453	8.714455967	8.714451312		6.768	6.76722061	6.767507675		0	0	0	0
2.4		0.0336732	0.0336732	0.0336732	0.0168366		6	4.510911308	4.511103387	4.511339211	4.511464936		1.95	1.979355175	1.979603739		0	0	0	0		0	0	0	0	0		0	0	0		10.2357115	10.2361643	10.23676806	10.23730716		8.732	8.7154963	8.71445536	8.714450503		6.768	6.767221507	6.767508014		0	0	0	0
2.5		0.03507625	0.03507625	0.03507625	0.017538125		6	4.51091581	4.511115893	4.511361543	4.511492508		1.95	1.979365783	1.979624706		0	0	0	0		0	0	0	0	0		0	0	0		10.23573486	10.23620652	10.23683544	10.23739702		8.732	8.715496148	8.714454752	8.714449695		6.768	6.767222404	6.767508353		0	0	0	0
2.6		0.0364793	0.0364793	0.0364793	0.01823965		6	4.510920311	4.511128398	4.511383876	4.511520079		1.95	1.97937639	1.979645672		0	0	0	0		0	0	0	0	0		0	0	0		10.23575822	10.23624875	10.23690283	10.23748687		8.732	8.715495995	8.714454144	8.714448887		6.768	6.767223301	6.767508693		0	0	0	0
2.7		0.03788235	0.03788235	0.03788235	0.018941175		6	4.510924813	4.511140904	4.511406209	4.511547652		1.95	1.979386998	1.97966664		0	0	0	0		0	0	0	0	0		0	0	0		10.23578158	10.23629098	10.23697022	10.23757672		8.732	8.715495843	8.714453537	8.714448079		6.768	6.767224199	6.767509033		0	0	0	0
2.8		0.0392854	0.0392854	0.0392854	0.0196427		6	4.510929315	4.51115341	4.511428541	4.511575224		1.95	1.979397606	1.979687607		0	0	0	0		0	0	0	0	0		0	0	0		10.23580493	10.2363332	10.23703761	10.23766658		8.732	8.715495691	8.71445293	8.714447272		6.768	6.767225097	6.767509374		0	0	0	0
2.9		0.04068845	0.04068845	0.04068845	0.020344225		6	4.510933817	4.511165915	4.511450874	4.511602796		1.95	1.979408214	1.979708575		0	0	0	0		0	0	0	0	0		0	0	0		10.23582829	10.23637543	10.23710499	10.23775644		8.732	8.715495538	8.714452323	8.714446465		6.768	6.767225994	6.767509715		0	0	0	0
3		0.0420915	0.0420915	0.0420915	0.02104575		6	4.510938319	4.511178421	4.511473207	4.511630369		1.95	1.979418822	1.979729542		0	0	0	0		0	0	0	0	0		0	0	0		10.23585165	10.23641766	10.23717238	10.2378463		8.732	8.715495387	8.714451716	8.714445658		6.768	6.767226892	6.767510057		0	0	0	0
3.1		0.04349455	0.04349455	0.04349455	0.021747275		6	4.51094282	4.511190927	4.51149554	4.511657942		1.95	1.97942943	1.97975051		0	0	0	0		0	0	0	0	0		0	0	0		10.23587501	10.23645988	10.23723977	10.23793615		8.732	8.715495235	8.714451109	8.714444852		6.768	6.76722779	6.767510399		0	0	0	0
3.2		0.0448976	0.0448976	0.0448976	0.0224488		6	4.510947322	4.511203432	4.511517874	4.511685515		1.95	1.979440039	1.979771479		0	0	0	0		0	0	0	0	0		0	0	0		10.23589837	10.23650211	10.23730716	10.23802601		8.732	8.715495083	8.714450503	8.714444046		6.768	6.767228688	6.767510741		0	0	0	0
3.3		0.04630065	0.04630065	0.04630065	0.023150325		6	4.510951824	4.511215938	4.511540207	4.511713088		1.95	1.979450647	1.979792447		0	0	0	0		0	0	0	0	0		0	0	0		10.23592172	10.23654434	10.23737455	10.23811587		8.732	8.715494931	8.714449897	8.71444324		6.768	6.767229586	6.767511084		0	0	0	0
3.4		0.0477037	0.0477037	0.0477037	0.02385185		6	4.510956326	4.511228444	4.511562541	4.511740661		1.95	1.979461255	1.979813416		0	0	0	0		0	0	0	0	0		0	0	0		10.23594508	10.23658657	10.23744194	10.23820573		8.732	8.71549478	8.714449291	8.714442434		6.768	6.767230484	6.767511427		0	0	0	0
3.5		0.04910675	0.04910675	0.04910675	0.024553375		6	4.510960828	4.51124095	4.511584874	4.511768234		1.95	1.979471863	1.979834385		0	0	0	0		0	0	0	0	0		0	0	0		10.23596844	10.23662879	10.23750933	10.2382956		8.732	8.715494629	8.714448685	8.714441629		6.768	6.767231383	6.767511771		0	0	0	0
3.6		0.0505098	0.0505098	0.0505098	0.0252549		6	4.510965329	4.511253456	4.511607208	4.511795808		1.95	1.979482472	1.979855354		0	0	0	0		0	0	0	0	0		0	0	0		10.2359918	10.23667102	10.23757672	10.23838546		8.732	8.715494477	8.714448079	8.714440825		6.768	6.767232281	6.767512115		0	0	0	0
3.7		0.05191285	0.05191285	0.05191285	0.025956425		6	4.510969831	4.511265961	4.511629542	4.511823382		1.95	1.97949308	1.979876324		0	0	0	0		0	0	0	0	0		0	0	0		10.23601516	10.23671325	10.23764412	10.23847532		8.732	8.715494326	8.714447473	8.71444002		6.768	6.767233179	6.76751246		0	0	0	0
3.8		0.0533159	0.0533159	0.0533159	0.02665795		6	4.510974333	4.511278467	4.511651876	4.511850956		1.95	1.979503689	1.979897293		0	0	0	0		0	0	0	0	0		0	0	0		10.23603852	10.23675548	10.23771151	10.23856519		8.732	8.715494175	8.714446868	8.714439216		6.768	6.767234078	6.767512805		0	0	0	0
3.9		0.05471895	0.05471895	0.05471895	0.027359475		6	4.510978835	4.511290973	4.51167421	4.51187853		1.95	1.979514297	1.979918263		0	0	0	0		0	0	0	0	0		0	0	0		10.23606188	10.23679771	10.2377789	10.23865505		8.732	8.715494024	8.714446263	8.714438412		6.768	6.767234977	6.767513151		0	0	0	0
4		0.056122	0.056122	0.056122	0.028061		6	4.510983337	4.511303479	4.511696544	4.511906104		1.95	1.979524906	1.979939233		0	0	0	0		0	0	0	0	0		0	0	0		10.23608524	10.23683994	10.2378463	10.23874492		8.732	8.715493874	8.714445658	8.714437609		6.768	6.767235875	6.767513497		0	0	0	0
4.1		0.05752505	0.05752505	0.05752505	0.028762525		6	4.510987839	4.511315985	4.511718878	4.511933679		1.95	1.979535515	1.979960203		0	0	0	0		0	0	0	0	0		0	0	0		10.23610859	10.23688217	10.23791369	10.23883478		8.732	8.715493723	8.714445053	8.714436806		6.768	6.767236774	6.767513843		0	0	0	0
4.2		0.0589281	0.0589281	0.0589281	0.02946405		6	4.51099234	4.511328491	4.511741212	4.511961254		1.95	1.979546123	1.979981174		0	0	0	0		0	0	0	0	0		0	0	0		10.23613195	10.2369244	10.23798108	10.23892465		8.732	8.715493573	8.714444449	8.714436003		6.768	6.767237673	6.76751419		0	0	0	0
4.3		0.06033115	0.06033115	0.06033115	0.030165575		6	4.510996842	4.511340998	4.511763547	4.511988828		1.95	1.979556732	1.980002145		0	0	0	0		0	0	0	0	0		0	0	0		10.23615531	10.23696662	10.23804848	10.23901452		8.732	8.715493422	8.714443844	8.714435201		6.768	6.767238572	6.767514537		0	0	0	0
4.4		0.0617342	0.0617342	0.0617342	0.0308671		6	4.511001344	4.511353504	4.511785882	4.512016403		1.95	1.979567341	1.980023116		0	0	0	0		0	0	0	0	0		0	0	0		10.23617867	10.23700885	10.23811587	10.23910439		8.732	8.715493272	8.71444324	8.714434399		6.768	6.767239471	6.767514885		0	0	0	0
4.5		0.06313725	0.06313725	0.06313725	0.031568625		6	4.511005846	4.51136601	4.511808216	4.512043979		1.95	1.97957795	1.980044087		0	0	0	0		0	0	0	0	0		0	0	0		10.23620203	10.23705108	10.23818327	10.23919426		8.732	8.715493122	8.714442636	8.714433597		6.768	6.767240371	6.767515233		0	0	0	0
4.6		0.0645403	0.0645403	0.0645403	0.03227015		6	4.511010348	4.511378516	4.511830551	4.512071554		1.95	1.979588559	1.980065058		0	0	0	0		0	0	0	0	0		0	0	0		10.23622539	10.23709331	10.23825067	10.23928413		8.732	8.715492972	8.714442032	8.714432795		6.768	6.76724127	6.767515582		0	0	0	0
4.7		0.06594335	0.06594335	0.06594335	0.032971675		6	4.51101485	4.511391022	4.511852886	4.51209913		1.95	1.979599168	1.98008603		0	0	0	0		0	0	0	0	0		0	0	0		10.23624875	10.23713554	10.23831806	10.239374		8.732	8.715492822	8.714441428	8.714431994		6.768	6.76724217	6.767515931		0	0	0	0
4.8		0.0673464	0.0673464	0.0673464	0.0336732		6	4.511019352	4.511403529	4.511875221	4.512126705		1.95	1.979609777	1.980107002		0	0	0	0		0	0	0	0	0		0	0	0		10.23627211	10.23717777	10.23838546	10.23946387		8.732	8.715492672	8.714440825	8.714431193		6.768	6.767243069	6.76751628		0	0	0	0
4.9		0.06874945	0.06874945	0.06874945	0.034374725		6	4.511023853	4.511416035	4.511897556	4.512154281		1.95	1.979620386	1.980127974		0	0	0	0		0	0	0	0	0		0	0	0		10.23629547	10.23722	10.23845286	10.23955375		8.732	8.715492523	8.714440221	8.714430393		6.768	6.767243969	6.76751663		0	0	0	0
5		0.0701525	0.0701525	0.0701525	0.03507625		6	4.511028355	4.511428541	4.511919892	4.512181857		1.95	1.979630996	1.980148946		0	0	0	0		0	0	0	0	0		0	0	0		10.23631883	10.23726224	10.23852025	10.23964362		8.732	8.715492373	8.714439618	8.714429593		6.768	6.767244868	6.76751698		0	0	0	0
5.1		0.07155555	0.07155555	0.07155555	0.035777775		6	4.511032857	4.511441048	4.511942227	4.512209434		1.95	1.979641605	1.980169919		0	0	0	0		0	0	0	0	0		0	0	0		10.23634219	10.23730447	10.23858765	10.2397335		8.732	8.715492224	8.714439015	8.714428793		6.768	6.767245768	6.767517331		0	0	0	0
5.2		0.0729586	0.0729586	0.0729586	0.0364793		6	4.511037359	4.511453554	4.511964563	4.51223701		1.95	1.979652214	1.980190892		0	0	0	0		0	0	0	0	0		0	0	0		10.23636555	10.2373467	10.23865505	10.23982337		8.732	8.715492075	8.714438412	8.714427994		6.768	6.767246668	6.767517682		0	0	0	0
5.3		0.07436165	0.07436165	0.07436165	0.037180825		6	4.511041861	4.511466061	4.511986898	4.512264587		1.95	1.979662824	1.980211865		0	0	0	0		0	0	0	0	0		0	0	0		10.23638891	10.23738893	10.23872245	10.23991325		8.732	8.715491925	8.71443781	8.714427194		6.768	6.767247568	6.767518034		0	0	0	0
5.4		0.0757647	0.0757647	0.0757647	0.03788235		6	4.511046363	4.511478567	4.512009234	4.512292163		1.95	1.979673433	1.980232838		0	0	0	0		0	0	0	0	0		0	0	0		10.23641227	10.23743116	10.23878985	10.24000313		8.732	8.715491777	8.714437207	8.714426395		6.768	6.767248468	6.767518386		0	0	0	0
5.5		0.07716775	0.07716775	0.07716775	0.038583875		6	4.511050865	4.511491074	4.51203157	4.51231974		1.95	1.979684043	1.980253812		0	0	0	0		0	0	0	0	0		0	0	0		10.23643563	10.23747339	10.23885725	10.24009301		8.732	8.715491628	8.714436605	8.714425597		6.768	6.767249369	6.767518739		0	0	0	0
5.6		0.0785708	0.0785708	0.0785708	0.0392854		6	4.511055367	4.51150358	4.512053906	4.512347318		1.95	1.979694652	1.980274785		0	0	0	0		0	0	0	0	0		0	0	0		10.23645899	10.23751562	10.23892465	10.24018288		8.732	8.715491479	8.714436003	8.714424799		6.768	6.767250269	6.767519092		0	0	0	0
5.7		0.07997385	0.07997385	0.07997385	0.039986925		6	4.511059869	4.511516087	4.512076242	4.512374895		1.95	1.979705262	1.980295759		0	0	0	0		0	0	0	0	0		0	0	0		10.23648235	10.23755786	10.23899205	10.24027276		8.732	8.71549133	8.714435401	8.714424001		6.768	6.767251169	6.767519445		0	0	0	0
5.8		0.0813769	0.0813769	0.0813769	0.04068845		6	4.511064371	4.511528594	4.512098578	4.512402472		1.95	1.979715871	1.980316733		0	0	0	0		0	0	0	0	0		0	0	0		10.2365057	10.23760009	10.23905945	10.24036265		8.732	8.715491182	8.7144348	8.714423203		6.768	6.76725207	6.767519799		0	0	0	0
5.9		0.08277995	0.08277995	0.08277995	0.041389975		6	4.511068873	4.5115411	4.512120914	4.51243005		1.95	1.979726481	1.980337708		0	0	0	0		0	0	0	0	0		0	0	0		10.23652906	10.23764232	10.23912686	10.24045253		8.732	8.715491033	8.714434198	8.714422406		6.768	6.76725297	6.767520153		0	0	0	0
6		0.084183	0.084183	0.084183	0.0420915		6	4.511073374	4.511553607	4.512143251	4.512457628		1.95	1.979737091	1.980358682		0	0	0	0		0	0	0	0	0		0	0	0		10.23655242	10.23768455	10.23919426	10.24054241		8.732	8.715490885	8.714433597	8.714421609		6.768	6.767253871	6.767520508		0	0	0	0
6.1		0.08558605	0.08558605	0.08558605	0.042793025		6	4.511077876	4.511566114	4.512165587	4.512485206		1.95	1.979747701	1.980379657		0	0	0	0		0	0	0	0	0		0	0	0		10.23657578	10.23772678	10.23926166	10.24063229		8.732	8.715490737	8.714432996	8.714420813		6.768	6.767254772	6.767520863		0	0	0	0
6.2		0.0869891	0.0869891	0.0869891	0.04349455		6	4.511082378	4.511578621	4.512187924	4.512512784		1.95	1.979758311	1.980400632		0	0	0	0		0	0	0	0	0		0	0	0		10.23659914	10.23776902	10.23932907	10.24072218		8.732	8.715490589	8.714432395	8.714420017		6.768	6.767255673	6.767521219		0	0	0	0
6.3		0.08839215	0.08839215	0.08839215	0.044196075		6	4.51108688	4.511591128	4.512210261	4.512540362		1.95	1.979768921	1.980421608		0	0	0	0		0	0	0	0	0		0	0	0		10.23662251	10.23781125	10.23939647	10.24081206		8.732	8.715490441	8.714431794	8.714419221		6.768	6.767256574	6.767521575		0	0	0	0
6.4		0.0897952	0.0897952	0.0897952	0.0448976		6	4.511091382	4.511603634	4.512232598	4.512567941		1.95	1.979779531	1.980442583		0	0	0	0		0	0	0	0	0		0	0	0		10.23664587	10.23785348	10.23946387	10.24090195		8.732	8.715490294	8.714431193	8.714418425		6.768	6.767257475	6.767521931		0	0	0	0
6.5		0.09119825	0.09119825	0.09119825	0.045599125		6	4.511095884	4.511616141	4.512254935	4.51259552		1.95	1.979790141	1.980463559		0	0	0	0		0	0	0	0	0		0	0	0		10.23666923	10.23789572	10.23953128	10.24099183		8.732	8.715490146	8.714430593	8.71441763		6.768	6.767258376	6.767522288		0	0	0	0
6.6		0.0926013	0.0926013	0.0926013	0.04630065		6	4.511100386	4.511628648	4.512277272	4.512623098		1.95	1.979800751	1.980484535		0	0	0	0		0	0	0	0	0		0	0	0		10.23669259	10.23793795	10.23959868	10.24108172		8.732	8.715489998	8.714429993	8.714416835		6.768	6.767259277	6.767522646		0	0	0	0
6.7		0.09400435	0.09400435	0.09400435	0.047002175		6	4.511104888	4.511641155	4.512299609	4.512650677		1.95	1.979811361	1.980505511		0	0	0	0		0	0	0	0	0		0	0	0		10.23671595	10.23798018	10.23966609	10.24117161		8.732	8.715489851	8.714429393	8.71441604		6.768	6.767260179	6.767523003		0	0	0	0
6.8		0.0954074	0.0954074	0.0954074	0.0477037		6	4.51110939	4.511653662	4.512321947	4.512678257		1.95	1.979821971	1.980526487		0	0	0	0		0	0	0	0	0		0	0	0		10.23673931	10.23802242	10.2397335	10.2412615		8.732	8.715489704	8.714428793	8.714415246		6.768	6.76726108	6.767523362		0	0	0	0
6.9		0.09681045	0.09681045	0.09681045	0.048405225		6	4.511113892	4.511666169	4.512344284	4.512705836		1.95	1.979832582	1.980547464		0	0	0	0		0	0	0	0	0		0	0	0		10.23676267	10.23806465	10.2398009	10.24135139		8.732	8.715489557	8.714428193	8.714414452		6.768	6.767261982	6.76752372		0	0	0	0
7		0.0982135	0.0982135	0.0982135	0.04910675		6	4.511118394	4.511678676	4.512366622	4.512733416		1.95	1.979843192	1.980568441		0	0	0	0		0	0	0	0	0		0	0	0		10.23678603	10.23810689	10.23986831	10.24144128		8.732	8.71548941	8.714427594	8.714413658		6.768	6.767262883	6.767524079		0	0	0	0
7.1		0.09961655	0.09961655	0.09961655	0.049808275		6	4.511122896	4.511691184	4.512388959	4.512760995		1.95	1.979853802	1.980589418		0	0	0	0		0	0	0	0	0		0	0	0		10.23680939	10.23814912	10.23993572	10.24153117		8.732	8.715489263	8.714426995	8.714412865		6.768	6.767263785	6.767524439		0	0	0	0
7.2		0.1010196	0.1010196	0.1010196	0.0505098		6	4.511127398	4.511703691	4.512411297	4.512788575		1.95	1.979864413	1.980610395		0	0	0	0		0	0	0	0	0		0	0	0		10.23683275	10.23819136	10.24000313	10.24162106		8.732	8.715489116	8.714426395	8.714412072		6.768	6.767264687	6.767524799		0	0	0	0
7.3		0.10242265	0.10242265	0.10242265	0.051211325		6	4.5111319	4.511716198	4.512433635	4.512816155		1.95	1.979875023	1.980631373		0	0	0	0		0	0	0	0	0		0	0	0		10.23685611	10.23823359	10.24007054	10.24171096		8.732	8.71548897	8.714425797	8.71441128		6.768	6.767265589	6.767525159		0	0	0	0
7.4		0.1038257	0.1038257	0.1038257	0.05191285		6	4.511136402	4.511728705	4.512455973	4.512843736		1.95	1.979885634	1.980652351		0	0	0	0		0	0	0	0	0		0	0	0		10.23687947	10.23827583	10.24013794	10.24180085		8.732	8.715488823	8.714425198	8.714410487		6.768	6.767266491	6.76752552		0	0	0	0
7.5		0.10522875	0.10522875	0.10522875	0.052614375		6	4.511140904	4.511741212	4.512478311	4.512871316		1.95	1.979896245	1.980673329		0	0	0	0		0	0	0	0	0		0	0	0		10.23690283	10.23831806	10.24020535	10.24189075		8.732	8.715488677	8.714424599	8.714409695		6.768	6.767267393	6.767525882		0	0	0	0
7.6		0.1066318	0.1066318	0.1066318	0.0533159		6	4.511145406	4.51175372	4.51250065	4.512898897		1.95	1.979906855	1.980694307		0	0	0	0		0	0	0	0	0		0	0	0		10.23692619	10.2383603	10.24027276	10.24198064		8.732	8.71548853	8.714424001	8.714408904		6.768	6.767268295	6.767526243		0	0	0	0
7.7		0.10803485	0.10803485	0.10803485	0.054017425		6	4.511149908	4.511766227	4.512522988	4.512926478		1.95	1.979917466	1.980715285		0	0	0	0		0	0	0	0	0		0	0	0		10.23694955	10.23840253	10.24034018	10.24207054		8.732	8.715488384	8.714423403	8.714408112		6.768	6.767269198	6.767526606		0	0	0	0
7.8		0.1094379	0.1094379	0.1094379	0.05471895		6	4.51115441	4.511778734	4.512545326	4.512954059		1.95	1.979928077	1.980736264		0	0	0	0		0	0	0	0	0		0	0	0		10.23697291	10.23844477	10.24040759	10.24216044		8.732	8.715488238	8.714422805	8.714407321		6.768	6.7672701	6.767526968		0	0	0	0
7.9		0.11084095	0.11084095	0.11084095	0.055420475		6	4.511158912	4.511791242	4.512567665	4.51298164		1.95	1.979938688	1.980757243		0	0	0	0		0	0	0	0	0		0	0	0		10.23699627	10.238487	10.240475	10.24225033		8.732	8.715488093	8.714422207	8.714406531		6.768	6.767271003	6.767527331		0	0	0	0
8		0.112244	0.112244	0.112244	0.056122		6	4.511163414	4.511803749	4.512590004	4.513009221		1.95	1.979949299	1.980778222		0	0	0	0		0	0	0	0	0		0	0	0		10.23701964	10.23852924	10.24054241	10.24234023		8.732	8.715487947	8.714421609	8.71440574		6.768	6.767271905	6.767527695		0	0	0	0
8.1		0.11364705	0.11364705	0.11364705	0.056823525		6	4.511167916	4.511816257	4.512612343	4.513036802		1.95	1.97995991	1.980799202		0	0	0	0		0	0	0	0	0		0	0	0		10.237043	10.23857148	10.24060982	10.24243013		8.732	8.715487801	8.714421012	8.71440495		6.768	6.767272808	6.767528059		0	0	0	0
8.2		0.1150501	0.1150501	0.1150501	0.05752505		6	4.511172418	4.511828764	4.512634682	4.513064384		1.95	1.979970521	1.980820181		0	0	0	0		0	0	0	0	0		0	0	0		10.23706636	10.23861371	10.24067723	10.24252003		8.732	8.715487656	8.714420415	8.714404161		6.768	6.767273711	6.767528423		0	0	0	0
8.3		0.11645315	0.11645315	0.11645315	0.058226575		6	4.51117692	4.511841272	4.512657021	4.513091966		1.95	1.979981132	1.980841161		0	0	0	0		0	0	0	0	0		0	0	0		10.23708972	10.23865595	10.24074465	10.24260993		8.732	8.71548751	8.714419817	8.714403371		6.768	6.767274614	6.767528788		0	0	0	0
8.4		0.1178562	0.1178562	0.1178562	0.0589281		6	4.511181422	4.511853779	4.51267936	4.513119548		1.95	1.979991743	1.980862141		0	0	0	0		0	0	0	0	0		0	0	0		10.23711308	10.23869819	10.24081206	10.24269984		8.732	8.715487365	8.714419221	8.714402582		6.768	6.767275517	6.767529153		0	0	0	0
8.5		0.11925925	0.11925925	0.11925925	0.059629625		6	4.511185924	4.511866287	4.512701699	4.51314713		1.95	1.980002354	1.980883121		0	0	0	0		0	0	0	0	0		0	0	0		10.23713644	10.23874042	10.24087948	10.24278974		8.732	8.71548722	8.714418624	8.714401794		6.768	6.76727642	6.767529519		0	0	0	0
8.6		0.1206623	0.1206623	0.1206623	0.06033115		6	4.511190426	4.511878795	4.512724039	4.513174713		1.95	1.980012966	1.980904102		0	0	0	0		0	0	0	0	0		0	0	0		10.2371598	10.23878266	10.24094689	10.24287964		8.732	8.715487075	8.714418027	8.714401005		6.768	6.767277323	6.767529885		0	0	0	0
8.7		0.12206535	0.12206535	0.12206535	0.061032675		6	4.511194928	4.511891302	4.512746378	4.513202295		1.95	1.980023577	1.980925082		0	0	0	0		0	0	0	0	0		0	0	0		10.23718317	10.2388249	10.24101431	10.24296955		8.732	8.71548693	8.714417431	8.714400217		6.768	6.767278226	6.767530252		0	0	0	0
8.8		0.1234684	0.1234684	0.1234684	0.0617342		6	4.51119943	4.51190381	4.512768718	4.513229878		1.95	1.980034189	1.980946063		0	0	0	0		0	0	0	0	0		0	0	0		10.23720653	10.23886714	10.24108172	10.24305945		8.732	8.715486785	8.714416835	8.714399429		6.768	6.76727913	6.767530619		0	0	0	0
8.9		0.12487145	0.12487145	0.12487145	0.062435725		6	4.511203932	4.511916318	4.512791058	4.513257461		1.95	1.9800448	1.980967045		0	0	0	0		0	0	0	0	0		0	0	0		10.23722989	10.23890937	10.24114914	10.24314936		8.732	8.715486641	8.714416239	8.714398642		6.768	6.767280033	6.767530986		0	0	0	0
9		0.1262745	0.1262745	0.1262745	0.06313725		6	4.511208435	4.511928826	4.512813397	4.513285044		1.95	1.980055412	1.980988026		0	0	0	0		0	0	0	0	0		0	0	0		10.23725325	10.23895161	10.24121655	10.24323927		8.732	8.715486496	8.714415643	8.714397855		6.768	6.767280937	6.767531354		0	0	0	0
9.1		0.12767755	0.12767755	0.12767755	0.063838775		6	4.511212937	4.511941334	4.512835737	4.513312627		1.95	1.980066023	1.981009008		0	0	0	0		0	0	0	0	0		0	0	0		10.23727661	10.23899385	10.24128397	10.24332918		8.732	8.715486352	8.714415047	8.714397068		6.768	6.767281841	6.767531722		0	0	0	0
9.2		0.1290806	0.1290806	0.1290806	0.0645403		6	4.511217439	4.511953841	4.512858078	4.51334021		1.95	1.980076635	1.981029989		0	0	0	0		0	0	0	0	0		0	0	0		10.23729997	10.23903609	10.24135139	10.24341908		8.732	8.715486208	8.714414452	8.714396282		6.768	6.767282744	6.767532091		0	0	0	0
9.3		0.13048365	0.13048365	0.13048365	0.065241825		6	4.511221941	4.511966349	4.512880418	4.513367794		1.95	1.980087246	1.981050972		0	0	0	0		0	0	0	0	0		0	0	0		10.23732334	10.23907833	10.24141881	10.24350899		8.732	8.715486064	8.714413857	8.714395496		6.768	6.767283648	6.76753246		0	0	0	0
9.4		0.1318867	0.1318867	0.1318867	0.06594335		6	4.511226443	4.511978857	4.512902758	4.513395378		1.95	1.980097858	1.981071954		0	0	0	0		0	0	0	0	0		0	0	0		10.2373467	10.23912057	10.24148623	10.2435989		8.732	8.71548592	8.714413262	8.71439471		6.768	6.767284552	6.76753283		0	0	0	0
9.5		0.13328975	0.13328975	0.13328975	0.066644875		6	4.511230945	4.511991365	4.512925099	4.513422962		1.95	1.98010847	1.981092936		0	0	0	0		0	0	0	0	0		0	0	0		10.23737006	10.2391628	10.24155364	10.24368882		8.732	8.715485776	8.714412667	8.714393925		6.768	6.767285456	6.7675332		0	0	0	0
9.6		0.1346928	0.1346928	0.1346928	0.0673464		6	4.511235447	4.512003873	4.512947439	4.513450546		1.95	1.980119082	1.981113919		0	0	0	0		0	0	0	0	0		0	0	0		10.23739342	10.23920504	10.24162106	10.24377873		8.732	8.715485632	8.714412072	8.71439314		6.768	6.767286361	6.767533571		0	0	0	0
9.7		0.13609585	0.13609585	0.13609585	0.068047925		6	4.511239949	4.512016381	4.51296978	4.51347813		1.95	1.980129694	1.981134902		0	0	0	0		0	0	0	0	0		0	0	0		10.23741678	10.23924728	10.24168848	10.24386864		8.732	8.715485488	8.714411478	8.714392355		6.768	6.767287265	6.767533942		0	0	0	0
9.8		0.1374989	0.1374989	0.1374989	0.06874945		6	4.511244451	4.51202889	4.512992121	4.513505715		1.95	1.980140306	1.981155885		0	0	0	0		0	0	0	0	0		0	0	0		10.23744015	10.23928952	10.2417559	10.24395856		8.732	8.715485345	8.714410883	8.71439157		6.768	6.767288169	6.767534313		0	0	0	0
9.9		0.13890195	0.13890195	0.13890195	0.069450975		6	4.511248953	4.512041398	4.513014461	4.513533299		1.95	1.980150918	1.981176869		0	0	0	0		0	0	0	0	0		0	0	0		10.23746351	10.23933176	10.24182332	10.24404847		8.732	8.715485201	8.714410289	8.714390786		6.768	6.767289074	6.767534685		0	0	0	0
10		0.140305	0.140305	0.140305	0.0701525		6	4.511253456	4.512053906	4.513036802	4.513560884		1.95	1.98016153	1.981197852		0	0	0	0		0	0	0	0	0		0	0	0		10.23748687	10.239374	10.24189075	10.24413839		8.732	8.715485058	8.714409695	8.714390002		6.768	6.767289978	6.767535057		0	0	0	0
10.1		0.14170805	0.14170805	0.14170805	0.070854025		6	4.511257958	4.512066414	4.513059144	4.513588469		1.95	1.980172142	1.981218836		0	0	0	0		0	0	0	0	0		0	0	0		10.23751023	10.23941624	10.24195817	10.2442283		8.732	8.715484915	8.714409102	8.714389219		6.768	6.767290883	6.76753543		0	0	0	0
10.2		0.1431111	0.1431111	0.1431111	0.07155555		6	4.51126246	4.512078922	4.513081485	4.513616054		1.95	1.980182754	1.98123982		0	0	0	0		0	0	0	0	0		0	0	0		10.23753359	10.23945848	10.24202559	10.24431822		8.732	8.715484772	8.714408508	8.714388436		6.768	6.767291788	6.767535803		0	0	0	0
10.3		0.14451415	0.14451415	0.14451415	0.072257075		6	4.511266962	4.512091431	4.513103826	4.513643639		1.95	1.980193367	1.981260805		0	0	0	0		0	0	0	0	0		0	0	0		10.23755696	10.23950072	10.24209301	10.24440814		8.732	8.715484629	8.714407915	8.714387653		6.768	6.767292693	6.767536177		0	0	0	0
10.4		0.1459172	0.1459172	0.1459172	0.0729586		6	4.511271464	4.512103939	4.513126168	4.513671225		1.95	1.980203979	1.981281789		0	0	0	0		0	0	0	0	0		0	0	0		10.23758032	10.23954296	10.24216044	10.24449806		8.732	8.715484487	8.714407321	8.714386871		6.768	6.767293597	6.767536551		0	0	0	0
10.5		0.14732025	0.14732025	0.14732025	0.073660125		6	4.511275966	4.512116447	4.513148509	4.513698811		1.95	1.980214591	1.981302774		0	0	0	0		0	0	0	0	0		0	0	0		10.23760368	10.2395852	10.24222786	10.24458798		8.732	8.715484344	8.714406728	8.714386089		6.768	6.767294503	6.767536925		0	0	0	0
10.6		0.1487233	0.1487233	0.1487233	0.07436165		6	4.511280468	4.512128956	4.513170851	4.513726397		1.95	1.980225204	1.981323759		0	0	0	0		0	0	0	0	0		0	0	0		10.23762704	10.23962744	10.24229528	10.2446779		8.732	8.715484201	8.714406135	8.714385307		6.768	6.767295408	6.7675373		0	0	0	0
10.7		0.15012635	0.15012635	0.15012635	0.075063175		6	4.51128497	4.512141464	4.513193193	4.513753983		1.95	1.980235816	1.981344744		0	0	0	0		0	0	0	0	0		0	0	0		10.23765041	10.23966969	10.24236271	10.24476782		8.732	8.715484059	8.714405543	8.714384525		6.768	6.767296313	6.767537676		0	0	0	0
10.8		0.1515294	0.1515294	0.1515294	0.0757647		6	4.511289473	4.512153972	4.513215535	4.513781569		1.95	1.980246429	1.98136573		0	0	0	0		0	0	0	0	0		0	0	0		10.23767377	10.23971193	10.24243013	10.24485774		8.732	8.715483917	8.71440495	8.714383744		6.768	6.767297218	6.767538051		0	0	0	0
10.9		0.15293245	0.15293245	0.15293245	0.076466225		6	4.511293975	4.512166481	4.513237877	4.513809155		1.95	1.980257042	1.981386716		0	0	0	0		0	0	0	0	0		0	0	0		10.23769713	10.23975417	10.24249756	10.24494766		8.732	8.715483775	8.714404358	8.714382963		6.768	6.767298124	6.767538428		0	0	0	0
11		0.1543355	0.1543355	0.1543355	0.07716775		6	4.511298477	4.512178989	4.513260219	4.513836742		1.95	1.980267654	1.981407702		0	0	0	0		0	0	0	0	0		0	0	0		10.23772049	10.23979641	10.24256498	10.24503759		8.732	8.715483633	8.714403766	8.714382183		6.768	6.767299029	6.767538804		0	0	0	0
11.1		0.15573855	0.15573855	0.15573855	0.077869275		6	4.511302979	4.512191498	4.513282561	4.513864328		1.95	1.980278267	1.981428688		0	0	0	0		0	0	0	0	0		0	0	0		10.23774386	10.23983865	10.24263241	10.24512751		8.732	8.715483491	8.714403174	8.714381403		6.768	6.767299935	6.767539182		0	0	0	0
11.2		0.1571416	0.1571416	0.1571416	0.0785708		6	4.511307481	4.512204007	4.513304904	4.513891915		1.95	1.98028888	1.981449674		0	0	0	0		0	0	0	0	0		0	0	0		10.23776722	10.23988089	10.24269984	10.24521744		8.732	8.715483349	8.714402582	8.714380623		6.768	6.767300841	6.767539559		0	0	0	0
11.3		0.15854465	0.15854465	0.15854465	0.079272325		6	4.511311983	4.512216515	4.513327246	4.513919502		1.95	1.980299493	1.981470661		0	0	0	0		0	0	0	0	0		0	0	0		10.23779058	10.23992314	10.24276726	10.24530736		8.732	8.715483207	8.714401991	8.714379843		6.768	6.767301746	6.767539937		0	0	0	0
11.4		0.1599477	0.1599477	0.1599477	0.07997385		6	4.511316486	4.512229024	4.513349589	4.51394709		1.95	1.980310106	1.981491647		0	0	0	0		0	0	0	0	0		0	0	0		10.23781395	10.23996538	10.24283469	10.24539729		8.732	8.715483066	8.714401399	8.714379064		6.768	6.767302652	6.767540316		0	0	0	0
11.5		0.16135075	0.16135075	0.16135075	0.080675375		6	4.511320988	4.512241533	4.513371932	4.513974677		1.95	1.980320719	1.981512635		0	0	0	0		0	0	0	0	0		0	0	0		10.23783731	10.24000762	10.24290212	10.24548722		8.732	8.715482925	8.714400808	8.714378285		6.768	6.767303558	6.767540694		0	0	0	0
11.6		0.1627538	0.1627538	0.1627538	0.0813769		6	4.51132549	4.512254041	4.513394274	4.514002265		1.95	1.980331332	1.981533622		0	0	0	0		0	0	0	0	0		0	0	0		10.23786067	10.24004986	10.24296955	10.24557715		8.732	8.715482783	8.714400217	8.714377507		6.768	6.767304464	6.767541074		0	0	0	0
11.7		0.16415685	0.16415685	0.16415685	0.082078425		6	4.511329992	4.51226655	4.513416617	4.514029852		1.95	1.980341945	1.981554609		0	0	0	0		0	0	0	0	0		0	0	0		10.23788404	10.24009211	10.24303698	10.24566708		8.732	8.715482642	8.714399626	8.714376729		6.768	6.767305371	6.767541453		0	0	0	0
11.8		0.1655599	0.1655599	0.1655599	0.08277995		6	4.511334494	4.512279059	4.51343896	4.51405744		1.95	1.980352558	1.981575597		0	0	0	0		0	0	0	0	0		0	0	0		10.2379074	10.24013435	10.24310441	10.24575701		8.732	8.715482501	8.714399036	8.714375951		6.768	6.767306277	6.767541834		0	0	0	0
11.9		0.16696295	0.16696295	0.16696295	0.083481475		6	4.511338997	4.512291568	4.513461304	4.514085028		1.95	1.980363171	1.981596585		0	0	0	0		0	0	0	0	0		0	0	0		10.23793076	10.24017659	10.24317184	10.24584694		8.732	8.71548236	8.714398445	8.714375173		6.768	6.767307183	6.767542214		0	0	0	0
12		0.168366	0.168366	0.168366	0.084183		6	4.511343499	4.512304077	4.513483647	4.514112617		1.95	1.980373784	1.981617573		0	0	0	0		0	0	0	0	0		0	0	0		10.23795413	10.24021884	10.24323927	10.24593687		8.732	8.71548222	8.714397855	8.714374396		6.768	6.76730809	6.767542595		0	0	0	0
12.1		0.16976905	0.16976905	0.16976905	0.084884525		6	4.511348001	4.512316586	4.51350599	4.514140205		1.95	1.980384398	1.981638562		0	0	0	0		0	0	0	0	0		0	0	0		10.23797749	10.24026108	10.2433067	10.2460268		8.732	8.715482079	8.714397265	8.714373619		6.768	6.767308996	6.767542977		0	0	0	0
12.2		0.1711721	0.1711721	0.1711721	0.08558605		6	4.511352503	4.512329095	4.513528334	4.514167794		1.95	1.980395011	1.98165955		0	0	0	0		0	0	0	0	0		0	0	0		10.23800085	10.24030332	10.24337413	10.24611674		8.732	8.715481939	8.714396675	8.714372843		6.768	6.767309903	6.767543359		0	0	0	0
12.3		0.17257515	0.17257515	0.17257515	0.086287575		6	4.511357006	4.512341604	4.513550678	4.514195383		1.95	1.980405624	1.981680539		0	0	0	0		0	0	0	0	0		0	0	0		10.23802422	10.24034557	10.24344156	10.24620667		8.732	8.715481798	8.714396085	8.714372066		6.768	6.76731081	6.767543741		0	0	0	0
12.4		0.1739782	0.1739782	0.1739782	0.0869891		6	4.511361508	4.512354113	4.513573021	4.514222972		1.95	1.980416238	1.981701528		0	0	0	0		0	0	0	0	0		0	0	0		10.23804758	10.24038781	10.24350899	10.24629661		8.732	8.715481658	8.714395496	8.71437129		6.768	6.767311717	6.767544124		0	0	0	0
12.5		0.17538125	0.17538125	0.17538125	0.087690625		6	4.51136601	4.512366622	4.513595365	4.514250561		1.95	1.980426852	1.981722518		0	0	0	0		0	0	0	0	0		0	0	0		10.23807094	10.24043006	10.24357643	10.24638654		8.732	8.715481518	8.714394906	8.714370515		6.768	6.767312624	6.767544507		0	0	0	0
12.6		0.1767843	0.1767843	0.1767843	0.08839215		6	4.511370512	4.512379131	4.513617709	4.51427815		1.95	1.980437465	1.981743507		0	0	0	0		0	0	0	0	0		0	0	0		10.23809431	10.2404723	10.24364386	10.24647648		8.732	8.715481378	8.714394317	8.71436974		6.768	6.767313531	6.767544891		0	0	0	0
12.7		0.17818735	0.17818735	0.17818735	0.089093675		6	4.511375014	4.51239164	4.513640053	4.51430574		1.95	1.980448079	1.981764497		0	0	0	0		0	0	0	0	0		0	0	0		10.23811767	10.24051455	10.24371129	10.24656642		8.732	8.715481238	8.714393728	8.714368965		6.768	6.767314438	6.767545275		0	0	0	0
12.8		0.1795904	0.1795904	0.1795904	0.0897952		6	4.511379517	4.512404149	4.513662398	4.514333329		1.95	1.980458693	1.981785487		0	0	0	0		0	0	0	0	0		0	0	0		10.23814103	10.24055679	10.24377873	10.24665636		8.732	8.715481098	8.71439314	8.71436819		6.768	6.767315345	6.76754566		0	0	0	0
12.9		0.18099345	0.18099345	0.18099345	0.090496725		6	4.511384019	4.512416658	4.513684742	4.514360919		1.95	1.980469306	1.981806477		0	0	0	0		0	0	0	0	0		0	0	0		10.2381644	10.24059904	10.24384616	10.2467463		8.732	8.715480959	8.714392551	8.714367416		6.768	6.767316253	6.767546045		0	0	0	0
13		0.1823965	0.1823965	0.1823965	0.09119825		6	4.511388521	4.512429167	4.513707086	4.514388509		1.95	1.98047992	1.981827468		0	0	0	0		0	0	0	0	0		0	0	0		10.23818776	10.24064128	10.2439136	10.24683624		8.732	8.715480819	8.714391963	8.714366642		6.768	6.76731716	6.76754643		0	0	0	0
13.1		0.18379955	0.18379955	0.18379955	0.091899775		6	4.511393023	4.512441677	4.513729431	4.5144161		1.95	1.980490534	1.981848458		0	0	0	0		0	0	0	0	0		0	0	0		10.23821113	10.24068353	10.24398103	10.24692618		8.732	8.71548068	8.714391374	8.714365869		6.768	6.767318068	6.767546816		0	0	0	0
13.2		0.1852026	0.1852026	0.1852026	0.0926013		6	4.511397526	4.512454186	4.513751776	4.51444369		1.95	1.980501148	1.981869449		0	0	0	0		0	0	0	0	0		0	0	0		10.23823449	10.24072577	10.24404847	10.24701612		8.732	8.715480541	8.714390786	8.714365095		6.768	6.767318975	6.767547203		0	0	0	0
13.3		0.18660565	0.18660565	0.18660565	0.093302825		6	4.511402028	4.512466695	4.51377412	4.514471281		1.95	1.980511762	1.98189044		0	0	0	0		0	0	0	0	0		0	0	0		10.23825785	10.24076802	10.24411591	10.24710606		8.732	8.715480401	8.714390198	8.714364322		6.768	6.767319883	6.767547589		0	0	0	0
13.4		0.1880087	0.1880087	0.1880087	0.09400435		6	4.51140653	4.512479205	4.513796465	4.514498871		1.95	1.980522376	1.981911432		0	0	0	0		0	0	0	0	0		0	0	0		10.23828122	10.24081026	10.24418334	10.24719601		8.732	8.715480262	8.714389611	8.71436355		6.768	6.767320791	6.767547977		0	0	0	0
13.5		0.18941175	0.18941175	0.18941175	0.094705875		6	4.511411033	4.512491714	4.51381881	4.514526462		1.95	1.98053299	1.981932423		0	0	0	0		0	0	0	0	0		0	0	0		10.23830458	10.24085251	10.24425078	10.24728595		8.732	8.715480124	8.714389023	8.714362777		6.768	6.767321699	6.767548364		0	0	0	0
13.6		0.1908148	0.1908148	0.1908148	0.0954074		6	4.511415535	4.512504224	4.513841156	4.514554053		1.95	1.980543604	1.981953415		0	0	0	0		0	0	0	0	0		0	0	0		10.23832795	10.24089476	10.24431822	10.2473759		8.732	8.715479985	8.714388436	8.714362006		6.768	6.767322607	6.767548753		0	0	0	0
13.7		0.19221785	0.19221785	0.19221785	0.096108925		6	4.511420037	4.512516733	4.513863501	4.514581645		1.95	1.980554219	1.981974407		0	0	0	0		0	0	0	0	0		0	0	0		10.23835131	10.240937	10.24438566	10.24746584		8.732	8.715479846	8.714387849	8.714361234		6.768	6.767323515	6.767549141		0	0	0	0
13.8		0.1936209	0.1936209	0.1936209	0.09681045		6	4.511424539	4.512529243	4.513885846	4.514609236		1.95	1.980564833	1.981995399		0	0	0	0		0	0	0	0	0		0	0	0		10.23837468	10.24097925	10.2444531	10.24755579		8.732	8.715479708	8.714387262	8.714360463		6.768	6.767324423	6.76754953		0	0	0	0
13.9		0.19502395	0.19502395	0.19502395	0.097511975		6	4.511429042	4.512541752	4.513908192	4.514636828		1.95	1.980575447	1.982016392		0	0	0	0		0	0	0	0	0		0	0	0		10.23839804	10.2410215	10.24452054	10.24764574		8.732	8.715479569	8.714386675	8.714359692		6.768	6.767325332	6.767549919		0	0	0	0
14		0.196427	0.196427	0.196427	0.0982135		6	4.511433544	4.512554262	4.513930537	4.514664419		1.95	1.980586062	1.982037385		0	0	0	0		0	0	0	0	0		0	0	0		10.2384214	10.24106374	10.24458798	10.24773569		8.732	8.715479431	8.714386089	8.714358921		6.768	6.76732624	6.767550309		0	0	0	0
14.1		0.19783005	0.19783005	0.19783005	0.098915025		6	4.511438046	4.512566772	4.513952883	4.514692011		1.95	1.980596676	1.982058377		0	0	0	0		0	0	0	0	0		0	0	0		10.23844477	10.24110599	10.24465542	10.24782564		8.732	8.715479293	8.714385502	8.714358151		6.768	6.767327149	6.7675507		0	0	0	0
14.2		0.1992331	0.1992331	0.1992331	0.09961655		6	4.511442549	4.512579281	4.513975229	4.514719604		1.95	1.980607291	1.982079371		0	0	0	0		0	0	0	0	0		0	0	0		10.23846813	10.24114824	10.24472286	10.24791559		8.732	8.715479155	8.714384916	8.714357381		6.768	6.767328057	6.76755109		0	0	0	0
14.3		0.20063615	0.20063615	0.20063615	0.100318075		6	4.511447051	4.512591791	4.513997575	4.514747196		1.95	1.980617905	1.982100364		0	0	0	0		0	0	0	0	0		0	0	0		10.2384915	10.24119049	10.2447903	10.24800554		8.732	8.715479017	8.71438433	8.714356611		6.768	6.767328966	6.767551482		0	0	0	0
14.4		0.2020392	0.2020392	0.2020392	0.1010196		6	4.511451553	4.512604301	4.514019921	4.514774788		1.95	1.98062852	1.982121358		0	0	0	0		0	0	0	0	0		0	0	0		10.23851486	10.24123273	10.24485774	10.24809549		8.732	8.715478879	8.714383744	8.714355842		6.768	6.767329875	6.767551873		0	0	0	0
14.5		0.20344225	0.20344225	0.20344225	0.101721125		6	4.511456056	4.51261681	4.514042267	4.514802381		1.95	1.980639135	1.982142351		0	0	0	0		0	0	0	0	0		0	0	0		10.23853823	10.24127498	10.24492518	10.24818544		8.732	8.715478742	8.714383158	8.714355073		6.768	6.767330784	6.767552265		0	0	0	0
14.6		0.2048453	0.2048453	0.2048453	0.10242265		6	4.511460558	4.51262932	4.514064613	4.514829974		1.95	1.98064975	1.982163346		0	0	0	0		0	0	0	0	0		0	0	0		10.23856159	10.24131723	10.24499262	10.2482754		8.732	8.715478604	8.714382573	8.714354304		6.768	6.767331693	6.767552658		0	0	0	0
14.7		0.20624835	0.20624835	0.20624835	0.103124175		6	4.51146506	4.51264183	4.51408696	4.514857567		1.95	1.980660364	1.98218434		0	0	0	0		0	0	0	0	0		0	0	0		10.23858496	10.24135948	10.24506007	10.24836535		8.732	8.715478467	8.714381988	8.714353536		6.768	6.767332602	6.767553051		0	0	0	0
14.8		0.2076514	0.2076514	0.2076514	0.1038257		6	4.511469563	4.51265434	4.514109306	4.51488516		1.95	1.980670979	1.982205334		0	0	0	0		0	0	0	0	0		0	0	0		10.23860832	10.24140173	10.24512751	10.2484553		8.732	8.71547833	8.714381403	8.714352768		6.768	6.767333511	6.767553444		0	0	0	0
14.9		0.20905445	0.20905445	0.20905445	0.104527225		6	4.511474065	4.51266685	4.514131653	4.514912753		1.95	1.980681594	1.982226329		0	0	0	0		0	0	0	0	0		0	0	0		10.23863169	10.24144398	10.24519496	10.24854526		8.732	8.715478193	8.714380818	8.714352		6.768	6.76733442	6.767553838		0	0	0	0
15		0.2104575	0.2104575	0.2104575	0.10522875		6	4.511478567	4.51267936	4.514154	4.514940347		1.95	1.980692209	1.982247324		0	0	0	0		0	0	0	0	0		0	0	0		10.23865505	10.24148623	10.2452624	10.24863522		8.732	8.715478056	8.714380233	8.714351233		6.768	6.76733533	6.767554232		0	0	0	0
15.1		0.21186055	0.21186055	0.21186055	0.105930275		6	4.51148307	4.51269187	4.514176346	4.514967941		1.95	1.980702824	1.982268319		0	0	0	0		0	0	0	0	0		0	0	0		10.23867842	10.24152847	10.24532984	10.24872518		8.732	8.715477919	8.714379648	8.714350466		6.768	6.767336239	6.767554627		0	0	0	0
15.2		0.2132636	0.2132636	0.2132636	0.1066318		6	4.511487572	4.51270438	4.514198693	4.514995535		1.95	1.980713439	1.982289315		0	0	0	0		0	0	0	0	0		0	0	0		10.23870178	10.24157072	10.24539729	10.24881513		8.732	8.715477782	8.714379064	8.7143497		6.768	6.767337149	6.767555022		0	0	0	0
15.3		0.21466665	0.21466665	0.21466665	0.107333325		6	4.511492074	4.51271689	4.51422104	4.515023129		1.95	1.980724055	1.98231031		0	0	0	0		0	0	0	0	0		0	0	0		10.23872515	10.24161297	10.24546474	10.24890509		8.732	8.715477645	8.71437848	8.714348933		6.768	6.767338058	6.767555418		0	0	0	0
15.4		0.2160697	0.2160697	0.2160697	0.10803485		6	4.511496577	4.5127294	4.514243388	4.515050723		1.95	1.98073467	1.982331306		0	0	0	0		0	0	0	0	0		0	0	0		10.23874851	10.24165522	10.24553218	10.24899505		8.732	8.715477509	8.714377896	8.714348167		6.768	6.767338968	6.767555814		0	0	0	0
15.5		0.21747275	0.21747275	0.21747275	0.108736375		6	4.511501079	4.51274191	4.514265735	4.515078317		1.95	1.980745285	1.982352302		0	0	0	0		0	0	0	0	0		0	0	0		10.23877188	10.24169747	10.24559963	10.24908501		8.732	8.715477372	8.714377312	8.714347402		6.768	6.767339878	6.76755621		0	0	0	0
15.6		0.2188758	0.2188758	0.2188758	0.1094379		6	4.511505582	4.51275442	4.514288082	4.515105912		1.95	1.9807559	1.982373299		0	0	0	0		0	0	0	0	0		0	0	0		10.23879524	10.24173972	10.24566708	10.24917498		8.732	8.715477236	8.714376729	8.714346636		6.768	6.767340788	6.767556607		0	0	0	0
15.7		0.22027885	0.22027885	0.22027885	0.110139425		6	4.511510084	4.512766931	4.51431043	4.515133507		1.95	1.980766516	1.982394295		0	0	0	0		0	0	0	0	0		0	0	0		10.23881861	10.24178197	10.24573452	10.24926494		8.732	8.7154771	8.714376145	8.714345871		6.768	6.767341698	6.767557004		0	0	0	0
15.8		0.2216819	0.2216819	0.2216819	0.11084095		6	4.511514586	4.512779441	4.514332778	4.515161102		1.95	1.980777131	1.982415292		0	0	0	0		0	0	0	0	0		0	0	0		10.23884197	10.24182422	10.24580197	10.2493549		8.732	8.715476964	8.714375562	8.714345107		6.768	6.767342608	6.767557402		0	0	0	0
15.9		0.22308495	0.22308495	0.22308495	0.111542475		6	4.511519089	4.512791951	4.514355125	4.515188697		1.95	1.980787747	1.982436289		0	0	0	0		0	0	0	0	0		0	0	0		10.23886534	10.24186647	10.24586942	10.24944487		8.732	8.715476828	8.714374979	8.714344342		6.768	6.767343519	6.767557801		0	0	0	0
16		0.224488	0.224488	0.224488	0.112244		6	4.511523591	4.512804461	4.514377473	4.515216292		1.95	1.980798362	1.982457286		0	0	0	0		0	0	0	0	0		0	0	0		10.2388887	10.24190872	10.24593687	10.24953483		8.732	8.715476692	8.714374396	8.714343578		6.768	6.767344429	6.767558199		0	0	0	0
16.1		0.22589105	0.22589105	0.22589105	0.112945525		6	4.511528093	4.512816972	4.514399821	4.515243887		1.95	1.980808978	1.982478284		0	0	0	0		0	0	0	0	0		0	0	0		10.23891207	10.24195098	10.24600432	10.2496248		8.732	8.715476557	8.714373813	8.714342814		6.768	6.767345339	6.767558598		0	0	0	0
16.2		0.2272941	0.2272941	0.2272941	0.11364705		6	4.511532596	4.512829482	4.514422169	4.515271483		1.95	1.980819594	1.982499282		0	0	0	0		0	0	0	0	0		0	0	0		10.23893544	10.24199323	10.24607177	10.24971477		8.732	8.715476421	8.714373231	8.714342051		6.768	6.76734625	6.767558998		0	0	0	0
16.3		0.22869715	0.22869715	0.22869715	0.114348575		6	4.511537098	4.512841993	4.514444518	4.515299079		1.95	1.980830209	1.982520279		0	0	0	0		0	0	0	0	0		0	0	0		10.2389588	10.24203548	10.24613922	10.24980473		8.732	8.715476286	8.714372649	8.714341288		6.768	6.767347161	6.767559398		0	0	0	0
16.4		0.2301002	0.2301002	0.2301002	0.1150501		6	4.511541601	4.512854503	4.514466866	4.515326675		1.95	1.980840825	1.982541278		0	0	0	0		0	0	0	0	0		0	0	0		10.23898217	10.24207773	10.24620667	10.2498947		8.732	8.715476151	8.714372066	8.714340525		6.768	6.767348071	6.767559798		0	0	0	0
16.5		0.23150325	0.23150325	0.23150325	0.115751625		6	4.511546103	4.512867014	4.514489215	4.515354271		1.95	1.980851441	1.982562276		0	0	0	0		0	0	0	0	0		0	0	0		10.23900553	10.24211998	10.24627412	10.24998467		8.732	8.715476016	8.714371484	8.714339763		6.768	6.767348982	6.767560199		0	0	0	0
16.6		0.2329063	0.2329063	0.2329063	0.11645315		6	4.511550606	4.512879524	4.514511563	4.515381867		1.95	1.980862057	1.982583275		0	0	0	0		0	0	0	0	0		0	0	0		10.2390289	10.24216223	10.24634157	10.25007464		8.732	8.715475881	8.714370903	8.714339001		6.768	6.767349893	6.7675606		0	0	0	0
16.7		0.23430935	0.23430935	0.23430935	0.117154675		6	4.511555108	4.512892035	4.514533912	4.515409464		1.95	1.980872673	1.982604273		0	0	0	0		0	0	0	0	0		0	0	0		10.23905227	10.24220449	10.24640903	10.25016461		8.732	8.715475746	8.714370321	8.714338239		6.768	6.767350804	6.767561002		0	0	0	0
16.8		0.2357124	0.2357124	0.2357124	0.1178562		6	4.51155961	4.512904545	4.514556261	4.51543706		1.95	1.980883289	1.982625272		0	0	0	0		0	0	0	0	0		0	0	0		10.23907563	10.24224674	10.24647648	10.25025458		8.732	8.715475611	8.71436974	8.714337478		6.768	6.767351715	6.767561404		0	0	0	0
16.9		0.23711545	0.23711545	0.23711545	0.118557725		6	4.511564113	4.512917056	4.51457861	4.515464657		1.95	1.980893905	1.982646272		0	0	0	0		0	0	0	0	0		0	0	0		10.239099	10.24228899	10.24654393	10.25034456		8.732	8.715475476	8.714369159	8.714336717		6.768	6.767352627	6.767561807		0	0	0	0
17		0.2385185	0.2385185	0.2385185	0.11925925		6	4.511568615	4.512929567	4.514600959	4.515492254		1.95	1.980904521	1.982667271		0	0	0	0		0	0	0	0	0		0	0	0		10.23912236	10.24233124	10.24661139	10.25043453		8.732	8.715475342	8.714368577	8.714335956		6.768	6.767353538	6.76756221		0	0	0	0
17.1		0.23992155	0.23992155	0.23992155	0.119960775		6	4.511573118	4.512942077	4.514623308	4.515519852		1.95	1.980915138	1.982688271		0	0	0	0		0	0	0	0	0		0	0	0		10.23914573	10.2423735	10.24667884	10.2505245		8.732	8.715475208	8.714367997	8.714335196		6.768	6.767354449	6.767562614		0	0	0	0
17.2		0.2413246	0.2413246	0.2413246	0.1206623		6	4.51157762	4.512954588	4.514645657	4.515547449		1.95	1.980925754	1.982709271		0	0	0	0		0	0	0	0	0		0	0	0		10.2391691	10.24241575	10.2467463	10.25061448		8.732	8.715475073	8.714367416	8.714334436		6.768	6.767355361	6.767563018		0	0	0	0
17.3		0.24272765	0.24272765	0.24272765	0.121363825		6	4.511582123	4.512967099	4.514668006	4.515575046		1.95	1.98093637	1.982730271		0	0	0	0		0	0	0	0	0		0	0	0		10.23919246	10.242458	10.24681375	10.25070446		8.732	8.715474939	8.714366836	8.714333676		6.768	6.767356272	6.767563422		0	0	0	0
17.4		0.2441307	0.2441307	0.2441307	0.12206535		6	4.511586625	4.51297961	4.514690356	4.515602644		1.95	1.980946987	1.982751272		0	0	0	0		0	0	0	0	0		0	0	0		10.23921583	10.24250025	10.24688121	10.25079443		8.732	8.715474805	8.714366255	8.714332917		6.768	6.767357184	6.767563827		0	0	0	0
17.5		0.24553375	0.24553375	0.24553375	0.122766875		6	4.511591128	4.512992121	4.514712705	4.515630242		1.95	1.980957603	1.982772272		0	0	0	0		0	0	0	0	0		0	0	0		10.23923919	10.24254251	10.24694866	10.25088441		8.732	8.715474671	8.714365675	8.714332158		6.768	6.767358096	6.767564232		0	0	0	0
17.6		0.2469368	0.2469368	0.2469368	0.1234684		6	4.51159563	4.513004631	4.514735055	4.51565784		1.95	1.98096822	1.982793273		0	0	0	0		0	0	0	0	0		0	0	0		10.23926256	10.24258476	10.24701612	10.25097439		8.732	8.715474538	8.714365095	8.714331399		6.768	6.767359008	6.767564638		0	0	0	0
17.7		0.24833985	0.24833985	0.24833985	0.124169925		6	4.511600133	4.513017142	4.514757405	4.515685438		1.95	1.980978836	1.982814274		0	0	0	0		0	0	0	0	0		0	0	0		10.23928593	10.24262702	10.24708358	10.25106437		8.732	8.715474404	8.714364516	8.714330641		6.768	6.76735992	6.767565044		0	0	0	0
17.8		0.2497429	0.2497429	0.2497429	0.12487145		6	4.511604635	4.513029653	4.514779755	4.515713037		1.95	1.980989453	1.982835275		0	0	0	0		0	0	0	0	0		0	0	0		10.23930929	10.24266927	10.24715103	10.25115435		8.732	8.715474271	8.714363936	8.714329883		6.768	6.767360832	6.76756545		0	0	0	0
17.9		0.25114595	0.25114595	0.25114595	0.125572975		6	4.511609137	4.513042164	4.514802105	4.515740635		1.95	1.981000069	1.982856277		0	0	0	0		0	0	0	0	0		0	0	0		10.23933266	10.24271152	10.24721849	10.25124433		8.732	8.715474137	8.714363357	8.714329125		6.768	6.767361744	6.767565857		0	0	0	0
18		0.252549	0.252549	0.252549	0.1262745		6	4.51161364	4.513054675	4.514824455	4.515768234		1.95	1.981010686	1.982877279		0	0	0	0		0	0	0	0	0		0	0	0		10.23935603	10.24275378	10.24728595	10.25133431		8.732	8.715474004	8.714362777	8.714328367		6.768	6.767362657	6.767566265		0	0	0	0
18.1		0.25395205	0.25395205	0.25395205	0.126976025		6	4.511618142	4.513067186	4.514846806	4.515795833		1.95	1.981021303	1.982898281		0	0	0	0		0	0	0	0	0		0	0	0		10.23937939	10.24279603	10.24735341	10.25142429		8.732	8.715473871	8.714362199	8.71432761		6.768	6.767363569	6.767566673		0	0	0	0
18.2		0.2553551	0.2553551	0.2553551	0.12767755		6	4.511622645	4.513079698	4.514869156	4.515823432		1.95	1.98103192	1.982919283		0	0	0	0		0	0	0	0	0		0	0	0		10.23940276	10.24283829	10.24742087	10.25151428		8.732	8.715473738	8.71436162	8.714326854		6.768	6.767364481	6.767567081		0	0	0	0
18.3		0.25675815	0.25675815	0.25675815	0.128379075		6	4.511627147	4.513092209	4.514891506	4.515851032		1.95	1.981042537	1.982940285		0	0	0	0		0	0	0	0	0		0	0	0		10.23942613	10.24288054	10.24748833	10.25160426		8.732	8.715473605	8.714361041	8.714326097		6.768	6.767365394	6.76756749		0	0	0	0
18.4		0.2581612	0.2581612	0.2581612	0.1290806		6	4.51163165	4.51310472	4.514913857	4.515878631		1.95	1.981053154	1.982961288		0	0	0	0		0	0	0	0	0		0	0	0		10.23944949	10.2429228	10.24755579	10.25169425		8.732	8.715473472	8.714360463	8.714325341		6.768	6.767366307	6.767567899		0	0	0	0
18.5		0.25956425	0.25956425	0.25956425	0.129782125		6	4.511636152	4.513117231	4.514936208	4.515906231		1.95	1.981063771	1.982982291		0	0	0	0		0	0	0	0	0		0	0	0		10.23947286	10.24296505	10.24762325	10.25178423		8.732	8.71547334	8.714359884	8.714324585		6.768	6.767367219	6.767568309		0	0	0	0
18.6		0.2609673	0.2609673	0.2609673	0.13048365		6	4.511640655	4.513129742	4.514958559	4.515933831		1.95	1.981074388	1.983003294		0	0	0	0		0	0	0	0	0		0	0	0		10.23949623	10.24300731	10.24769071	10.25187422		8.732	8.715473207	8.714359306	8.71432383		6.768	6.767368132	6.767568719		0	0	0	0
18.7		0.26237035	0.26237035	0.26237035	0.131185175		6	4.511645158	4.513142254	4.51498091	4.515961431		1.95	1.981085005	1.983024298		0	0	0	0		0	0	0	0	0		0	0	0		10.2395196	10.24304956	10.24775817	10.25196421		8.732	8.715473075	8.714358729	8.714323075		6.768	6.767369045	6.76756913		0	0	0	0
18.8		0.2637734	0.2637734	0.2637734	0.1318867		6	4.51164966	4.513154765	4.515003261	4.515989031		1.95	1.981095622	1.983045301		0	0	0	0		0	0	0	0	0		0	0	0		10.23954296	10.24309182	10.24782564	10.25205419		8.732	8.715472943	8.714358151	8.71432232		6.768	6.767369958	6.767569541		0	0	0	0
18.9		0.26517645	0.26517645	0.26517645	0.132588225		6	4.511654163	4.513167276	4.515025612	4.516016631		1.95	1.981106239	1.983066305		0	0	0	0		0	0	0	0	0		0	0	0		10.23956633	10.24313408	10.2478931	10.25214418		8.732	8.71547281	8.714357573	8.714321566		6.768	6.767370872	6.767569952		0	0	0	0
19		0.2665795	0.2665795	0.2665795	0.13328975		6	4.511658665	4.513179788	4.515047963	4.516044232		1.95	1.981116857	1.983087309		0	0	0	0		0	0	0	0	0		0	0	0		10.2395897	10.24317633	10.24796056	10.25223417		8.732	8.715472678	8.714356996	8.714320812		6.768	6.767371785	6.767570364		0	0	0	0
19.1		0.26798255	0.26798255	0.26798255	0.133991275		6	4.511663168	4.513192299	4.515070315	4.516071832		1.95	1.981127474	1.983108313		0	0	0	0		0	0	0	0	0		0	0	0		10.23961306	10.24321859	10.24802802	10.25232416		8.732	8.715472547	8.714356419	8.714320058		6.768	6.767372698	6.767570776		0	0	0	0
19.2		0.2693856	0.2693856	0.2693856	0.1346928		6	4.51166767	4.513204811	4.515092666	4.516099433		1.95	1.981138092	1.983129318		0	0	0	0		0	0	0	0	0		0	0	0		10.23963643	10.24326085	10.24809549	10.25241416		8.732	8.715472415	8.714355842	8.714319304		6.768	6.767373612	6.767571189		0	0	0	0
19.3		0.27078865	0.27078865	0.27078865	0.135394325		6	4.511672173	4.513217322	4.515115018	4.516127034		1.95	1.981148709	1.983150322		0	0	0	0		0	0	0	0	0		0	0	0		10.2396598	10.2433031	10.24816295	10.25250415		8.732	8.715472283	8.714355265	8.714318551		6.768	6.767374525	6.767571602		0	0	0	0
19.4		0.2721917	0.2721917	0.2721917	0.13609585		6	4.511676675	4.513229834	4.51513737	4.516154635		1.95	1.981159327	1.983171327		0	0	0	0		0	0	0	0	0		0	0	0		10.23968317	10.24334536	10.24823042	10.25259414		8.732	8.715472152	8.714354689	8.714317799		6.768	6.767375439	6.767572016		0	0	0	0
19.5		0.27359475	0.27359475	0.27359475	0.136797375		6	4.511681178	4.513242345	4.515159722	4.516182237		1.95	1.981169944	1.983192333		0	0	0	0		0	0	0	0	0		0	0	0		10.23970653	10.24338762	10.24829788	10.25268414		8.732	8.71547202	8.714354112	8.714317046		6.768	6.767376353	6.76757243		0	0	0	0
19.6		0.2749978	0.2749978	0.2749978	0.1374989		6	4.51168568	4.513254857	4.515182074	4.516209838		1.95	1.981180562	1.983213338		0	0	0	0		0	0	0	0	0		0	0	0		10.2397299	10.24342987	10.24836535	10.25277413		8.732	8.715471889	8.714353536	8.714316294		6.768	6.767377267	6.767572844		0	0	0	0
19.7		0.27640085	0.27640085	0.27640085	0.138200425		6	4.511690183	4.513267369	4.515204426	4.51623744		1.95	1.98119118	1.983234344		0	0	0	0		0	0	0	0	0		0	0	0		10.23975327	10.24347213	10.24843282	10.25286413		8.732	8.715471758	8.71435296	8.714315542		6.768	6.76737818	6.767573259		0	0	0	0
19.8		0.2778039	0.2778039	0.2778039	0.13890195		6	4.511694686	4.51327988	4.515226778	4.516265042		1.95	1.981201797	1.983255349		0	0	0	0		0	0	0	0	0		0	0	0		10.23977664	10.24351439	10.24850028	10.25295412		8.732	8.715471627	8.714352384	8.714314791		6.768	6.767379094	6.767573675		0	0	0	0
19.9		0.27920695	0.27920695	0.27920695	0.139603475		6	4.511699188	4.513292392	4.515249131	4.516292644		1.95	1.981212415	1.983276356		0	0	0	0		0	0	0	0	0		0	0	0		10.23980001	10.24355665	10.24856775	10.25304412		8.732	8.715471496	8.714351809	8.71431404		6.768	6.767380009	6.767574091		0	0	0	0
20		0.28061	0.28061	0.28061	0.140305		6	4.511703691	4.513304904	4.515271483	4.516320246		1.95	1.981223033	1.983297362		0	0	0	0		0	0	0	0	0		0	0	0		10.23982337	10.2435989	10.24863522	10.25313412		8.732	8.715471365	8.714351233	8.714313289		6.768	6.767380923	6.767574507		0	0	0	0
20.1		0.28201305	0.28201305	0.28201305	0.141006525		6	4.511708193	4.513317415	4.515293836	4.516347849		1.95	1.981233651	1.983318368		0	0	0	0		0	0	0	0	0		0	0	0		10.23984674	10.24364116	10.24870269	10.25322412		8.732	8.715471235	8.714350658	8.714312539		6.768	6.767381837	6.767574923		0	0	0	0
20.2		0.2834161	0.2834161	0.2834161	0.14170805		6	4.511712696	4.513329927	4.515316188	4.516375452		1.95	1.981244269	1.983339375		0	0	0	0		0	0	0	0	0		0	0	0		10.23987011	10.24368342	10.24877015	10.25331412		8.732	8.715471104	8.714350083	8.714311789		6.768	6.767382752	6.767575341		0	0	0	0
20.3		0.28481915	0.28481915	0.28481915	0.142409575		6	4.511717199	4.513342439	4.515338541	4.516403054		1.95	1.981254887	1.983360382		0	0	0	0		0	0	0	0	0		0	0	0		10.23989348	10.24372568	10.24883762	10.25340412		8.732	8.715470974	8.714349508	8.714311039		6.768	6.767383666	6.767575758		0	0	0	0
20.4		0.2862222	0.2862222	0.2862222	0.1431111		6	4.511721701	4.513354951	4.515360894	4.516430657		1.95	1.981265505	1.983381389		0	0	0	0		0	0	0	0	0		0	0	0		10.23991684	10.24376794	10.24890509	10.25349412		8.732	8.715470844	8.714348933	8.714310289		6.768	6.767384581	6.767576176		0	0	0	0
20.5		0.28762525	0.28762525	0.28762525	0.143812625		6	4.511726204	4.513367463	4.515383247	4.51645826		1.95	1.981276124	1.983402397		0	0	0	0		0	0	0	0	0		0	0	0		10.23994021	10.2438102	10.24897256	10.25358412		8.732	8.715470714	8.714348359	8.71430954		6.768	6.767385496	6.767576595		0	0	0	0
20.6		0.2890283	0.2890283	0.2890283	0.14451415		6	4.511730706	4.513379975	4.5154056	4.516485864		1.95	1.981286742	1.983423404		0	0	0	0		0	0	0	0	0		0	0	0		10.23996358	10.24385246	10.24904003	10.25367413		8.732	8.715470584	8.714347784	8.714308791		6.768	6.76738641	6.767577014		0	0	0	0
20.7		0.29043135	0.29043135	0.29043135	0.145215675		6	4.511735209	4.513392487	4.515427954	4.516513467		1.95	1.98129736	1.983444412		0	0	0	0		0	0	0	0	0		0	0	0		10.23998695	10.24389472	10.24910751	10.25376413		8.732	8.715470454	8.71434721	8.714308043		6.768	6.767387325	6.767577433		0	0	0	0
20.8		0.2918344	0.2918344	0.2918344	0.1459172		6	4.511739712	4.513404999	4.515450307	4.516541071		1.95	1.981307978	1.98346542		0	0	0	0		0	0	0	0	0		0	0	0		10.24001032	10.24393698	10.24917498	10.25385414		8.732	8.715470324	8.714346636	8.714307295		6.768	6.76738824	6.767577853		0	0	0	0
20.9		0.29323745	0.29323745	0.29323745	0.146618725		6	4.511744214	4.513417511	4.51547266	4.516568675		1.95	1.981318597	1.983486429		0	0	0	0		0	0	0	0	0		0	0	0		10.24003369	10.24397924	10.24924245	10.25394414		8.732	8.715470194	8.714346062	8.714306547		6.768	6.767389155	6.767578273		0	0	0	0
21		0.2946405	0.2946405	0.2946405	0.14732025		6	4.511748717	4.513430023	4.515495014	4.516596279		1.95	1.981329215	1.983507437		0	0	0	0		0	0	0	0	0		0	0	0		10.24005705	10.2440215	10.24930992	10.25403415		8.732	8.715470065	8.714345489	8.7143058		6.768	6.767390071	6.767578694		0	0	0	0
21.1		0.29604355	0.29604355	0.29604355	0.148021775		6	4.511753219	4.513442535	4.515517368	4.516623883		1.95	1.981339834	1.983528446		0	0	0	0		0	0	0	0	0		0	0	0		10.24008042	10.24406376	10.24937739	10.25412416		8.732	8.715469936	8.714344915	8.714305053		6.768	6.767390986	6.767579115		0	0	0	0
21.2		0.2974466	0.2974466	0.2974466	0.1487233		6	4.511757722	4.513455048	4.515539722	4.516651487		1.95	1.981350452	1.983549455		0	0	0	0		0	0	0	0	0		0	0	0		10.24010379	10.24410602	10.24944487	10.25421416		8.732	8.715469806	8.714344342	8.714304306		6.768	6.767391901	6.767579536		0	0	0	0
21.3		0.29884965	0.29884965	0.29884965	0.149424825		6	4.511762225	4.51346756	4.515562076	4.516679092		1.95	1.981361071	1.983570464		0	0	0	0		0	0	0	0	0		0	0	0		10.24012716	10.24414828	10.24951234	10.25430417		8.732	8.715469677	8.714343769	8.714303559		6.768	6.767392817	6.767579958		0	0	0	0
21.4		0.3002527	0.3002527	0.3002527	0.15012635		6	4.511766727	4.513480072	4.51558443	4.516706697		1.95	1.98137169	1.983591474		0	0	0	0		0	0	0	0	0		0	0	0		10.24015053	10.24419054	10.24957982	10.25439418		8.732	8.715469548	8.714343196	8.714302813		6.768	6.767393732	6.767580381		0	0	0	0
21.5		0.30165575	0.30165575	0.30165575	0.150827875		6	4.51177123	4.513492584	4.515606784	4.516734302		1.95	1.981382309	1.983612484		0	0	0	0		0	0	0	0	0		0	0	0		10.2401739	10.2442328	10.24964729	10.25448419		8.732	8.715469419	8.714342624	8.714302067		6.768	6.767394648	6.767580804		0	0	0	0
21.6		0.3030588	0.3030588	0.3030588	0.1515294		6	4.511775733	4.513505097	4.515629138	4.516761907		1.95	1.981392927	1.983633494		0	0	0	0		0	0	0	0	0		0	0	0		10.24019727	10.24427506	10.24971477	10.25457421		8.732	8.715469291	8.714342051	8.714301322		6.768	6.767395564	6.767581227		0	0	0	0
21.7		0.30446185	0.30446185	0.30446185	0.152230925		6	4.511780235	4.513517609	4.515651493	4.516789512		1.95	1.981403546	1.983654504		0	0	0	0		0	0	0	0	0		0	0	0		10.24022063	10.24431732	10.24978224	10.25466422		8.732	8.715469162	8.714341479	8.714300577		6.768	6.76739648	6.767581651		0	0	0	0
21.8		0.3058649	0.3058649	0.3058649	0.15293245		6	4.511784738	4.513530121	4.515673847	4.516817117		1.95	1.981414165	1.983675514		0	0	0	0		0	0	0	0	0		0	0	0		10.240244	10.24435958	10.24984972	10.25475423		8.732	8.715469034	8.714340907	8.714299832		6.768	6.767397396	6.767582075		0	0	0	0
21.9		0.30726795	0.30726795	0.30726795	0.153633975		6	4.511789241	4.513542634	4.515696202	4.516844723		1.95	1.981424784	1.983696525		0	0	0	0		0	0	0	0	0		0	0	0		10.24026737	10.24440184	10.24991719	10.25484425		8.732	8.715468905	8.714340335	8.714299088		6.768	6.767398312	6.7675825		0	0	0	0
22		0.308671	0.308671	0.308671	0.1543355		6	4.511793743	4.513555146	4.515718557	4.516872329		1.95	1.981435403	1.983717536		0	0	0	0		0	0	0	0	0		0	0	0		10.24029074	10.2444441	10.24998467	10.25493426		8.732	8.715468777	8.714339763	8.714298343		6.768	6.767399228	6.767582925		0	0	0	0
22.1		0.31007405	0.31007405	0.31007405	0.155037025		6	4.511798246	4.513567659	4.515740911	4.516899935		1.95	1.981446022	1.983738547		0	0	0	0		0	0	0	0	0		0	0	0		10.24031411	10.24448637	10.25005215	10.25502428		8.732	8.715468649	8.714339192	8.7142976		6.768	6.767400144	6.76758335		0	0	0	0
22.2		0.3114771	0.3114771	0.3114771	0.15573855		6	4.511802749	4.513580171	4.515763266	4.516927541		1.95	1.981456642	1.983759558		0	0	0	0		0	0	0	0	0		0	0	0		10.24033748	10.24452863	10.25011963	10.25511429		8.732	8.715468521	8.71433862	8.714296856		6.768	6.767401061	6.767583776		0	0	0	0
22.3		0.31288015	0.31288015	0.31288015	0.156440075		6	4.511807251	4.513592684	4.515785622	4.516955147		1.95	1.981467261	1.983780569		0	0	0	0		0	0	0	0	0		0	0	0		10.24036085	10.24457089	10.25018711	10.25520431		8.732	8.715468393	8.714338049	8.714296113		6.768	6.767401977	6.767584203		0	0	0	0
22.4		0.3142832	0.3142832	0.3142832	0.1571416		6	4.511811754	4.513605197	4.515807977	4.516982753		1.95	1.98147788	1.983801581		0	0	0	0		0	0	0	0	0		0	0	0		10.24038422	10.24461315	10.25025458	10.25529433		8.732	8.715468265	8.714337478	8.71429537		6.768	6.767402894	6.767584629		0	0	0	0
22.5		0.31568625	0.31568625	0.31568625	0.157843125		6	4.511816257	4.513617709	4.515830332	4.51701036		1.95	1.981488499	1.983822593		0	0	0	0		0	0	0	0	0		0	0	0		10.24040759	10.24465542	10.25032206	10.25538435		8.732	8.715468138	8.714336907	8.714294628		6.768	6.76740381	6.767585057		0	0	0	0
22.6		0.3170893	0.3170893	0.3170893	0.15854465		6	4.51182076	4.513630222	4.515852688	4.517037967		1.95	1.981499119	1.983843605		0	0	0	0		0	0	0	0	0		0	0	0		10.24043096	10.24469768	10.25038954	10.25547437		8.732	8.71546801	8.714336337	8.714293886		6.768	6.767404727	6.767585485		0	0	0	0
22.7		0.31849235	0.31849235	0.31849235	0.159246175		6	4.511825262	4.513642735	4.515875043	4.517065574		1.95	1.981509738	1.983864618		0	0	0	0		0	0	0	0	0		0	0	0		10.24045432	10.24473994	10.25045702	10.25556439		8.732	8.715467883	8.714335766	8.714293144		6.768	6.767405644	6.767585913		0	0	0	0
22.8		0.3198954	0.3198954	0.3198954	0.1599477		6	4.511829765	4.513655247	4.515897399	4.517093181		1.95	1.981520358	1.98388563		0	0	0	0		0	0	0	0	0		0	0	0		10.24047769	10.24478221	10.2505245	10.25565441		8.732	8.715467756	8.714335196	8.714292402		6.768	6.767406561	6.767586341		0	0	0	0
22.9		0.32129845	0.32129845	0.32129845	0.160649225		6	4.511834268	4.51366776	4.515919755	4.517120788		1.95	1.981530977	1.983906643		0	0	0	0		0	0	0	0	0		0	0	0		10.24050106	10.24482447	10.25059199	10.25574443		8.732	8.715467629	8.714334626	8.714291661		6.768	6.767407478	6.76758677		0	0	0	0
23		0.3227015	0.3227015	0.3227015	0.16135075		6	4.51183877	4.513680273	4.515942111	4.517148396		1.95	1.981541597	1.983927656		0	0	0	0		0	0	0	0	0		0	0	0		10.24052443	10.24486673	10.25065947	10.25583446		8.732	8.715467502	8.714334056	8.71429092		6.768	6.767408395	6.7675872		0	0	0	0
23.1		0.32410455	0.32410455	0.32410455	0.162052275		6	4.511843273	4.513692786	4.515964467	4.517176004		1.95	1.981552217	1.98394867		0	0	0	0		0	0	0	0	0		0	0	0		10.2405478	10.244909	10.25072695	10.25592448		8.732	8.715467375	8.714333486	8.71429018		6.768	6.767409312	6.76758763		0	0	0	0
23.2		0.3255076	0.3255076	0.3255076	0.1627538		6	4.511847776	4.513705299	4.515986823	4.517203611		1.95	1.981562836	1.983969683		0	0	0	0		0	0	0	0	0		0	0	0		10.24057117	10.24495126	10.25079443	10.2560145		8.732	8.715467248	8.714332917	8.71428944		6.768	6.76741023	6.76758806		0	0	0	0
23.3		0.32691065	0.32691065	0.32691065	0.163455325		6	4.511852279	4.513717812	4.516009179	4.517231219		1.95	1.981573456	1.983990697		0	0	0	0		0	0	0	0	0		0	0	0		10.24059454	10.24499352	10.25086192	10.25610453		8.732	8.715467121	8.714332347	8.7142887		6.768	6.767411147	6.767588491		0	0	0	0
23.4		0.3283137	0.3283137	0.3283137	0.16415685		6	4.511856781	4.513730325	4.516031535	4.517258828		1.95	1.981584076	1.984011711		0	0	0	0		0	0	0	0	0		0	0	0		10.24061791	10.24503579	10.2509294	10.25619456		8.732	8.715466995	8.714331778	8.714287961		6.768	6.767412065	6.767588922		0	0	0	0
23.5		0.32971675	0.32971675	0.32971675	0.164858375		6	4.511861284	4.513742838	4.516053892	4.517286436		1.95	1.981594696	1.984032725		0	0	0	0		0	0	0	0	0		0	0	0		10.24064128	10.24507805	10.25099688	10.25628458		8.732	8.715466869	8.714331209	8.714287221		6.768	6.767412982	6.767589354		0	0	0	0
23.6		0.3311198	0.3311198	0.3311198	0.1655599		6	4.511865787	4.513755351	4.516076248	4.517314045		1.95	1.981605316	1.98405374		0	0	0	0		0	0	0	0	0		0	0	0		10.24066465	10.24512032	10.25106437	10.25637461		8.732	8.715466742	8.714330641	8.714286483		6.768	6.7674139	6.767589786		0	0	0	0
23.7		0.33252285	0.33252285	0.33252285	0.166261425		6	4.51187029	4.513767864	4.516098605	4.517341653		1.95	1.981615936	1.984074754		0	0	0	0		0	0	0	0	0		0	0	0		10.24068802	10.24516258	10.25113185	10.25646464		8.732	8.715466616	8.714330072	8.714285744		6.768	6.767414818	6.767590219		0	0	0	0
23.8		0.3339259	0.3339259	0.3339259	0.16696295		6	4.511874792	4.513780377	4.516120962	4.517369262		1.95	1.981626556	1.984095769		0	0	0	0		0	0	0	0	0		0	0	0		10.24071139	10.24520485	10.25119934	10.25655467		8.732	8.71546649	8.714329504	8.714285006		6.768	6.767415736	6.767590652		0	0	0	0
23.9		0.33532895	0.33532895	0.33532895	0.167664475		6	4.511879295	4.51379289	4.516143319	4.517396871		1.95	1.981637176	1.984116785		0	0	0	0		0	0	0	0	0		0	0	0		10.24073476	10.24524711	10.25126682	10.2566447		8.732	8.715466364	8.714328935	8.714284268		6.768	6.767416654	6.767591085		0	0	0	0
24		0.336732	0.336732	0.336732	0.168366		6	4.511883798	4.513805403	4.516165676	4.517424481		1.95	1.981647797	1.9841378		0	0	0	0		0	0	0	0	0		0	0	0		10.24075813	10.24528938	10.25133431	10.25673473		8.732	8.715466239	8.714328367	8.714283531		6.768	6.767417572	6.767591519		0	0	0	0
24.1		0.33813505	0.33813505	0.33813505	0.169067525		6	4.511888301	4.513817917	4.516188033	4.51745209		1.95	1.981658417	1.984158816		0	0	0	0		0	0	0	0	0		0	0	0		10.2407815	10.24533164	10.2514018	10.25682477		8.732	8.715466113	8.7143278	8.714282794		6.768	6.76741849	6.767591953		0	0	0	0
24.2		0.3395381	0.3395381	0.3395381	0.16976905		6	4.511892803	4.51383043	4.51621039	4.5174797		1.95	1.981669037	1.984179831		0	0	0	0		0	0	0	0	0		0	0	0		10.24080487	10.24537391	10.25146928	10.2569148		8.732	8.715465988	8.714327232	8.714282057		6.768	6.767419408	6.767592388		0	0	0	0
24.3		0.34094115	0.34094115	0.34094115	0.170470575		6	4.511897306	4.513842943	4.516232748	4.517507309		1.95	1.981679658	1.984200847		0	0	0	0		0	0	0	0	0		0	0	0		10.24082824	10.24541617	10.25153677	10.25700483		8.732	8.715465862	8.714326664	8.71428132		6.768	6.767420327	6.767592823		0	0	0	0
24.4		0.3423442	0.3423442	0.3423442	0.1711721		6	4.511901809	4.513855456	4.516255105	4.517534919		1.95	1.981690278	1.984221864		0	0	0	0		0	0	0	0	0		0	0	0		10.24085161	10.24545844	10.25160426	10.25709487		8.732	8.715465737	8.714326097	8.714280584		6.768	6.767421245	6.767593259		0	0	0	0
24.5		0.34374725	0.34374725	0.34374725	0.171873625		6	4.511906312	4.51386797	4.516277463	4.51756253		1.95	1.981700899	1.98424288		0	0	0	0		0	0	0	0	0		0	0	0		10.24087498	10.24550071	10.25167175	10.2571849		8.732	8.715465612	8.71432553	8.714279848		6.768	6.767422164	6.767593695		0	0	0	0
24.6		0.3451503	0.3451503	0.3451503	0.17257515		6	4.511910815	4.513880483	4.516299821	4.51759014		1.95	1.981711519	1.984263897		0	0	0	0		0	0	0	0	0		0	0	0		10.24089835	10.24554297	10.25173924	10.25727494		8.732	8.715465487	8.714324963	8.714279113		6.768	6.767423082	6.767594132		0	0	0	0
24.7		0.34655335	0.34655335	0.34655335	0.173276675		6	4.511915317	4.513892997	4.516322179	4.51761775		1.95	1.98172214	1.984284914		0	0	0	0		0	0	0	0	0		0	0	0		10.24092172	10.24558524	10.25180673	10.25736498		8.732	8.715465362	8.714324396	8.714278378		6.768	6.767424001	6.767594569		0	0	0	0
24.8		0.3479564	0.3479564	0.3479564	0.1739782		6	4.51191982	4.51390551	4.516344537	4.517645361		1.95	1.98173276	1.984305931		0	0	0	0		0	0	0	0	0		0	0	0		10.24094509	10.24562751	10.25187422	10.25745502		8.732	8.715465237	8.71432383	8.714277643		6.768	6.76742492	6.767595006		0	0	0	0
24.9		0.34935945	0.34935945	0.34935945	0.174679725		6	4.511924323	4.513918024	4.516366895	4.517672972		1.95	1.981743381	1.984326948		0	0	0	0		0	0	0	0	0		0	0	0		10.24096846	10.24566977	10.25194171	10.25754505		8.732	8.715465113	8.714323264	8.714276909		6.768	6.767425839	6.767595444		0	0	0	0
25		0.3507625	0.3507625	0.3507625	0.17538125		6	4.511928826	4.513930537	4.516389253	4.517700583		1.95	1.981754002	1.984347966		0	0	0	0		0	0	0	0	0		0	0	0		10.24099183	10.24571204	10.2520092	10.25763509		8.732	8.715464988	8.714322697	8.714276174		6.768	6.767426758	6.767595882		0	0	0	0
25.1		0.35216555	0.35216555	0.35216555	0.176082775		6	4.511933329	4.513943051	4.516411611	4.517728194		1.95	1.981764623	1.984368984		0	0	0	0		0	0	0	0	0		0	0	0		10.2410152	10.24575431	10.25207669	10.25772514		8.732	8.715464864	8.714322132	8.714275441		6.768	6.767427677	6.767596321		0	0	0	0
25.2		0.3535686	0.3535686	0.3535686	0.1767843		6	4.511937831	4.513955564	4.51643397	4.517755805		1.95	1.981775244	1.984390002		0	0	0	0		0	0	0	0	0		0	0	0		10.24103858	10.24579658	10.25214418	10.25781518		8.732	8.71546474	8.714321566	8.714274707		6.768	6.767428597	6.76759676		0	0	0	0
25.3		0.35497165	0.35497165	0.35497165	0.177485825		6	4.511942334	4.513968078	4.516456328	4.517783417		1.95	1.981785865	1.98441102		0	0	0	0		0	0	0	0	0		0	0	0		10.24106195	10.24583884	10.25221168	10.25790522		8.732	8.715464616	8.714321	8.714273974		6.768	6.767429516	6.7675972		0	0	0	0
25.4		0.3563747	0.3563747	0.3563747	0.17818735		6	4.511946837	4.513980592	4.516478687	4.517811029		1.95	1.981796486	1.984432039		0	0	0	0		0	0	0	0	0		0	0	0		10.24108532	10.24588111	10.25227917	10.25799526		8.732	8.715464492	8.714320435	8.714273241		6.768	6.767430435	6.76759764		0	0	0	0
25.5		0.35777775	0.35777775	0.35777775	0.178888875		6	4.51195134	4.513993106	4.516501046	4.517838641		1.95	1.981807107	1.984453058		0	0	0	0		0	0	0	0	0		0	0	0		10.24110869	10.24592338	10.25234666	10.25808531		8.732	8.715464368	8.71431987	8.714272509		6.768	6.767431355	6.76759808		0	0	0	0
25.6		0.3591808	0.3591808	0.3591808	0.1795904		6	4.511955843	4.514005619	4.516523405	4.517866253		1.95	1.981817728	1.984474077		0	0	0	0		0	0	0	0	0		0	0	0		10.24113206	10.24596565	10.25241416	10.25817535		8.732	8.715464244	8.714319304	8.714271777		6.768	6.767432275	6.767598521		0	0	0	0
25.7		0.36058385	0.36058385	0.36058385	0.180291925		6	4.511960346	4.514018133	4.516545764	4.517893865		1.95	1.981828349	1.984495096		0	0	0	0		0	0	0	0	0		0	0	0		10.24115543	10.24600792	10.25248165	10.2582654		8.732	8.715464121	8.71431874	8.714271045		6.768	6.767433194	6.767598963		0	0	0	0
25.8		0.3619869	0.3619869	0.3619869	0.18099345		6	4.511964848	4.514030647	4.516568123	4.517921477		1.95	1.98183897	1.984516115		0	0	0	0		0	0	0	0	0		0	0	0		10.2411788	10.24605019	10.25254915	10.25835544		8.732	8.715463997	8.714318175	8.714270313		6.768	6.767434114	6.767599404		0	0	0	0
25.9		0.36338995	0.36338995	0.36338995	0.181694975		6	4.511969351	4.514043161	4.516590482	4.51794909		1.95	1.981849592	1.984537135		0	0	0	0		0	0	0	0	0		0	0	0		10.24120217	10.24609245	10.25261664	10.25844549		8.732	8.715463874	8.71431761	8.714269582		6.768	6.767435034	6.767599847		0	0	0	0
26		0.364793	0.364793	0.364793	0.1823965		6	4.511973854	4.514055675	4.516612841	4.517976703		1.95	1.981860213	1.984558155		0	0	0	0		0	0	0	0	0		0	0	0		10.24122554	10.24613472	10.25268414	10.25853554		8.732	8.715463751	8.714317046	8.714268851		6.768	6.767435954	6.767600289		0	0	0	0
26.1		0.36619605	0.36619605	0.36619605	0.183098025		6	4.511978357	4.514068189	4.516635201	4.518004316		1.95	1.981870835	1.984579175		0	0	0	0		0	0	0	0	0		0	0	0		10.24124891	10.24617699	10.25275163	10.25862559		8.732	8.715463627	8.714316482	8.714268121		6.768	6.767436874	6.767600733		0	0	0	0
26.2		0.3675991	0.3675991	0.3675991	0.18379955		6	4.51198286	4.514080703	4.51665756	4.518031929		1.95	1.981881456	1.984600195		0	0	0	0		0	0	0	0	0		0	0	0		10.24127229	10.24621926	10.25281913	10.25871564		8.732	8.715463504	8.714315918	8.714267391		6.768	6.767437795	6.767601176		0	0	0	0
26.3		0.36900215	0.36900215	0.36900215	0.184501075		6	4.511987363	4.514093217	4.51667992	4.518059542		1.95	1.981892078	1.984621216		0	0	0	0		0	0	0	0	0		0	0	0		10.24129566	10.24626153	10.25288663	10.25880569		8.732	8.715463382	8.714315354	8.714266661		6.768	6.767438715	6.76760162		0	0	0	0
26.4		0.3704052	0.3704052	0.3704052	0.1852026		6	4.511991866	4.514105731	4.51670228	4.518087155		1.95	1.981902699	1.984642237		0	0	0	0		0	0	0	0	0		0	0	0		10.24131903	10.2463038	10.25295412	10.25889574		8.732	8.715463259	8.714314791	8.714265932		6.768	6.767439636	6.767602065		0	0	0	0
26.5		0.37180825	0.37180825	0.37180825	0.185904125		6	4.511996369	4.514118245	4.51672464	4.518114769		1.95	1.981913321	1.984663258		0	0	0	0		0	0	0	0	0		0	0	0		10.2413424	10.24634607	10.25302162	10.25898579		8.732	8.715463136	8.714314228	8.714265202		6.768	6.767440556	6.76760251		0	0	0	0
26.6		0.3732113	0.3732113	0.3732113	0.18660565		6	4.512000871	4.514130759	4.516747	4.518142383		1.95	1.981923943	1.984684279		0	0	0	0		0	0	0	0	0		0	0	0		10.24136577	10.24638834	10.25308912	10.25907584		8.732	8.715463014	8.714313664	8.714264474		6.768	6.767441477	6.767602955		0	0	0	0
26.7		0.37461435	0.37461435	0.37461435	0.187307175		6	4.512005374	4.514143273	4.51676936	4.518169997		1.95	1.981934564	1.984705301		0	0	0	0		0	0	0	0	0		0	0	0		10.24138914	10.24643061	10.25315662	10.2591659		8.732	8.715462892	8.714313101	8.714263745		6.768	6.767442397	6.767603401		0	0	0	0
26.8		0.3760174	0.3760174	0.3760174	0.1880087		6	4.512009877	4.514155787	4.51679172	4.518197611		1.95	1.981945186	1.984726322		0	0	0	0		0	0	0	0	0		0	0	0		10.24141251	10.24647288	10.25322412	10.25925595		8.732	8.715462769	8.714312539	8.714263017		6.768	6.767443318	6.767603847		0	0	0	0
26.9		0.37742045	0.37742045	0.37742045	0.188710225		6	4.51201438	4.514168302	4.516814081	4.518225225		1.95	1.981955808	1.984747344		0	0	0	0		0	0	0	0	0		0	0	0		10.24143589	10.24651515	10.25329162	10.25934601		8.732	8.715462647	8.714311976	8.714262289		6.768	6.767444239	6.767604294		0	0	0	0
27		0.3788235	0.3788235	0.3788235	0.18941175		6	4.512018883	4.514180816	4.516836441	4.51825284		1.95	1.98196643	1.984768367		0	0	0	0		0	0	0	0	0		0	0	0		10.24145926	10.24655742	10.25335912	10.25943607		8.732	8.715462525	8.714311414	8.714261562		6.768	6.76744516	6.767604741		0	0	0	0
27.1		0.38022655	0.38022655	0.38022655	0.190113275		6	4.512023386	4.51419333	4.516858802	4.518280455		1.95	1.981977052	1.984789389		0	0	0	0		0	0	0	0	0		0	0	0		10.24148263	10.2465997	10.25342662	10.25952612		8.732	8.715462403	8.714310851	8.714260835		6.768	6.767446081	6.767605188		0	0	0	0
27.2		0.3816296	0.3816296	0.3816296	0.1908148		6	4.512027889	4.514205844	4.516881162	4.518308069		1.95	1.981987674	1.984810412		0	0	0	0		0	0	0	0	0		0	0	0		10.241506	10.24664197	10.25349412	10.25961618		8.732	8.715462282	8.714310289	8.714260108		6.768	6.767447003	6.767605636		0	0	0	0
27.3		0.38303265	0.38303265	0.38303265	0.191516325		6	4.512032392	4.514218359	4.516903523	4.518335684		1.95	1.981998296	1.984831434		0	0	0	0		0	0	0	0	0		0	0	0		10.24152937	10.24668424	10.25356162	10.25970624		8.732	8.71546216	8.714309727	8.714259381		6.768	6.767447924	6.767606085		0	0	0	0
27.4		0.3844357	0.3844357	0.3844357	0.19221785		6	4.512036895	4.514230873	4.516925884	4.5183633		1.95	1.982008918	1.984852457		0	0	0	0		0	0	0	0	0		0	0	0		10.24155275	10.24672651	10.25362913	10.2597963		8.732	8.715462039	8.714309166	8.714258655		6.768	6.767448845	6.767606534		0	0	0	0
27.5		0.38583875	0.38583875	0.38583875	0.192919375		6	4.512041398	4.514243388	4.516948245	4.518390915		1.95	1.982019541	1.984873481		0	0	0	0		0	0	0	0	0		0	0	0		10.24157612	10.24676878	10.25369663	10.25988636		8.732	8.715461917	8.714308604	8.714257929		6.768	6.767449767	6.767606983		0	0	0	0
27.6		0.3872418	0.3872418	0.3872418	0.1936209		6	4.512045901	4.514255902	4.516970607	4.518418531		1.95	1.982030163	1.984894504		0	0	0	0		0	0	0	0	0		0	0	0		10.24159949	10.24681105	10.25376413	10.25997642		8.732	8.715461796	8.714308043	8.714257204		6.768	6.767450688	6.767607433		0	0	0	0
27.7		0.38864485	0.38864485	0.38864485	0.194322425		6	4.512050404	4.514268417	4.516992968	4.518446146		1.95	1.982040785	1.984915528		0	0	0	0		0	0	0	0	0		0	0	0		10.24162286	10.24685333	10.25383164	10.26006648		8.732	8.715461675	8.714307482	8.714256479		6.768	6.76745161	6.767607883		0	0	0	0
27.8		0.3900479	0.3900479	0.3900479	0.19502395		6	4.512054906	4.514280931	4.517015329	4.518473762		1.95	1.982051408	1.984936552		0	0	0	0		0	0	0	0	0		0	0	0		10.24164623	10.2468956	10.25389914	10.26015655		8.732	8.715461554	8.714306921	8.714255754		6.768	6.767452532	6.767608334		0	0	0	0
27.9		0.39145095	0.39145095	0.39145095	0.195725475		6	4.512059409	4.514293446	4.517037691	4.518501378		1.95	1.98206203	1.984957576		0	0	0	0		0	0	0	0	0		0	0	0		10.24166961	10.24693787	10.25396664	10.26024661		8.732	8.715461433	8.71430636	8.71425503		6.768	6.767453454	6.767608785		0	0	0	0
28		0.392854	0.392854	0.392854	0.196427		6	4.512063912	4.51430596	4.517060052	4.518528995		1.95	1.982072653	1.984978601		0	0	0	0		0	0	0	0	0		0	0	0		10.24169298	10.24698014	10.25403415	10.26033667		8.732	8.715461313	8.7143058	8.714254306		6.768	6.767454376	6.767609236		0	0	0	0
28.1		0.39425705	0.39425705	0.39425705	0.197128525		6	4.512068415	4.514318475	4.517082414	4.518556611		1.95	1.982083275	1.984999625		0	0	0	0		0	0	0	0	0		0	0	0		10.24171635	10.24702242	10.25410165	10.26042674		8.732	8.715461192	8.714305239	8.714253582		6.768	6.767455298	6.767609688		0	0	0	0
28.2		0.3956601	0.3956601	0.3956601	0.19783005		6	4.512072918	4.51433099	4.517104776	4.518584228		1.95	1.982093898	1.98502065		0	0	0	0		0	0	0	0	0		0	0	0		10.24173972	10.24706469	10.25416916	10.26051681		8.732	8.715461071	8.714304679	8.714252858		6.768	6.76745622	6.767610141		0	0	0	0
28.3		0.39706315	0.39706315	0.39706315	0.198531575		6	4.512077421	4.514343505	4.517127138	4.518611844		1.95	1.982104521	1.985041675		0	0	0	0		0	0	0	0	0		0	0	0		10.2417631	10.24710696	10.25423667	10.26060687		8.732	8.715460951	8.714304119	8.714252135		6.768	6.767457142	6.767610594		0	0	0	0
28.4		0.3984662	0.3984662	0.3984662	0.1992331		6	4.512081924	4.514356019	4.5171495	4.518639461		1.95	1.982115143	1.985062701		0	0	0	0		0	0	0	0	0		0	0	0		10.24178647	10.24714924	10.25430417	10.26069694		8.732	8.715460831	8.714303559	8.714251412		6.768	6.767458065	6.767611047		0	0	0	0
28.5		0.39986925	0.39986925	0.39986925	0.199934625		6	4.512086427	4.514368534	4.517171862	4.518667079		1.95	1.982125766	1.985083726		0	0	0	0		0	0	0	0	0		0	0	0		10.24180984	10.24719151	10.25437168	10.26078701		8.732	8.715460711	8.714303	8.71425069		6.768	6.767458987	6.767611501		0	0	0	0
28.6		0.4012723	0.4012723	0.4012723	0.20063615		6	4.51209093	4.514381049	4.517194225	4.518694696		1.95	1.982136389	1.985104752		0	0	0	0		0	0	0	0	0		0	0	0		10.24183321	10.24723378	10.25443919	10.26087708		8.732	8.715460591	8.71430244	8.714249968		6.768	6.76745991	6.767611955		0	0	0	0
28.7		0.40267535	0.40267535	0.40267535	0.201337675		6	4.512095433	4.514393564	4.517216587	4.518722313		1.95	1.982147012	1.985125778		0	0	0	0		0	0	0	0	0		0	0	0		10.24185659	10.24727606	10.2545067	10.26096715		8.732	8.715460471	8.714301881	8.714249246		6.768	6.767460832	6.76761241		0	0	0	0
28.8		0.4040784	0.4040784	0.4040784	0.2020392		6	4.512099936	4.514406079	4.51723895	4.518749931		1.95	1.982157635	1.985146804		0	0	0	0		0	0	0	0	0		0	0	0		10.24187996	10.24731833	10.25457421	10.26105722		8.732	8.715460351	8.714301322	8.714248525		6.768	6.767461755	6.767612865		0	0	0	0
28.9		0.40548145	0.40548145	0.40548145	0.202740725		6	4.512104439	4.514418594	4.517261312	4.518777549		1.95	1.982168258	1.985167831		0	0	0	0		0	0	0	0	0		0	0	0		10.24190333	10.24736061	10.25464172	10.26114729		8.732	8.715460232	8.714300763	8.714247804		6.768	6.767462678	6.76761332		0	0	0	0
29		0.4068845	0.4068845	0.4068845	0.20344225		6	4.512108942	4.514431109	4.517283675	4.518805167		1.95	1.982178881	1.985188858		0	0	0	0		0	0	0	0	0		0	0	0		10.2419267	10.24740288	10.25470923	10.26123737		8.732	8.715460112	8.714300204	8.714247083		6.768	6.767463601	6.767613776		0	0	0	0
29.1		0.40828755	0.40828755	0.40828755	0.204143775		6	4.512113445	4.514443624	4.517306038	4.518832785		1.95	1.982189504	1.985209885		0	0	0	0		0	0	0	0	0		0	0	0		10.24195008	10.24744515	10.25477674	10.26132744		8.732	8.715459993	8.714299646	8.714246362		6.768	6.767464524	6.767614232		0	0	0	0
29.2		0.4096906	0.4096906	0.4096906	0.2048453		6	4.512117948	4.514456139	4.517328401	4.518860403		1.95	1.982200128	1.985230912		0	0	0	0		0	0	0	0	0		0	0	0		10.24197345	10.24748743	10.25484425	10.26141752		8.732	8.715459874	8.714299088	8.714245642		6.768	6.767465447	6.767614689		0	0	0	0
29.3		0.41109365	0.41109365	0.41109365	0.205546825		6	4.512122451	4.514468654	4.517350764	4.518888022		1.95	1.982210751	1.985251939		0	0	0	0		0	0	0	0	0		0	0	0		10.24199682	10.2475297	10.25491176	10.26150759		8.732	8.715459755	8.714298529	8.714244922		6.768	6.76746637	6.767615147		0	0	0	0
29.4		0.4124967	0.4124967	0.4124967	0.20624835		6	4.512126954	4.514481169	4.517373128	4.518915641		1.95	1.982221374	1.985272967		0	0	0	0		0	0	0	0	0		0	0	0		10.2420202	10.24757198	10.25497927	10.26159767		8.732	8.715459636	8.714297971	8.714244203		6.768	6.767467294	6.767615604		0	0	0	0
29.5		0.41389975	0.41389975	0.41389975	0.206949875		6	4.512131457	4.514493684	4.517395491	4.518943259		1.95	1.982231998	1.985293995		0	0	0	0		0	0	0	0	0		0	0	0		10.24204357	10.24761426	10.25504678	10.26168775		8.732	8.715459517	8.714297414	8.714243484		6.768	6.767468217	6.767616062		0	0	0	0
29.6		0.4153028	0.4153028	0.4153028	0.2076514		6	4.51213596	4.514506199	4.517417854	4.518970879		1.95	1.982242621	1.985315023		0	0	0	0		0	0	0	0	0		0	0	0		10.24206694	10.24765653	10.25511429	10.26177782		8.732	8.715459398	8.714296856	8.714242765		6.768	6.767469141	6.767616521		0	0	0	0
29.7		0.41670585	0.41670585	0.41670585	0.208352925		6	4.512140463	4.514518715	4.517440218	4.518998498		1.95	1.982253245	1.985336051		0	0	0	0		0	0	0	0	0		0	0	0		10.24209032	10.24769881	10.25518181	10.2618679		8.732	8.71545928	8.714296299	8.714242047		6.768	6.767470064	6.76761698		0	0	0	0
29.8		0.4181089	0.4181089	0.4181089	0.20905445		6	4.512144966	4.51453123	4.517462582	4.519026117		1.95	1.982263868	1.98535708		0	0	0	0		0	0	0	0	0		0	0	0		10.24211369	10.24774108	10.25524932	10.26195798		8.732	8.715459161	8.714295742	8.714241329		6.768	6.767470988	6.76761744		0	0	0	0
29.9		0.41951195	0.41951195	0.41951195	0.209755975		6	4.512149469	4.514543745	4.517484946	4.519053737		1.95	1.982274492	1.985378108		0	0	0	0		0	0	0	0	0		0	0	0		10.24213706	10.24778336	10.25531683	10.26204806		8.732	8.715459043	8.714295185	8.714240611		6.768	6.767471912	6.7676179		0	0	0	0
30		0.420915	0.420915	0.420915	0.2104575		6	4.512153972	4.514556261	4.517507309	4.519081357		1.95	1.982285116	1.985399137		0	0	0	0		0	0	0	0	0		0	0	0		10.24216044	10.24782564	10.25538435	10.26213814		8.732	8.715458925	8.714294628	8.714239893		6.768	6.767472836	6.76761836		0	0	0	0
30.1		0.42231805	0.42231805	0.42231805	0.211159025		6	4.512158475	4.514568776	4.517529674	4.519108976		1.95	1.982295739	1.985420166		0	0	0	0		0	0	0	0	0		0	0	0		10.24218381	10.24786791	10.25545186	10.26222823		8.732	8.715458807	8.714294071	8.714239176		6.768	6.76747376	6.767618821		0	0	0	0
30.2		0.4237211	0.4237211	0.4237211	0.21186055		6	4.512162979	4.514581291	4.517552038	4.519136597		1.95	1.982306363	1.985441196		0	0	0	0		0	0	0	0	0		0	0	0		10.24220718	10.24791019	10.25551938	10.26231831		8.732	8.715458689	8.714293515	8.71423846		6.768	6.767474684	6.767619282		0	0	0	0
30.3		0.42512415	0.42512415	0.42512415	0.212562075		6	4.512167482	4.514593807	4.517574402	4.519164217		1.95	1.982316987	1.985462226		0	0	0	0		0	0	0	0	0		0	0	0		10.24223056	10.24795247	10.25558689	10.26240839		8.732	8.715458571	8.714292958	8.714237743		6.768	6.767475608	6.767619744		0	0	0	0
30.4		0.4265272	0.4265272	0.4265272	0.2132636		6	4.512171985	4.514606322	4.517596766	4.519191837		1.95	1.982327611	1.985483255		0	0	0	0		0	0	0	0	0		0	0	0		10.24225393	10.24799474	10.25565441	10.26249848		8.732	8.715458453	8.714292402	8.714237027		6.768	6.767476533	6.767620206		0	0	0	0
30.5		0.42793025	0.42793025	0.42793025	0.213965125		6	4.512176488	4.514618838	4.517619131	4.519219458		1.95	1.982338235	1.985504286		0	0	0	0		0	0	0	0	0		0	0	0		10.2422773	10.24803702	10.25572193	10.26258856		8.732	8.715458336	8.714291847	8.714236311		6.768	6.767477457	6.767620668		0	0	0	0
30.6		0.4293333	0.4293333	0.4293333	0.21466665		6	4.512180991	4.514631353	4.517641496	4.519247079		1.95	1.982348859	1.985525316		0	0	0	0		0	0	0	0	0		0	0	0		10.24230068	10.2480793	10.25578944	10.26267865		8.732	8.715458218	8.714291291	8.714235596		6.768	6.767478381	6.767621131		0	0	0	0
30.7		0.43073635	0.43073635	0.43073635	0.215368175		6	4.512185494	4.514643869	4.51766386	4.5192747		1.95	1.982359483	1.985546346		0	0	0	0		0	0	0	0	0		0	0	0		10.24232405	10.24812157	10.25585696	10.26276874		8.732	8.715458101	8.714290735	8.714234881		6.768	6.767479306	6.767621595		0	0	0	0
30.8		0.4321394	0.4321394	0.4321394	0.2160697		6	4.512189997	4.514656385	4.517686225	4.519302321		1.95	1.982370107	1.985567377		0	0	0	0		0	0	0	0	0		0	0	0		10.24234742	10.24816385	10.25592448	10.26285882		8.732	8.715457984	8.71429018	8.714234166		6.768	6.767480231	6.767622059		0	0	0	0
30.9		0.43354245	0.43354245	0.43354245	0.216771225		6	4.5121945	4.5146689	4.51770859	4.519329942		1.95	1.982380732	1.985588408		0	0	0	0		0	0	0	0	0		0	0	0		10.2423708	10.24820613	10.255992	10.26294891		8.732	8.715457867	8.714289625	8.714233452		6.768	6.767481156	6.767622523		0	0	0	0
31		0.4349455	0.4349455	0.4349455	0.21747275		6	4.512199003	4.514681416	4.517730955	4.519357564		1.95	1.982391356	1.98560944		0	0	0	0		0	0	0	0	0		0	0	0		10.24239417	10.24824841	10.25605952	10.263039		8.732	8.71545775	8.71428907	8.714232738		6.768	6.767482081	6.767622988		0	0	0	0
31.1		0.43634855	0.43634855	0.43634855	0.218174275		6	4.512203506	4.514693932	4.51775332	4.519385185		1.95	1.98240198	1.985630471		0	0	0	0		0	0	0	0	0		0	0	0		10.24241755	10.24829069	10.25612704	10.26312909		8.732	8.715457633	8.714288515	8.714232024		6.768	6.767483006	6.767623453		0	0	0	0
31.2		0.4377516	0.4377516	0.4377516	0.2188758		6	4.512208009	4.514706448	4.517775686	4.519412807		1.95	1.982412604	1.985651503		0	0	0	0		0	0	0	0	0		0	0	0		10.24244092	10.24833297	10.25619456	10.26321918		8.732	8.715457516	8.714287961	8.714231311		6.768	6.767483931	6.767623919		0	0	0	0
31.3		0.43915465	0.43915465	0.43915465	0.219577325		6	4.512212512	4.514718963	4.517798051	4.519440429		1.95	1.982423229	1.985672535		0	0	0	0		0	0	0	0	0		0	0	0		10.24246429	10.24837524	10.25626208	10.26330928		8.732	8.7154574	8.714287406	8.714230598		6.768	6.767484856	6.767624385		0	0	0	0
31.4		0.4405577	0.4405577	0.4405577	0.22027885		6	4.512217016	4.514731479	4.517820417	4.519468052		1.95	1.982433853	1.985693567		0	0	0	0		0	0	0	0	0		0	0	0		10.24248767	10.24841752	10.2563296	10.26339937		8.732	8.715457283	8.714286852	8.714229885		6.768	6.767485781	6.767624851		0	0	0	0
31.5		0.44196075	0.44196075	0.44196075	0.220980375		6	4.512221519	4.514743995	4.517842782	4.519495674		1.95	1.982444478	1.985714599		0	0	0	0		0	0	0	0	0		0	0	0		10.24251104	10.2484598	10.25639712	10.26348946		8.732	8.715457167	8.714286298	8.714229172		6.768	6.767486706	6.767625318		0	0	0	0
31.6		0.4433638	0.4433638	0.4433638	0.2216819		6	4.512226022	4.514756511	4.517865148	4.519523296		1.95	1.982455103	1.985735632		0	0	0	0		0	0	0	0	0		0	0	0		10.24253442	10.24850208	10.25646464	10.26357956		8.732	8.715457051	8.714285744	8.71422846		6.768	6.767487632	6.767625786		0	0	0	0
31.7		0.44476685	0.44476685	0.44476685	0.222383425		6	4.512230525	4.514769027	4.517887514	4.519550919		1.95	1.982465727	1.985756665		0	0	0	0		0	0	0	0	0		0	0	0		10.24255779	10.24854436	10.25653216	10.26366965		8.732	8.715456935	8.714285191	8.714227749		6.768	6.767488558	6.767626254		0	0	0	0
31.8		0.4461699	0.4461699	0.4461699	0.22308495		6	4.512235028	4.514781543	4.51790988	4.519578542		1.95	1.982476352	1.985777698		0	0	0	0		0	0	0	0	0		0	0	0		10.24258117	10.24858664	10.25659969	10.26375975		8.732	8.715456819	8.714284637	8.714227037		6.768	6.767489483	6.767626722		0	0	0	0
31.9		0.44757295	0.44757295	0.44757295	0.223786475		6	4.512239531	4.514794059	4.517932246	4.519606165		1.95	1.982486977	1.985798731		0	0	0	0		0	0	0	0	0		0	0	0		10.24260454	10.24862892	10.25666721	10.26384985		8.732	8.715456703	8.714284084	8.714226326		6.768	6.767490409	6.767627191		0	0	0	0
32		0.448976	0.448976	0.448976	0.224488		6	4.512244034	4.514806575	4.517954612	4.519633788		1.95	1.982497602	1.985819765		0	0	0	0		0	0	0	0	0		0	0	0		10.24262791	10.2486712	10.25673473	10.26393994		8.732	8.715456587	8.714283531	8.714225616		6.768	6.767491335	6.76762766		0	0	0	0
32.1		0.45037905	0.45037905	0.45037905	0.225189525		6	4.512248538	4.514819091	4.517976979	4.519661412		1.95	1.982508227	1.985840798		0	0	0	0		0	0	0	0	0		0	0	0		10.24265129	10.24871348	10.25680226	10.26403004		8.732	8.715456472	8.714282978	8.714224905		6.768	6.767492261	6.76762813		0	0	0	0
32.2		0.4517821	0.4517821	0.4517821	0.22589105		6	4.512253041	4.514831607	4.517999345	4.519689036		1.95	1.982518852	1.985861832		0	0	0	0		0	0	0	0	0		0	0	0		10.24267466	10.24875576	10.25686978	10.26412014		8.732	8.715456356	8.714282425	8.714224195		6.768	6.767493187	6.7676286		0	0	0	0
32.3		0.45318515	0.45318515	0.45318515	0.226592575		6	4.512257544	4.514844124	4.518021712	4.519716659		1.95	1.982529477	1.985882866		0	0	0	0		0	0	0	0	0		0	0	0		10.24269804	10.24879804	10.25693731	10.26421024		8.732	8.715456241	8.714281873	8.714223485		6.768	6.767494113	6.76762907		0	0	0	0
32.4		0.4545882	0.4545882	0.4545882	0.2272941		6	4.512262047	4.51485664	4.518044079	4.519744283		1.95	1.982540102	1.985903901		0	0	0	0		0	0	0	0	0		0	0	0		10.24272141	10.24884032	10.25700483	10.26430034		8.732	8.715456126	8.71428132	8.714222776		6.768	6.767495039	6.767629541		0	0	0	0
32.5		0.45599125	0.45599125	0.45599125	0.227995625		6	4.51226655	4.514869156	4.518066445	4.519771907		1.95	1.982550727	1.985924936		0	0	0	0		0	0	0	0	0		0	0	0		10.24274479	10.2488826	10.25707236	10.26439045		8.732	8.715456011	8.714280768	8.714222067		6.768	6.767495966	6.767630013		0	0	0	0
32.6		0.4573943	0.4573943	0.4573943	0.22869715		6	4.512271053	4.514881672	4.518088812	4.519799532		1.95	1.982561352	1.98594597		0	0	0	0		0	0	0	0	0		0	0	0		10.24276816	10.24892488	10.25713989	10.26448055		8.732	8.715455896	8.714280216	8.714221358		6.768	6.767496892	6.767630484		0	0	0	0
32.7		0.45879735	0.45879735	0.45879735	0.229398675		6	4.512275556	4.514894189	4.518111179	4.519827156		1.95	1.982571977	1.985967006		0	0	0	0		0	0	0	0	0		0	0	0		10.24279154	10.24896717	10.25720741	10.26457065		8.732	8.715455781	8.714279665	8.71422065		6.768	6.767497819	6.767630957		0	0	0	0
32.8		0.4602004	0.4602004	0.4602004	0.2301002		6	4.51228006	4.514906705	4.518133546	4.519854781		1.95	1.982582603	1.985988041		0	0	0	0		0	0	0	0	0		0	0	0		10.24281491	10.24900945	10.25727494	10.26466076		8.732	8.715455666	8.714279113	8.714219942		6.768	6.767498745	6.767631429		0	0	0	0
32.9		0.46160345	0.46160345	0.46160345	0.230801725		6	4.512284563	4.514919221	4.518155914	4.519882406		1.95	1.982593228	1.986009076		0	0	0	0		0	0	0	0	0		0	0	0		10.24283829	10.24905173	10.25734247	10.26475086		8.732	8.715455552	8.714278562	8.714219234		6.768	6.767499672	6.767631903		0	0	0	0
33		0.4630065	0.4630065	0.4630065	0.23150325		6	4.512289066	4.514931738	4.518178281	4.519910031		1.95	1.982603853	1.986030112		0	0	0	0		0	0	0	0	0		0	0	0		10.24286166	10.24909401	10.25741	10.26484097		8.732	8.715455437	8.71427801	8.714218527		6.768	6.767500599	6.767632376		0	0	0	0
33.1		0.46440955	0.46440955	0.46440955	0.232204775		6	4.512293569	4.514944254	4.518200649	4.519937656		1.95	1.982614479	1.986051148		0	0	0	0		0	0	0	0	0		0	0	0		10.24288504	10.24913629	10.25747753	10.26493108		8.732	8.715455323	8.714277459	8.71421782		6.768	6.767501526	6.76763285		0	0	0	0
33.2		0.4658126	0.4658126	0.4658126	0.2329063		6	4.512298072	4.514956771	4.518223016	4.519965281		1.95	1.982625104	1.986072185		0	0	0	0		0	0	0	0	0		0	0	0		10.24290841	10.24917858	10.25754505	10.26502118		8.732	8.715455209	8.714276909	8.714217113		6.768	6.767502453	6.767633325		0	0	0	0
33.3		0.46721565	0.46721565	0.46721565	0.233607825		6	4.512302576	4.514969287	4.518245384	4.519992907		1.95	1.98263573	1.986093221		0	0	0	0		0	0	0	0	0		0	0	0		10.24293179	10.24922086	10.25761258	10.26511129		8.732	8.715455095	8.714276358	8.714216407		6.768	6.76750338	6.7676338		0	0	0	0
33.4		0.4686187	0.4686187	0.4686187	0.23430935		6	4.512307079	4.514981804	4.518267752	4.520020532		1.95	1.982646356	1.986114258		0	0	0	0		0	0	0	0	0		0	0	0		10.24295516	10.24926314	10.25768011	10.2652014		8.732	8.715454981	8.714275807	8.714215701		6.768	6.767504307	6.767634275		0	0	0	0
33.5		0.47002175	0.47002175	0.47002175	0.235010875		6	4.512311582	4.51499432	4.51829012	4.520048158		1.95	1.982656981	1.986135295		0	0	0	0		0	0	0	0	0		0	0	0		10.24297854	10.24930542	10.25774765	10.26529151		8.732	8.715454867	8.714275257	8.714214995		6.768	6.767505235	6.767634751		0	0	0	0
33.6		0.4714248	0.4714248	0.4714248	0.2357124		6	4.512316085	4.515006837	4.518312488	4.520075784		1.95	1.982667607	1.986156332		0	0	0	0		0	0	0	0	0		0	0	0		10.24300191	10.24934771	10.25781518	10.26538162		8.732	8.715454753	8.714274707	8.71421429		6.768	6.767506162	6.767635227		0	0	0	0
33.7		0.47282785	0.47282785	0.47282785	0.236413925		6	4.512320588	4.515019354	4.518334856	4.520103411		1.95	1.982678233	1.986177369		0	0	0	0		0	0	0	0	0		0	0	0		10.24302529	10.24938999	10.25788271	10.26547174		8.732	8.71545464	8.714274157	8.714213585		6.768	6.76750709	6.767635704		0	0	0	0
33.8		0.4742309	0.4742309	0.4742309	0.23711545		6	4.512325092	4.51503187	4.518357224	4.520131037		1.95	1.982688859	1.986198407		0	0	0	0		0	0	0	0	0		0	0	0		10.24304867	10.24943227	10.25795024	10.26556185		8.732	8.715454526	8.714273608	8.71421288		6.768	6.767508017	6.767636181		0	0	0	0
33.9		0.47563395	0.47563395	0.47563395	0.237816975		6	4.512329595	4.515044387	4.518379593	4.520158664		1.95	1.982699485	1.986219445		0	0	0	0		0	0	0	0	0		0	0	0		10.24307204	10.24947456	10.25801777	10.26565196		8.732	8.715454413	8.714273058	8.714212176		6.768	6.767508945	6.767636659		0	0	0	0
34		0.477037	0.477037	0.477037	0.2385185		6	4.512334098	4.515056904	4.518401961	4.52018629		1.95	1.982710111	1.986240483		0	0	0	0		0	0	0	0	0		0	0	0		10.24309542	10.24951684	10.25808531	10.26574208		8.732	8.7154543	8.714272509	8.714211472		6.768	6.767509873	6.767637137		0	0	0	0
34.1		0.47844005	0.47844005	0.47844005	0.239220025		6	4.512338601	4.515069421	4.51842433	4.520213917		1.95	1.982720737	1.986261521		0	0	0	0		0	0	0	0	0		0	0	0		10.24311879	10.24955912	10.25815284	10.26583219		8.732	8.715454187	8.71427196	8.714210768		6.768	6.767510801	6.767637615		0	0	0	0
34.2		0.4798431	0.4798431	0.4798431	0.23992155		6	4.512343105	4.515081938	4.518446699	4.520241544		1.95	1.982731363	1.986282559		0	0	0	0		0	0	0	0	0		0	0	0		10.24314217	10.24960141	10.25822037	10.26592231		8.732	8.715454074	8.714271411	8.714210065		6.768	6.767511729	6.767638094		0	0	0	0
34.3		0.48124615	0.48124615	0.48124615	0.240623075		6	4.512347608	4.515094455	4.518469068	4.520269172		1.95	1.982741989	1.986303598		0	0	0	0		0	0	0	0	0		0	0	0		10.24316554	10.24964369	10.25828791	10.26601243		8.732	8.715453961	8.714270862	8.714209362		6.768	6.767512657	6.767638573		0	0	0	0
34.4		0.4826492	0.4826492	0.4826492	0.2413246		6	4.512352111	4.515106971	4.518491437	4.520296799		1.95	1.982752616	1.986324637		0	0	0	0		0	0	0	0	0		0	0	0		10.24318892	10.24968598	10.25835544	10.26610254		8.732	8.715453848	8.714270313	8.714208659		6.768	6.767513585	6.767639053		0	0	0	0
34.5		0.48405225	0.48405225	0.48405225	0.242026125		6	4.512356614	4.515119488	4.518513806	4.520324427		1.95	1.982763242	1.986345676		0	0	0	0		0	0	0	0	0		0	0	0		10.2432123	10.24972826	10.25842298	10.26619266		8.732	8.715453736	8.714269765	8.714207957		6.768	6.767514513	6.767639533		0	0	0	0
34.6		0.4854553	0.4854553	0.4854553	0.24272765		6	4.512361118	4.515132005	4.518536175	4.520352055		1.95	1.982773868	1.986366716		0	0	0	0		0	0	0	0	0		0	0	0		10.24323567	10.24977055	10.25849051	10.26628278		8.732	8.715453623	8.714269217	8.714207255		6.768	6.767515442	6.767640014		0	0	0	0
34.7		0.48685835	0.48685835	0.48685835	0.243429175		6	4.512365621	4.515144522	4.518558544	4.520379683		1.95	1.982784495	1.986387755		0	0	0	0		0	0	0	0	0		0	0	0		10.24325905	10.24981283	10.25855805	10.2663729		8.732	8.715453511	8.714268669	8.714206553		6.768	6.76751637	6.767640495		0	0	0	0
34.8		0.4882614	0.4882614	0.4882614	0.2441307		6	4.512370124	4.51515704	4.518580914	4.520407311		1.95	1.982795121	1.986408795		0	0	0	0		0	0	0	0	0		0	0	0		10.24328242	10.24985512	10.25862559	10.26646302		8.732	8.715453399	8.714268121	8.714205852		6.768	6.767517299	6.767640977		0	0	0	0
34.9		0.48966445	0.48966445	0.48966445	0.244832225		6	4.512374627	4.515169557	4.518603283	4.520434939		1.95	1.982805748	1.986429835		0	0	0	0		0	0	0	0	0		0	0	0		10.2433058	10.2498974	10.25869312	10.26655315		8.732	8.715453287	8.714267573	8.714205151		6.768	6.767518227	6.767641459		0	0	0	0
35		0.4910675	0.4910675	0.4910675	0.24553375		6	4.512379131	4.515182074	4.518625653	4.520462568		1.95	1.982816374	1.986450876		0	0	0	0		0	0	0	0	0		0	0	0		10.24332918	10.24993969	10.25876066	10.26664327		8.732	8.715453175	8.714267026	8.714204451		6.768	6.767519156	6.767641941		0	0	0	0
35.1		0.49247055	0.49247055	0.49247055	0.246235275		6	4.512383634	4.515194591	4.518648023	4.520490196		1.95	1.982827001	1.986471916		0	0	0	0		0	0	0	0	0		0	0	0		10.24335255	10.24998197	10.2588282	10.26673339		8.732	8.715453063	8.714266479	8.71420375		6.768	6.767520085	6.767642424		0	0	0	0
35.2		0.4938736	0.4938736	0.4938736	0.2469368		6	4.512388137	4.515207108	4.518670393	4.520517825		1.95	1.982837628	1.986492957		0	0	0	0		0	0	0	0	0		0	0	0		10.24337593	10.25002426	10.25889574	10.26682352		8.732	8.715452951	8.714265932	8.71420305		6.768	6.767521014	6.767642908		0	0	0	0
35.3		0.49527665	0.49527665	0.49527665	0.247638325		6	4.512392641	4.515219625	4.518692763	4.520545454		1.95	1.982848254	1.986513998		0	0	0	0		0	0	0	0	0		0	0	0		10.2433993	10.25006654	10.25896328	10.26691364		8.732	8.71545284	8.714265385	8.714202351		6.768	6.767521943	6.767643391		0	0	0	0
35.4		0.4966797	0.4966797	0.4966797	0.24833985		6	4.512397144	4.515232143	4.518715133	4.520573083		1.95	1.982858881	1.986535039		0	0	0	0		0	0	0	0	0		0	0	0		10.24342268	10.25010883	10.25903082	10.26700377		8.732	8.715452728	8.714264838	8.714201651		6.768	6.767522872	6.767643876		0	0	0	0
35.5		0.49808275	0.49808275	0.49808275	0.249041375		6	4.512401647	4.51524466	4.518737503	4.520600713		1.95	1.982869508	1.986556081		0	0	0	0		0	0	0	0	0		0	0	0		10.24344606	10.25015112	10.25909836	10.2670939		8.732	8.715452617	8.714264291	8.714200953		6.768	6.767523802	6.76764436		0	0	0	0
35.6		0.4994858	0.4994858	0.4994858	0.2497429		6	4.512406151	4.515257177	4.518759873	4.520628342		1.95	1.982880135	1.986577122		0	0	0	0		0	0	0	0	0		0	0	0		10.24346943	10.2501934	10.2591659	10.26718402		8.732	8.715452506	8.714263745	8.714200254		6.768	6.767524731	6.767644845		0	0	0	0
35.7		0.50088885	0.50088885	0.50088885	0.250444425		6	4.512410654	4.515269695	4.518782244	4.520655972		1.95	1.982890762	1.986598164		0	0	0	0		0	0	0	0	0		0	0	0		10.24349281	10.25023569	10.25923344	10.26727415		8.732	8.715452395	8.714263199	8.714199556		6.768	6.76752566	6.767645331		0	0	0	0
35.8		0.5022919	0.5022919	0.5022919	0.25114595		6	4.512415157	4.515282212	4.518804614	4.520683602		1.95	1.982901389	1.986619207		0	0	0	0		0	0	0	0	0		0	0	0		10.24351619	10.25027798	10.25930098	10.26736428		8.732	8.715452284	8.714262653	8.714198858		6.768	6.76752659	6.767645817		0	0	0	0
35.9		0.50369495	0.50369495	0.50369495	0.251847475		6	4.51241966	4.51529473	4.518826985	4.520711232		1.95	1.982912016	1.986640249		0	0	0	0		0	0	0	0	0		0	0	0		10.24353956	10.25032026	10.25936852	10.26745441		8.732	8.715452173	8.714262107	8.71419816		6.768	6.76752752	6.767646303		0	0	0	0
36		0.505098	0.505098	0.505098	0.252549		6	4.512424164	4.515307247	4.518849356	4.520738862		1.95	1.982922643	1.986661292		0	0	0	0		0	0	0	0	0		0	0	0		10.24356294	10.25036255	10.25943607	10.26754454		8.732	8.715452063	8.714261562	8.714197463		6.768	6.767528449	6.76764679		0	0	0	0
36.1		0.50650105	0.50650105	0.50650105	0.253250525		6	4.512428667	4.515319765	4.518871727	4.520766493		1.95	1.982933271	1.986682334		0	0	0	0		0	0	0	0	0		0	0	0		10.24358632	10.25040484	10.25950361	10.26763467		8.732	8.715451952	8.714261016	8.714196766		6.768	6.767529379	6.767647278		0	0	0	0
36.2		0.5079041	0.5079041	0.5079041	0.25395205		6	4.51243317	4.515332282	4.518894098	4.520794123		1.95	1.982943898	1.986703377		0	0	0	0		0	0	0	0	0		0	0	0		10.24360969	10.25044713	10.25957115	10.26772481		8.732	8.715451842	8.714260471	8.714196069		6.768	6.767530309	6.767647765		0	0	0	0
36.3		0.50930715	0.50930715	0.50930715	0.254653575		6	4.512437674	4.5153448	4.518916469	4.520821754		1.95	1.982954525	1.986724421		0	0	0	0		0	0	0	0	0		0	0	0		10.24363307	10.25048941	10.2596387	10.26781494		8.732	8.715451731	8.714259926	8.714195373		6.768	6.767531239	6.767648253		0	0	0	0
36.4		0.5107102	0.5107102	0.5107102	0.2553551		6	4.512442177	4.515357318	4.51893884	4.520849385		1.95	1.982965153	1.986745464		0	0	0	0		0	0	0	0	0		0	0	0		10.24365645	10.2505317	10.25970624	10.26790508		8.732	8.715451621	8.714259381	8.714194677		6.768	6.767532169	6.767648742		0	0	0	0
36.5		0.51211325	0.51211325	0.51211325	0.256056625		6	4.51244668	4.515369835	4.518961212	4.520877016		1.95	1.98297578	1.986766508		0	0	0	0		0	0	0	0	0		0	0	0		10.24367983	10.25057399	10.25977378	10.26799521		8.732	8.715451511	8.714258837	8.714193982		6.768	6.7675331	6.767649231		0	0	0	0
36.6		0.5135163	0.5135163	0.5135163	0.25675815		6	4.512451184	4.515382353	4.518983583	4.520904648		1.95	1.982986408	1.986787552		0	0	0	0		0	0	0	0	0		0	0	0		10.2437032	10.25061628	10.25984133	10.26808535		8.732	8.715451401	8.714258292	8.714193287		6.768	6.76753403	6.767649721		0	0	0	0
36.7		0.51491935	0.51491935	0.51491935	0.257459675		6	4.512455687	4.515394871	4.519005955	4.520932279		1.95	1.982997035	1.986808596		0	0	0	0		0	0	0	0	0		0	0	0		10.24372658	10.25065857	10.25990887	10.26817548		8.732	8.715451291	8.714257748	8.714192592		6.768	6.76753496	6.767650211		0	0	0	0
36.8		0.5163224	0.5163224	0.5163224	0.2581612		6	4.512460191	4.515407389	4.519028327	4.520959911		1.95	1.983007663	1.986829641		0	0	0	0		0	0	0	0	0		0	0	0		10.24374996	10.25070086	10.25997642	10.26826562		8.732	8.715451182	8.714257204	8.714191897		6.768	6.767535891	6.767650701		0	0	0	0
36.9		0.51772545	0.51772545	0.51772545	0.258862725		6	4.512464694	4.515419906	4.519050699	4.520987543		1.95	1.983018291	1.986850685		0	0	0	0		0	0	0	0	0		0	0	0		10.24377333	10.25074315	10.26004397	10.26835576		8.732	8.715451072	8.71425666	8.714191203		6.768	6.767536822	6.767651192		0	0	0	0
37		0.5191285	0.5191285	0.5191285	0.25956425		6	4.512469197	4.515432424	4.519073071	4.521015175		1.95	1.983028918	1.98687173		0	0	0	0		0	0	0	0	0		0	0	0		10.24379671	10.25078543	10.26011151	10.2684459		8.732	8.715450963	8.714256116	8.714190509		6.768	6.767537752	6.767651683		0	0	0	0
37.1		0.52053155	0.52053155	0.52053155	0.260265775		6	4.512473701	4.515444942	4.519095443	4.521042807		1.95	1.983039546	1.986892775		0	0	0	0		0	0	0	0	0		0	0	0		10.24382009	10.25082772	10.26017906	10.26853604		8.732	8.715450854	8.714255573	8.714189815		6.768	6.767538683	6.767652175		0	0	0	0
37.2		0.5219346	0.5219346	0.5219346	0.2609673		6	4.512478204	4.51545746	4.519117815	4.521070439		1.95	1.983050174	1.98691382		0	0	0	0		0	0	0	0	0		0	0	0		10.24384347	10.25087001	10.26024661	10.26862618		8.732	8.715450744	8.71425503	8.714189122		6.768	6.767539614	6.767652667		0	0	0	0
37.3		0.52333765	0.52333765	0.52333765	0.261668825		6	4.512482707	4.515469978	4.519140187	4.521098072		1.95	1.983060802	1.986934866		0	0	0	0		0	0	0	0	0		0	0	0		10.24386684	10.2509123	10.26031416	10.26871632		8.732	8.715450635	8.714254487	8.714188429		6.768	6.767540545	6.76765316		0	0	0	0
37.4		0.5247407	0.5247407	0.5247407	0.26237035		6	4.512487211	4.515482496	4.51916256	4.521125704		1.95	1.98307143	1.986955912		0	0	0	0		0	0	0	0	0		0	0	0		10.24389022	10.25095459	10.26038171	10.26880647		8.732	8.715450527	8.714253944	8.714187737		6.768	6.767541476	6.767653653		0	0	0	0
37.5		0.52614375	0.52614375	0.52614375	0.263071875		6	4.512491714	4.515495014	4.519184932	4.521153337		1.95	1.983082058	1.986976958		0	0	0	0		0	0	0	0	0		0	0	0		10.2439136	10.25099688	10.26044926	10.26889661		8.732	8.715450418	8.714253401	8.714187045		6.768	6.767542407	6.767654146		0	0	0	0
37.6		0.5275468	0.5275468	0.5275468	0.2637734		6	4.512496218	4.515507532	4.519207305	4.52118097		1.95	1.983092686	1.986998004		0	0	0	0		0	0	0	0	0		0	0	0		10.24393698	10.25103917	10.26051681	10.26898675		8.732	8.715450309	8.714252858	8.714186353		6.768	6.767543339	6.76765464		0	0	0	0
37.7		0.52894985	0.52894985	0.52894985	0.264474925		6	4.512500721	4.51552005	4.519229678	4.521208604		1.95	1.983103314	1.987019051		0	0	0	0		0	0	0	0	0		0	0	0		10.24396035	10.25108146	10.26058436	10.2690769		8.732	8.715450201	8.714252316	8.714185661		6.768	6.76754427	6.767655135		0	0	0	0
37.8		0.5303529	0.5303529	0.5303529	0.26517645		6	4.512505224	4.515532568	4.519252051	4.521236237		1.95	1.983113942	1.987040097		0	0	0	0		0	0	0	0	0		0	0	0		10.24398373	10.25112375	10.26065191	10.26916705		8.732	8.715450092	8.714251774	8.71418497		6.768	6.767545202	6.76765563		0	0	0	0
37.9		0.53175595	0.53175595	0.53175595	0.265877975		6	4.512509728	4.515545087	4.519274424	4.521263871		1.95	1.983124571	1.987061144		0	0	0	0		0	0	0	0	0		0	0	0		10.24400711	10.25116605	10.26071946	10.26925719		8.732	8.715449984	8.714251232	8.714184279		6.768	6.767546133	6.767656125		0	0	0	0
38		0.533159	0.533159	0.533159	0.2665795		6	4.512514231	4.515557605	4.519296797	4.521291504		1.95	1.983135199	1.987082191		0	0	0	0		0	0	0	0	0		0	0	0		10.24403049	10.25120834	10.26078701	10.26934734		8.732	8.715449876	8.71425069	8.714183589		6.768	6.767547065	6.767656621		0	0	0	0
38.1		0.53456205	0.53456205	0.53456205	0.267281025		6	4.512518735	4.515570123	4.51931917	4.521319138		1.95	1.983145827	1.987103239		0	0	0	0		0	0	0	0	0		0	0	0		10.24405387	10.25125063	10.26085456	10.26943749		8.732	8.715449768	8.714250148	8.714182899		6.768	6.767547997	6.767657117		0	0	0	0
38.2		0.5359651	0.5359651	0.5359651	0.26798255		6	4.512523238	4.515582641	4.519341543	4.521346772		1.95	1.983156456	1.987124286		0	0	0	0		0	0	0	0	0		0	0	0		10.24407724	10.25129292	10.26092212	10.26952764		8.732	8.71544966	8.714249607	8.714182209		6.768	6.767548929	6.767657613		0	0	0	0
38.3		0.53736815	0.53736815	0.53736815	0.268684075		6	4.512527742	4.51559516	4.519363917	4.521374407		1.95	1.983167084	1.987145334		0	0	0	0		0	0	0	0	0		0	0	0		10.24410062	10.25133521	10.26098967	10.26961779		8.732	8.715449552	8.714249066	8.714181519		6.768	6.767549861	6.76765811		0	0	0	0
38.4		0.5387712	0.5387712	0.5387712	0.2693856		6	4.512532245	4.515607678	4.51938629	4.521402041		1.95	1.983177713	1.987166382		0	0	0	0		0	0	0	0	0		0	0	0		10.244124	10.2513775	10.26105722	10.26970794		8.732	8.715449444	8.714248525	8.71418083		6.768	6.767550793	6.767658608		0	0	0	0
38.5		0.54017425	0.54017425	0.54017425	0.270087125		6	4.512536748	4.515620196	4.519408664	4.521429676		1.95	1.983188342	1.98718743		0	0	0	0		0	0	0	0	0		0	0	0		10.24414738	10.25141979	10.26112478	10.26979809		8.732	8.715449337	8.714247984	8.714180141		6.768	6.767551725	6.767659106		0	0	0	0
38.6		0.5415773	0.5415773	0.5415773	0.27078865		6	4.512541252	4.515632715	4.519431038	4.521457311		1.95	1.98319897	1.987208479		0	0	0	0		0	0	0	0	0		0	0	0		10.24417076	10.25146209	10.26119233	10.26988824		8.732	8.71544923	8.714247443	8.714179453		6.768	6.767552657	6.767659604		0	0	0	0
38.7		0.54298035	0.54298035	0.54298035	0.271490175		6	4.512545755	4.515645233	4.519453412	4.521484946		1.95	1.983209599	1.987229528		0	0	0	0		0	0	0	0	0		0	0	0		10.24419413	10.25150438	10.26125989	10.2699784		8.732	8.715449122	8.714246903	8.714178765		6.768	6.767553589	6.767660103		0	0	0	0
38.8		0.5443834	0.5443834	0.5443834	0.2721917		6	4.512550259	4.515657752	4.519475786	4.521512581		1.95	1.983220228	1.987250577		0	0	0	0		0	0	0	0	0		0	0	0		10.24421751	10.25154667	10.26132744	10.27006855		8.732	8.715449015	8.714246362	8.714178077		6.768	6.767554522	6.767660602		0	0	0	0
38.9		0.54578645	0.54578645	0.54578645	0.272893225		6	4.512554762	4.51567027	4.51949816	4.521540216		1.95	1.983230857	1.987271626		0	0	0	0		0	0	0	0	0		0	0	0		10.24424089	10.25158896	10.261395	10.27015871		8.732	8.715448908	8.714245822	8.71417739		6.768	6.767555455	6.767661102		0	0	0	0
39		0.5471895	0.5471895	0.5471895	0.27359475		6	4.512559266	4.515682789	4.519520534	4.521567852		1.95	1.983241486	1.987292675		0	0	0	0		0	0	0	0	0		0	0	0		10.24426427	10.25163126	10.26146255	10.27024886		8.732	8.715448801	8.714245282	8.714176702		6.768	6.767556387	6.767661602		0	0	0	0
39.1		0.54859255	0.54859255	0.54859255	0.274296275		6	4.512563769	4.515695308	4.519542909	4.521595487		1.95	1.983252115	1.987313725		0	0	0	0		0	0	0	0	0		0	0	0		10.24428765	10.25167355	10.26153011	10.27033902		8.732	8.715448694	8.714244743	8.714176016		6.768	6.76755732	6.767662103		0	0	0	0
39.2		0.5499956	0.5499956	0.5499956	0.2749978		6	4.512568273	4.515707826	4.519565283	4.521623123		1.95	1.983262744	1.987334775		0	0	0	0		0	0	0	0	0		0	0	0		10.24431103	10.25171584	10.26159767	10.27042918		8.732	8.715448588	8.714244203	8.714175329		6.768	6.767558253	6.767662604		0	0	0	0
39.3		0.55139865	0.55139865	0.55139865	0.275699325		6	4.512572776	4.515720345	4.519587658	4.521650759		1.95	1.983273373	1.987355825		0	0	0	0		0	0	0	0	0		0	0	0		10.2443344	10.25175814	10.26166523	10.27051934		8.732	8.715448481	8.714243664	8.714174643		6.768	6.767559186	6.767663105		0	0	0	0
39.4		0.5528017	0.5528017	0.5528017	0.27640085		6	4.51257728	4.515732864	4.519610032	4.521678396		1.95	1.983284002	1.987376875		0	0	0	0		0	0	0	0	0		0	0	0		10.24435778	10.25180043	10.26173278	10.2706095		8.732	8.715448375	8.714243125	8.714173957		6.768	6.767560119	6.767663607		0	0	0	0
39.5		0.55420475	0.55420475	0.55420475	0.277102375		6	4.512581783	4.515745382	4.519632407	4.521706032		1.95	1.983294631	1.987397926		0	0	0	0		0	0	0	0	0		0	0	0		10.24438116	10.25184272	10.26180034	10.27069966		8.732	8.715448269	8.714242586	8.714173272		6.768	6.767561052	6.76766411		0	0	0	0
39.6		0.5556078	0.5556078	0.5556078	0.2778039		6	4.512586287	4.515757901	4.519654782	4.521733669		1.95	1.98330526	1.987418977		0	0	0	0		0	0	0	0	0		0	0	0		10.24440454	10.25188502	10.2618679	10.27078982		8.732	8.715448162	8.714242047	8.714172587		6.768	6.767561985	6.767664612		0	0	0	0
39.7		0.55701085	0.55701085	0.55701085	0.278505425		6	4.51259079	4.51577042	4.519677157	4.521761305		1.95	1.98331589	1.987440028		0	0	0	0		0	0	0	0	0		0	0	0		10.24442792	10.25192731	10.26193546	10.27087998		8.732	8.715448056	8.714241508	8.714171902		6.768	6.767562919	6.767665116		0	0	0	0
39.8		0.5584139	0.5584139	0.5584139	0.27920695		6	4.512595294	4.515782939	4.519699533	4.521788942		1.95	1.983326519	1.987461079		0	0	0	0		0	0	0	0	0		0	0	0		10.2444513	10.25196961	10.26200302	10.27097014		8.732	8.715447951	8.71424097	8.714171218		6.768	6.767563852	6.767665619		0	0	0	0
39.9		0.55981695	0.55981695	0.55981695	0.279908475		6	4.512599797	4.515795458	4.519721908	4.521816579		1.95	1.983337148	1.98748213		0	0	0	0		0	0	0	0	0		0	0	0		10.24447468	10.2520119	10.26207058	10.27106031		8.732	8.715447845	8.714240432	8.714170534		6.768	6.767564786	6.767666123		0	0	0	0
40		0.56122	0.56122	0.56122	0.28061		6	4.512604301	4.515807977	4.519744283	4.521844217		1.95	1.983347778	1.987503182		0	0	0	0		0	0	0	0	0		0	0	0		10.24449806	10.25205419	10.26213814	10.27115047		8.732	8.715447739	8.714239893	8.71416985		6.768	6.767565719	6.767666628		0	0	0	0
40.1		0.56262305	0.56262305	0.56262305	0.281311525		6	4.512608804	4.515820496	4.519766659	4.521871854		1.95	1.983358407	1.987524234		0	0	0	0		0	0	0	0	0		0	0	0		10.24452144	10.25209649	10.2622057	10.27124064		8.732	8.715447634	8.714239356	8.714169167		6.768	6.767566653	6.767667133		0	0	0	0
40.2		0.5640261	0.5640261	0.5640261	0.28201305		6	4.512613308	4.515833015	4.519789034	4.521899492		1.95	1.983369037	1.987545286		0	0	0	0		0	0	0	0	0		0	0	0		10.24454481	10.25213878	10.26227327	10.2713308		8.732	8.715447528	8.714238818	8.714168484		6.768	6.767567587	6.767667638		0	0	0	0
40.3		0.56542915	0.56542915	0.56542915	0.282714575		6	4.512617811	4.515845534	4.51981141	4.521927129		1.95	1.983379667	1.987566338		0	0	0	0		0	0	0	0	0		0	0	0		10.24456819	10.25218108	10.26234083	10.27142097		8.732	8.715447423	8.714238281	8.714167801		6.768	6.767568521	6.767668144		0	0	0	0
40.4		0.5668322	0.5668322	0.5668322	0.2834161		6	4.512622315	4.515858053	4.519833786	4.521954767		1.95	1.983390296	1.987587391		0	0	0	0		0	0	0	0	0		0	0	0		10.24459157	10.25222338	10.26240839	10.27151114		8.732	8.715447318	8.714237743	8.714167118		6.768	6.767569455	6.767668651		0	0	0	0
40.5		0.56823525	0.56823525	0.56823525	0.284117625		6	4.512626818	4.515870572	4.519856162	4.521982406		1.95	1.983400926	1.987608444		0	0	0	0		0	0	0	0	0		0	0	0		10.24461495	10.25226567	10.26247596	10.27160131		8.732	8.715447213	8.714237206	8.714166436		6.768	6.767570389	6.767669157		0	0	0	0
40.6		0.5696383	0.5696383	0.5696383	0.28481915		6	4.512631322	4.515883091	4.519878538	4.522010044		1.95	1.983411556	1.987629497		0	0	0	0		0	0	0	0	0		0	0	0		10.24463833	10.25230797	10.26254352	10.27169148		8.732	8.715447108	8.714236669	8.714165755		6.768	6.767571323	6.767669665		0	0	0	0
40.7		0.57104135	0.57104135	0.57104135	0.285520675		6	4.512635825	4.51589561	4.519900914	4.522037682		1.95	1.983422186	1.98765055		0	0	0	0		0	0	0	0	0		0	0	0		10.24466171	10.25235026	10.26261108	10.27178165		8.732	8.715447003	8.714236133	8.714165073		6.768	6.767572257	6.767670172		0	0	0	0
40.8		0.5724444	0.5724444	0.5724444	0.2862222		6	4.512640329	4.51590813	4.519923291	4.522065321		1.95	1.983432816	1.987671604		0	0	0	0		0	0	0	0	0		0	0	0		10.24468509	10.25239256	10.26267865	10.27187182		8.732	8.715446899	8.714235596	8.714164392		6.768	6.767573192	6.76767068		0	0	0	0
40.9		0.57384745	0.57384745	0.57384745	0.286923725		6	4.512644832	4.515920649	4.519945667	4.52209296		1.95	1.983443446	1.987692657		0	0	0	0		0	0	0	0	0		0	0	0		10.24470847	10.25243485	10.26274621	10.27196199		8.732	8.715446794	8.71423506	8.714163712		6.768	6.767574126	6.767671189		0	0	0	0
41		0.5752505	0.5752505	0.5752505	0.28762525		6	4.512649336	4.515933168	4.519968044	4.522120599		1.95	1.983454076	1.987713711		0	0	0	0		0	0	0	0	0		0	0	0		10.24473185	10.25247715	10.26281378	10.27205216		8.732	8.71544669	8.714234524	8.714163031		6.768	6.767575061	6.767671698		0	0	0	0
41.1		0.57665355	0.57665355	0.57665355	0.288326775		6	4.51265384	4.515945688	4.51999042	4.522148238		1.95	1.983464706	1.987734765		0	0	0	0		0	0	0	0	0		0	0	0		10.24475523	10.25251945	10.26288135	10.27214233		8.732	8.715446586	8.714233988	8.714162351		6.768	6.767575996	6.767672207		0	0	0	0
41.2		0.5780566	0.5780566	0.5780566	0.2890283		6	4.512658343	4.515958207	4.520012797	4.522175877		1.95	1.983475336	1.98775582		0	0	0	0		0	0	0	0	0		0	0	0		10.24477861	10.25256174	10.26294891	10.27223251		8.732	8.715446481	8.714233452	8.714161672		6.768	6.767576931	6.767672717		0	0	0	0
41.3		0.57945965	0.57945965	0.57945965	0.289729825		6	4.512662847	4.515970726	4.520035174	4.522203517		1.95	1.983485967	1.987776875		0	0	0	0		0	0	0	0	0		0	0	0		10.24480199	10.25260404	10.26301648	10.27232268		8.732	8.715446377	8.714232916	8.714160992		6.768	6.767577865	6.767673228		0	0	0	0
41.4		0.5808627	0.5808627	0.5808627	0.29043135		6	4.51266735	4.515983246	4.520057551	4.522231157		1.95	1.983496597	1.987797929		0	0	0	0		0	0	0	0	0		0	0	0		10.24482537	10.25264634	10.26308405	10.27241286		8.732	8.715446274	8.714232381	8.714160313		6.768	6.7675788	6.767673738		0	0	0	0
41.5		0.58226575	0.58226575	0.58226575	0.291132875		6	4.512671854	4.515995765	4.520079928	4.522258797		1.95	1.983507227	1.987818985		0	0	0	0		0	0	0	0	0		0	0	0		10.24484875	10.25268864	10.26315162	10.27250304		8.732	8.71544617	8.714231846	8.714159635		6.768	6.767579736	6.76767425		0	0	0	0
41.6		0.5836688	0.5836688	0.5836688	0.2918344		6	4.512676357	4.516008285	4.520102306	4.522286437		1.95	1.983517858	1.98784004		0	0	0	0		0	0	0	0	0		0	0	0		10.24487213	10.25273093	10.26321918	10.27259322		8.732	8.715446066	8.714231311	8.714158956		6.768	6.767580671	6.767674761		0	0	0	0
41.7		0.58507185	0.58507185	0.58507185	0.292535925		6	4.512680861	4.516020804	4.520124683	4.522314077		1.95	1.983528488	1.987861095		0	0	0	0		0	0	0	0	0		0	0	0		10.24489551	10.25277323	10.26328675	10.27268339		8.732	8.715445963	8.714230776	8.714158278		6.768	6.767581606	6.767675273		0	0	0	0
41.8		0.5864749	0.5864749	0.5864749	0.29323745		6	4.512685365	4.516033324	4.52014706	4.522341717		1.95	1.983539119	1.987882151		0	0	0	0		0	0	0	0	0		0	0	0		10.24491889	10.25281553	10.26335432	10.27277357		8.732	8.715445859	8.714230241	8.714157601		6.768	6.767582541	6.767675786		0	0	0	0
41.9		0.58787795	0.58787795	0.58787795	0.293938975		6	4.512689868	4.516045843	4.520169438	4.522369358		1.95	1.983549749	1.987903207		0	0	0	0		0	0	0	0	0		0	0	0		10.24494227	10.25285783	10.26342189	10.27286375		8.732	8.715445756	8.714229707	8.714156923		6.768	6.767583477	6.767676299		0	0	0	0
42		0.589281	0.589281	0.589281	0.2946405		6	4.512694372	4.516058363	4.520191816	4.522396999		1.95	1.98356038	1.987924263		0	0	0	0		0	0	0	0	0		0	0	0		10.24496565	10.25290013	10.26348946	10.27295393		8.732	8.715445653	8.714229172	8.714156247		6.768	6.767584413	6.767676812		0	0	0	0
42.1		0.59068405	0.59068405	0.59068405	0.295342025		6	4.512698875	4.516070883	4.520214194	4.52242464		1.95	1.983571011	1.98794532		0	0	0	0		0	0	0	0	0		0	0	0		10.24498903	10.25294242	10.26355703	10.27304412		8.732	8.71544555	8.714228638	8.71415557		6.768	6.767585348	6.767677326		0	0	0	0
42.2		0.5920871	0.5920871	0.5920871	0.29604355		6	4.512703379	4.516083403	4.520236572	4.522452281		1.95	1.983581641	1.987966377		0	0	0	0		0	0	0	0	0		0	0	0		10.24501241	10.25298472	10.2636246	10.2731343		8.732	8.715445447	8.714228104	8.714154894		6.768	6.767586284	6.767677841		0	0	0	0
42.3		0.59349015	0.59349015	0.59349015	0.296745075		6	4.512707883	4.516095922	4.52025895	4.522479922		1.95	1.983592272	1.987987433		0	0	0	0		0	0	0	0	0		0	0	0		10.24503579	10.25302702	10.26369218	10.27322448		8.732	8.715445344	8.714227571	8.714154218		6.768	6.76758722	6.767678355		0	0	0	0
42.4		0.5948932	0.5948932	0.5948932	0.2974466		6	4.512712386	4.516108442	4.520281328	4.522507564		1.95	1.983602903	1.988008491		0	0	0	0		0	0	0	0	0		0	0	0		10.24505917	10.25306932	10.26375975	10.27331467		8.732	8.715445242	8.714227037	8.714153542		6.768	6.767588156	6.767678871		0	0	0	0
42.5		0.59629625	0.59629625	0.59629625	0.298148125		6	4.51271689	4.516120962	4.520303706	4.522535205		1.95	1.983613534	1.988029548		0	0	0	0		0	0	0	0	0		0	0	0		10.24508255	10.25311162	10.26382732	10.27340485		8.732	8.715445139	8.714226504	8.714152867		6.768	6.767589092	6.767679386		0	0	0	0
42.6		0.5976993	0.5976993	0.5976993	0.29884965		6	4.512721394	4.516133482	4.520326085	4.522562847		1.95	1.983624165	1.988050606		0	0	0	0		0	0	0	0	0		0	0	0		10.24510593	10.25315392	10.2638949	10.27349504		8.732	8.715445037	8.714225971	8.714152192		6.768	6.767590028	6.767679902		0	0	0	0
42.7		0.59910235	0.59910235	0.59910235	0.299551175		6	4.512725897	4.516146002	4.520348463	4.522590489		1.95	1.983634796	1.988071663		0	0	0	0		0	0	0	0	0		0	0	0		10.24512931	10.25319622	10.26396247	10.27358523		8.732	8.715444935	8.714225438	8.714151517		6.768	6.767590964	6.767680419		0	0	0	0
42.8		0.6005054	0.6005054	0.6005054	0.3002527		6	4.512730401	4.516158522	4.520370842	4.522618131		1.95	1.983645427	1.988092721		0	0	0	0		0	0	0	0	0		0	0	0		10.24515269	10.25323852	10.26403004	10.27367541		8.732	8.715444833	8.714224905	8.714150843		6.768	6.767591901	6.767680936		0	0	0	0
42.9		0.60190845	0.60190845	0.60190845	0.300954225		6	4.512734905	4.516171042	4.52039322	4.522645774		1.95	1.983656058	1.98811378		0	0	0	0		0	0	0	0	0		0	0	0		10.24517607	10.25328082	10.26409762	10.2737656		8.732	8.715444731	8.714224373	8.714150169		6.768	6.767592837	6.767681453		0	0	0	0
43		0.6033115	0.6033115	0.6033115	0.30165575		6	4.512739408	4.516183562	4.520415599	4.522673416		1.95	1.98366669	1.988134838		0	0	0	0		0	0	0	0	0		0	0	0		10.24519945	10.25332312	10.26416519	10.27385579		8.732	8.715444629	8.71422384	8.714149496		6.768	6.767593774	6.767681971		0	0	0	0
43.1		0.60471455	0.60471455	0.60471455	0.302357275		6	4.512743912	4.516196082	4.520437978	4.522701059		1.95	1.983677321	1.988155897		0	0	0	0		0	0	0	0	0		0	0	0		10.24522283	10.25336542	10.26423277	10.27394598		8.732	8.715444527	8.714223308	8.714148822		6.768	6.76759471	6.767682489		0	0	0	0
43.2		0.6061176	0.6061176	0.6061176	0.3030588		6	4.512748416	4.516208602	4.520460357	4.522728702		1.95	1.983687952	1.988176956		0	0	0	0		0	0	0	0	0		0	0	0		10.24524621	10.25340772	10.26430034	10.27403617		8.732	8.715444425	8.714222776	8.71414815		6.768	6.767595647	6.767683008		0	0	0	0
43.3		0.60752065	0.60752065	0.60752065	0.303760325		6	4.512752919	4.516221122	4.520482737	4.522756345		1.95	1.983698584	1.988198015		0	0	0	0		0	0	0	0	0		0	0	0		10.24526959	10.25345002	10.26436792	10.27412636		8.732	8.715444324	8.714222244	8.714147477		6.768	6.767596584	6.767683527		0	0	0	0
43.4		0.6089237	0.6089237	0.6089237	0.30446185		6	4.512757423	4.516233642	4.520505116	4.522783988		1.95	1.983709215	1.988219075		0	0	0	0		0	0	0	0	0		0	0	0		10.24529297	10.25349232	10.2644355	10.27421656		8.732	8.715444223	8.714221713	8.714146805		6.768	6.767597521	6.767684047		0	0	0	0
43.5		0.61032675	0.61032675	0.61032675	0.305163375		6	4.512761927	4.516246162	4.520527495	4.522811631		1.95	1.983719847	1.988240134		0	0	0	0		0	0	0	0	0		0	0	0		10.24531636	10.25353462	10.26450307	10.27430675		8.732	8.715444121	8.714221181	8.714146133		6.768	6.767598458	6.767684567		0	0	0	0
43.6		0.6117298	0.6117298	0.6117298	0.3058649		6	4.51276643	4.516258683	4.520549875	4.522839275		1.95	1.983730478	1.988261194		0	0	0	0		0	0	0	0	0		0	0	0		10.24533974	10.25357692	10.26457065	10.27439695		8.732	8.71544402	8.71422065	8.714145462		6.768	6.767599395	6.767685087		0	0	0	0
43.7		0.61313285	0.61313285	0.61313285	0.306566425		6	4.512770934	4.516271203	4.520572255	4.522866919		1.95	1.98374111	1.988282254		0	0	0	0		0	0	0	0	0		0	0	0		10.24536312	10.25361923	10.26463823	10.27448714		8.732	8.715443919	8.714220119	8.71414479		6.768	6.767600332	6.767685608		0	0	0	0
43.8		0.6145359	0.6145359	0.6145359	0.30726795		6	4.512775438	4.516283723	4.520594634	4.522894563		1.95	1.983751742	1.988303315		0	0	0	0		0	0	0	0	0		0	0	0		10.2453865	10.25366153	10.26470581	10.27457734		8.732	8.715443819	8.714219588	8.71414412		6.768	6.76760127	6.76768613		0	0	0	0
43.9		0.61593895	0.61593895	0.61593895	0.307969475		6	4.512779941	4.516296244	4.520617014	4.522922207		1.95	1.983762373	1.988324375		0	0	0	0		0	0	0	0	0		0	0	0		10.24540988	10.25370383	10.26477339	10.27466753		8.732	8.715443718	8.714219057	8.714143449		6.768	6.767602207	6.767686652		0	0	0	0
44		0.617342	0.617342	0.617342	0.308671		6	4.512784445	4.516308764	4.520639394	4.522949851		1.95	1.983773005	1.988345436		0	0	0	0		0	0	0	0	0		0	0	0		10.24543326	10.25374613	10.26484097	10.27475773		8.732	8.715443617	8.714218527	8.714142779		6.768	6.767603145	6.767687174		0	0	0	0
44.1		0.61874505	0.61874505	0.61874505	0.309372525		6	4.512788949	4.516321284	4.520661774	4.522977495		1.95	1.983783637	1.988366497		0	0	0	0		0	0	0	0	0		0	0	0		10.24545664	10.25378843	10.26490855	10.27484793		8.732	8.715443517	8.714217997	8.714142109		6.768	6.767604082	6.767687697		0	0	0	0
44.2		0.6201481	0.6201481	0.6201481	0.31007405		6	4.512793452	4.516333805	4.520684155	4.52300514		1.95	1.983794269	1.988387558		0	0	0	0		0	0	0	0	0		0	0	0		10.24548002	10.25383074	10.26497613	10.27493813		8.732	8.715443416	8.714217467	8.71414144		6.768	6.76760502	6.76768822		0	0	0	0
44.3		0.62155115	0.62155115	0.62155115	0.310775575		6	4.512797956	4.516346325	4.520706535	4.523032785		1.95	1.983804901	1.98840862		0	0	0	0		0	0	0	0	0		0	0	0		10.24550341	10.25387304	10.26504371	10.27502833		8.732	8.715443316	8.714216937	8.71414077		6.768	6.767605958	6.767688743		0	0	0	0
44.4		0.6229542	0.6229542	0.6229542	0.3114771		6	4.51280246	4.516358846	4.520728915	4.52306043		1.95	1.983815533	1.988429681		0	0	0	0		0	0	0	0	0		0	0	0		10.24552679	10.25391534	10.26511129	10.27511853		8.732	8.715443216	8.714216407	8.714140102		6.768	6.767606896	6.767689268		0	0	0	0
44.5		0.62435725	0.62435725	0.62435725	0.312178625		6	4.512806964	4.516371366	4.520751296	4.523088075		1.95	1.983826165	1.988450743		0	0	0	0		0	0	0	0	0		0	0	0		10.24555017	10.25395764	10.26517887	10.27520873		8.732	8.715443116	8.714215877	8.714139433		6.768	6.767607834	6.767689792		0	0	0	0
44.6		0.6257603	0.6257603	0.6257603	0.31288015		6	4.512811467	4.516383887	4.520773677	4.52311572		1.95	1.983836797	1.988471805		0	0	0	0		0	0	0	0	0		0	0	0		10.24557355	10.25399995	10.26524646	10.27529894		8.732	8.715443016	8.714215348	8.714138765		6.768	6.767608772	6.767690317		0	0	0	0
44.7		0.62716335	0.62716335	0.62716335	0.313581675		6	4.512815971	4.516396408	4.520796058	4.523143366		1.95	1.98384743	1.988492868		0	0	0	0		0	0	0	0	0		0	0	0		10.24559693	10.25404225	10.26531404	10.27538914		8.732	8.715442917	8.714214819	8.714138097		6.768	6.76760971	6.767690842		0	0	0	0
44.8		0.6285664	0.6285664	0.6285664	0.3142832		6	4.512820475	4.516408928	4.520818439	4.523171012		1.95	1.983858062	1.98851393		0	0	0	0		0	0	0	0	0		0	0	0		10.24562031	10.25408455	10.26538162	10.27547934		8.732	8.715442817	8.71421429	8.71413743		6.768	6.767610649	6.767691368		0	0	0	0
44.9		0.62996945	0.62996945	0.62996945	0.314984725		6	4.512824978	4.516421449	4.52084082	4.523198657		1.95	1.983868694	1.988534993		0	0	0	0		0	0	0	0	0		0	0	0		10.24564369	10.25412686	10.26544921	10.27556955		8.732	8.715442718	8.714213761	8.714136763		6.768	6.767611587	6.767691894		0	0	0	0
45		0.6313725	0.6313725	0.6313725	0.31568625		6	4.512829482	4.51643397	4.520863201	4.523226303		1.95	1.983879327	1.988556056		0	0	0	0		0	0	0	0	0		0	0	0		10.24566708	10.25416916	10.26551679	10.27565975		8.732	8.715442618	8.714213233	8.714136096		6.768	6.767612525	6.767692421		0	0	0	0
45.1		0.63277555	0.63277555	0.63277555	0.316387775		6	4.512833986	4.51644649	4.520885582	4.52325395		1.95	1.983889959	1.988577119		0	0	0	0		0	0	0	0	0		0	0	0		10.24569046	10.25421146	10.26558438	10.27574996		8.732	8.715442519	8.714212704	8.71413543		6.768	6.767613464	6.767692948		0	0	0	0
45.2		0.6341786	0.6341786	0.6341786	0.3170893		6	4.51283849	4.516459011	4.520907963	4.523281596		1.95	1.983900592	1.988598183		0	0	0	0		0	0	0	0	0		0	0	0		10.24571384	10.25425377	10.26565196	10.27584017		8.732	8.71544242	8.714212176	8.714134764		6.768	6.767614403	6.767693476		0	0	0	0
45.3		0.63558165	0.63558165	0.63558165	0.317790825		6	4.512842993	4.516471532	4.520930345	4.523309243		1.95	1.983911224	1.988619247		0	0	0	0		0	0	0	0	0		0	0	0		10.24573722	10.25429607	10.26571955	10.27593038		8.732	8.715442321	8.714211648	8.714134098		6.768	6.767615342	6.767694004		0	0	0	0
45.4		0.6369847	0.6369847	0.6369847	0.31849235		6	4.512847497	4.516484053	4.520952727	4.523336889		1.95	1.983921857	1.988640311		0	0	0	0		0	0	0	0	0		0	0	0		10.2457606	10.25433838	10.26578713	10.27602059		8.732	8.715442222	8.71421112	8.714133432		6.768	6.76761628	6.767694532		0	0	0	0
45.5		0.63838775	0.63838775	0.63838775	0.319193875		6	4.512852001	4.516496574	4.520975108	4.523364536		1.95	1.983932489	1.988661375		0	0	0	0		0	0	0	0	0		0	0	0		10.24578399	10.25438068	10.26585472	10.2761108		8.732	8.715442123	8.714210592	8.714132767		6.768	6.767617219	6.767695061		0	0	0	0
45.6		0.6397908	0.6397908	0.6397908	0.3198954		6	4.512856505	4.516509095	4.52099749	4.523392183		1.95	1.983943122	1.988682439		0	0	0	0		0	0	0	0	0		0	0	0		10.24580737	10.25442299	10.26592231	10.27620101		8.732	8.715442025	8.714210065	8.714132103		6.768	6.767618159	6.767695591		0	0	0	0
45.7		0.64119385	0.64119385	0.64119385	0.320596925		6	4.512861009	4.516521616	4.521019872	4.523419831		1.95	1.983953755	1.988703504		0	0	0	0		0	0	0	0	0		0	0	0		10.24583075	10.25446529	10.2659899	10.27629122		8.732	8.715441926	8.714209538	8.714131438		6.768	6.767619098	6.767696121		0	0	0	0
45.8		0.6425969	0.6425969	0.6425969	0.32129845		6	4.512865512	4.516534137	4.521042254	4.523447478		1.95	1.983964388	1.988724569		0	0	0	0		0	0	0	0	0		0	0	0		10.24585413	10.2545076	10.26605748	10.27638143		8.732	8.715441828	8.714209011	8.714130774		6.768	6.767620037	6.767696651		0	0	0	0
45.9		0.64399995	0.64399995	0.64399995	0.321999975		6	4.512870016	4.516546658	4.521064636	4.523475126		1.95	1.983975021	1.988745634		0	0	0	0		0	0	0	0	0		0	0	0		10.24587751	10.2545499	10.26612507	10.27647165		8.732	8.71544173	8.714208484	8.714130111		6.768	6.767620976	6.767697182		0	0	0	0
46		0.645403	0.645403	0.645403	0.3227015		6	4.51287452	4.516559179	4.521087019	4.523502773		1.95	1.983985654	1.988766699		0	0	0	0		0	0	0	0	0		0	0	0		10.2459009	10.25459221	10.26619266	10.27656186		8.732	8.715441632	8.714207957	8.714129447		6.768	6.767621916	6.767697713		0	0	0	0
46.1		0.64680605	0.64680605	0.64680605	0.323403025		6	4.512879024	4.5165717	4.521109401	4.523530421		1.95	1.983996287	1.988787765		0	0	0	0		0	0	0	0	0		0	0	0		10.24592428	10.25463451	10.26626025	10.27665208		8.732	8.715441534	8.714207431	8.714128784		6.768	6.767622855	6.767698244		0	0	0	0
46.2		0.6482091	0.6482091	0.6482091	0.32410455		6	4.512883528	4.516584221	4.521131784	4.52355807		1.95	1.98400692	1.988808831		0	0	0	0		0	0	0	0	0		0	0	0		10.24594766	10.25467682	10.26632784	10.27674229		8.732	8.715441436	8.714206904	8.714128122		6.768	6.767623795	6.767698776		0	0	0	0
46.3		0.64961215	0.64961215	0.64961215	0.324806075		6	4.512888031	4.516596743	4.521154166	4.523585718		1.95	1.984017553	1.988829897		0	0	0	0		0	0	0	0	0		0	0	0		10.24597104	10.25471913	10.26639543	10.27683251		8.732	8.715441338	8.714206378	8.714127459		6.768	6.767624735	6.767699309		0	0	0	0
46.4		0.6510152	0.6510152	0.6510152	0.3255076		6	4.512892535	4.516609264	4.521176549	4.523613366		1.95	1.984028186	1.988850963		0	0	0	0		0	0	0	0	0		0	0	0		10.24599443	10.25476143	10.26646302	10.27692273		8.732	8.715441241	8.714205852	8.714126797		6.768	6.767625675	6.767699842		0	0	0	0
46.5		0.65241825	0.65241825	0.65241825	0.326209125		6	4.512897039	4.516621785	4.521198932	4.523641015		1.95	1.98403882	1.988872029		0	0	0	0		0	0	0	0	0		0	0	0		10.24601781	10.25480374	10.26653061	10.27701295		8.732	8.715441143	8.714205326	8.714126136		6.768	6.767626615	6.767700375		0	0	0	0
46.6		0.6538213	0.6538213	0.6538213	0.32691065		6	4.512901543	4.516634306	4.521221315	4.523668664		1.95	1.984049453	1.988893096		0	0	0	0		0	0	0	0	0		0	0	0		10.24604119	10.25484605	10.26659821	10.27710316		8.732	8.715441046	8.714204801	8.714125474		6.768	6.767627555	6.767700909		0	0	0	0
46.7		0.65522435	0.65522435	0.65522435	0.327612175		6	4.512906047	4.516646828	4.521243698	4.523696313		1.95	1.984060086	1.988914163		0	0	0	0		0	0	0	0	0		0	0	0		10.24606458	10.25488835	10.2666658	10.27719338		8.732	8.715440949	8.714204275	8.714124813		6.768	6.767628495	6.767701443		0	0	0	0
46.8		0.6566274	0.6566274	0.6566274	0.3283137		6	4.51291055	4.516659349	4.521266081	4.523723962		1.95	1.98407072	1.98893523		0	0	0	0		0	0	0	0	0		0	0	0		10.24608796	10.25493066	10.26673339	10.27728361		8.732	8.715440852	8.71420375	8.714124153		6.768	6.767629435	6.767701978		0	0	0	0
46.9		0.65803045	0.65803045	0.65803045	0.329015225		6	4.512915054	4.516671871	4.521288465	4.523751611		1.95	1.984081353	1.988956297		0	0	0	0		0	0	0	0	0		0	0	0		10.24611134	10.25497297	10.26680099	10.27737383		8.732	8.715440755	8.714203225	8.714123492		6.768	6.767630376	6.767702513		0	0	0	0
47		0.6594335	0.6594335	0.6594335	0.32971675		6	4.512919558	4.516684392	4.521310848	4.523779261		1.95	1.984091987	1.988977365		0	0	0	0		0	0	0	0	0		0	0	0		10.24613472	10.25501528	10.26686858	10.27746405		8.732	8.715440658	8.7142027	8.714122832		6.768	6.767631316	6.767703049		0	0	0	0
47.1		0.66083655	0.66083655	0.66083655	0.330418275		6	4.512924062	4.516696913	4.521333232	4.523806911		1.95	1.98410262	1.988998433		0	0	0	0		0	0	0	0	0		0	0	0		10.24615811	10.25505758	10.26693617	10.27755427		8.732	8.715440561	8.714202176	8.714122173		6.768	6.767632257	6.767703585		0	0	0	0
47.2		0.6622396	0.6622396	0.6622396	0.3311198		6	4.512928566	4.516709435	4.521355615	4.523834561		1.95	1.984113254	1.989019501		0	0	0	0		0	0	0	0	0		0	0	0		10.24618149	10.25509989	10.26700377	10.2776445		8.732	8.715440465	8.714201651	8.714121514		6.768	6.767633197	6.767704121		0	0	0	0
47.3		0.66364265	0.66364265	0.66364265	0.331821325		6	4.51293307	4.516721957	4.521377999	4.523862211		1.95	1.984123888	1.989040569		0	0	0	0		0	0	0	0	0		0	0	0		10.24620487	10.2551422	10.26707136	10.27773472		8.732	8.715440368	8.714201127	8.714120855		6.768	6.767634138	6.767704658		0	0	0	0
47.4		0.6650457	0.6650457	0.6650457	0.33252285		6	4.512937573	4.516734478	4.521400383	4.523889861		1.95	1.984134522	1.989061638		0	0	0	0		0	0	0	0	0		0	0	0		10.24622826	10.25518451	10.26713896	10.27782495		8.732	8.715440272	8.714200603	8.714120196		6.768	6.767635079	6.767705195		0	0	0	0
47.5		0.66644875	0.66644875	0.66644875	0.333224375		6	4.512942077	4.516747	4.521422767	4.523917511		1.95	1.984145155	1.989082706		0	0	0	0		0	0	0	0	0		0	0	0		10.24625164	10.25522682	10.26720655	10.27791518		8.732	8.715440176	8.714200079	8.714119538		6.768	6.76763602	6.767705733		0	0	0	0
47.6		0.6678518	0.6678518	0.6678518	0.3339259		6	4.512946581	4.516759521	4.521445151	4.523945162		1.95	1.984155789	1.989103775		0	0	0	0		0	0	0	0	0		0	0	0		10.24627502	10.25526912	10.26727415	10.2780054		8.732	8.71544008	8.714199556	8.71411888		6.768	6.767636961	6.767706271		0	0	0	0
47.7		0.66925485	0.66925485	0.66925485	0.334627425		6	4.512951085	4.516772043	4.521467536	4.523972813		1.95	1.984166423	1.989124845		0	0	0	0		0	0	0	0	0		0	0	0		10.24629841	10.25531143	10.26734175	10.27809563		8.732	8.715439984	8.714199032	8.714118222		6.768	6.767637902	6.76770681		0	0	0	0
47.8		0.6706579	0.6706579	0.6706579	0.33532895		6	4.512955589	4.516784565	4.52148992	4.524000464		1.95	1.984177057	1.989145914		0	0	0	0		0	0	0	0	0		0	0	0		10.24632179	10.25535374	10.26740935	10.27818586		8.732	8.715439888	8.714198509	8.714117565		6.768	6.767638843	6.767707349		0	0	0	0
47.9		0.67206095	0.67206095	0.67206095	0.336030475		6	4.512960093	4.516797087	4.521512305	4.524028115		1.95	1.984187691	1.989166984		0	0	0	0		0	0	0	0	0		0	0	0		10.24634517	10.25539605	10.26747694	10.27827609		8.732	8.715439792	8.714197986	8.714116908		6.768	6.767639785	6.767707889		0	0	0	0
48		0.673464	0.673464	0.673464	0.336732		6	4.512964597	4.516809609	4.521534689	4.524055766		1.95	1.984198325	1.989188054		0	0	0	0		0	0	0	0	0		0	0	0		10.24636856	10.25543836	10.26754454	10.27836632		8.732	8.715439697	8.714197463	8.714116252		6.768	6.767640726	6.767708429		0	0	0	0
48.1		0.67486705	0.67486705	0.67486705	0.337433525		6	4.512969101	4.51682213	4.521557074	4.524083418		1.95	1.98420896	1.989209124		0	0	0	0		0	0	0	0	0		0	0	0		10.24639194	10.25548067	10.26761214	10.27845656		8.732	8.715439601	8.71419694	8.714115596		6.768	6.767641667	6.767708969		0	0	0	0
48.2		0.6762701	0.6762701	0.6762701	0.33813505		6	4.512973605	4.516834652	4.521579459	4.524111069		1.95	1.984219594	1.989230194		0	0	0	0		0	0	0	0	0		0	0	0		10.24641532	10.25552298	10.26767974	10.27854679		8.732	8.715439506	8.714196418	8.71411494		6.768	6.767642609	6.76770951		0	0	0	0
48.3		0.67767315	0.67767315	0.67767315	0.338836575		6	4.512978108	4.516847174	4.521601844	4.524138721		1.95	1.984230228	1.989251265		0	0	0	0		0	0	0	0	0		0	0	0		10.24643871	10.25556529	10.26774734	10.27863702		8.732	8.715439411	8.714195895	8.714114284		6.768	6.767643551	6.767710052		0	0	0	0
48.4		0.6790762	0.6790762	0.6790762	0.3395381		6	4.512982612	4.516859696	4.521624229	4.524166373		1.95	1.984240863	1.989272335		0	0	0	0		0	0	0	0	0		0	0	0		10.24646209	10.2556076	10.26781494	10.27872726		8.732	8.715439316	8.714195373	8.714113629		6.768	6.767644493	6.767710593		0	0	0	0
48.5		0.68047925	0.68047925	0.68047925	0.340239625		6	4.512987116	4.516872218	4.521646614	4.524194025		1.95	1.984251497	1.989293406		0	0	0	0		0	0	0	0	0		0	0	0		10.24648547	10.25564991	10.26788254	10.27881749		8.732	8.715439221	8.714194851	8.714112974		6.768	6.767645435	6.767711136		0	0	0	0
48.6		0.6818823	0.6818823	0.6818823	0.34094115		6	4.51299162	4.51688474	4.521668999	4.524221678		1.95	1.984262132	1.989314478		0	0	0	0		0	0	0	0	0		0	0	0		10.24650886	10.25569222	10.26795014	10.27890773		8.732	8.715439126	8.714194329	8.71411232		6.768	6.767646377	6.767711678		0	0	0	0
48.7		0.68328535	0.68328535	0.68328535	0.341642675		6	4.512996124	4.516897262	4.521691385	4.52424933		1.95	1.984272766	1.989335549		0	0	0	0		0	0	0	0	0		0	0	0		10.24653224	10.25573453	10.26801774	10.27899796		8.732	8.715439031	8.714193808	8.714111666		6.768	6.767647319	6.767712221		0	0	0	0
48.8		0.6846884	0.6846884	0.6846884	0.3423442		6	4.513000628	4.516909784	4.52171377	4.524276983		1.95	1.984283401	1.989356621		0	0	0	0		0	0	0	0	0		0	0	0		10.24655563	10.25577684	10.26808535	10.2790882		8.732	8.715438937	8.714193287	8.714111012		6.768	6.767648261	6.767712765		0	0	0	0
48.9		0.68609145	0.68609145	0.68609145	0.343045725		6	4.513005132	4.516922307	4.521736156	4.524304636		1.95	1.984294035	1.989377693		0	0	0	0		0	0	0	0	0		0	0	0		10.24657901	10.25581915	10.26815295	10.27917844		8.732	8.715438842	8.714192765	8.714110358		6.768	6.767649203	6.767713309		0	0	0	0
49		0.6874945	0.6874945	0.6874945	0.34374725		6	4.513009636	4.516934829	4.521758542	4.524332289		1.95	1.98430467	1.989398765		0	0	0	0		0	0	0	0	0		0	0	0		10.24660239	10.25586146	10.26822055	10.27926868		8.732	8.715438748	8.714192244	8.714109705		6.768	6.767650146	6.767713853		0	0	0	0
49.1		0.68889755	0.68889755	0.68889755	0.344448775		6	4.51301414	4.516947351	4.521780927	4.524359942		1.95	1.984315305	1.989419837		0	0	0	0		0	0	0	0	0		0	0	0		10.24662578	10.25590377	10.26828816	10.27935892		8.732	8.715438654	8.714191724	8.714109053		6.768	6.767651088	6.767714398		0	0	0	0
49.2		0.6903006	0.6903006	0.6903006	0.3451503		6	4.513018644	4.516959873	4.521803313	4.524387595		1.95	1.98432594	1.98944091		0	0	0	0		0	0	0	0	0		0	0	0		10.24664916	10.25594609	10.26835576	10.27944916		8.732	8.71543856	8.714191203	8.7141084		6.768	6.767652031	6.767714944		0	0	0	0
49.3		0.69170365	0.69170365	0.69170365	0.345851825		6	4.513023148	4.516972395	4.5218257	4.524415249		1.95	1.984336575	1.989461983		0	0	0	0		0	0	0	0	0		0	0	0		10.24667255	10.2559884	10.26842337	10.2795394		8.732	8.715438466	8.714190682	8.714107748		6.768	6.767652973	6.767715489		0	0	0	0
49.4		0.6931067	0.6931067	0.6931067	0.34655335		6	4.513027652	4.516984918	4.521848086	4.524442903		1.95	1.984347209	1.989483056		0	0	0	0		0	0	0	0	0		0	0	0		10.24669593	10.25603071	10.26849097	10.27962965		8.732	8.715438372	8.714190162	8.714107096		6.768	6.767653916	6.767716036		0	0	0	0
49.5		0.69450975	0.69450975	0.69450975	0.347254875		6	4.513032156	4.51699744	4.521870472	4.524470557		1.95	1.984357844	1.989504129		0	0	0	0		0	0	0	0	0		0	0	0		10.24671931	10.25607302	10.26855858	10.27971989		8.732	8.715438279	8.714189642	8.714106445		6.768	6.767654859	6.767716582		0	0	0	0
49.6		0.6959128	0.6959128	0.6959128	0.3479564		6	4.51303666	4.517009963	4.521892859	4.524498211		1.95	1.98436848	1.989525203		0	0	0	0		0	0	0	0	0		0	0	0		10.2467427	10.25611533	10.26862618	10.27981013		8.732	8.715438185	8.714189122	8.714105794		6.768	6.767655802	6.767717129		0	0	0	0
49.7		0.69731585	0.69731585	0.69731585	0.348657925		6	4.513041163	4.517022485	4.521915245	4.524525865		1.95	1.984379115	1.989546276		0	0	0	0		0	0	0	0	0		0	0	0		10.24676608	10.25615765	10.26869379	10.27990038		8.732	8.715438092	8.714188603	8.714105143		6.768	6.767656745	6.767717677		0	0	0	0
49.8		0.6987189	0.6987189	0.6987189	0.34935945		6	4.513045667	4.517035007	4.521937632	4.524553519		1.95	1.98438975	1.98956735		0	0	0	0		0	0	0	0	0		0	0	0		10.24678947	10.25619996	10.26876139	10.27999062		8.732	8.715437998	8.714188083	8.714104493		6.768	6.767657688	6.767718225		0	0	0	0
49.9		0.70012195	0.70012195	0.70012195	0.350060975		6	4.513050171	4.51704753	4.521960019	4.524581174		1.95	1.984400385	1.989588425		0	0	0	0		0	0	0	0	0		0	0	0		10.24681285	10.25624227	10.268829	10.28008087		8.732	8.715437905	8.714187564	8.714103843		6.768	6.767658632	6.767718773		0	0	0	0
50		0.701525	0.701525	0.701525	0.3507625		6	4.513054675	4.517060052	4.521982406	4.524608829		1.95	1.98441102	1.989609499		0	0	0	0		0	0	0	0	0		0	0	0		10.24683624	10.25628458	10.26889661	10.28017112		8.732	8.715437812	8.714187045	8.714103193		6.768	6.767659575	6.767719322		0	0	0	0
50.1		0.70292805	0.70292805	0.70292805	0.351464025		6	4.513059179	4.517072575	4.522004793	4.524636484		1.95	1.984421656	1.989630574		0	0	0	0		0	0	0	0	0		0	0	0		10.24685962	10.2563269	10.26896422	10.28026137		8.732	8.715437719	8.714186526	8.714102544		6.768	6.767660518	6.767719872		0	0	0	0
50.2		0.7043311	0.7043311	0.7043311	0.35216555		6	4.513063683	4.517085098	4.52202718	4.524664139		1.95	1.984432291	1.989651649		0	0	0	0		0	0	0	0	0		0	0	0		10.24688301	10.25636921	10.26903183	10.28035162		8.732	8.715437626	8.714186007	8.714101895		6.768	6.767661462	6.767720421		0	0	0	0
50.3		0.70573415	0.70573415	0.70573415	0.352867075		6	4.513068187	4.51709762	4.522049567	4.524691794		1.95	1.984442927	1.989672724		0	0	0	0		0	0	0	0	0		0	0	0		10.24690639	10.25641152	10.26909944	10.28044187		8.732	8.715437534	8.714185489	8.714101246		6.768	6.767662406	6.767720972		0	0	0	0
50.4		0.7071372	0.7071372	0.7071372	0.3535686		6	4.513072691	4.517110143	4.522071954	4.52471945		1.95	1.984453562	1.989693799		0	0	0	0		0	0	0	0	0		0	0	0		10.24692978	10.25645384	10.26916705	10.28053212		8.732	8.715437441	8.71418497	8.714100598		6.768	6.767663349	6.767721522		0	0	0	0
50.5		0.70854025	0.70854025	0.70854025	0.354270125		6	4.513077195	4.517122666	4.522094342	4.524747105		1.95	1.984464198	1.989714875		0	0	0	0		0	0	0	0	0		0	0	0		10.24695316	10.25649615	10.26923466	10.28062237		8.732	8.715437349	8.714184452	8.71409995		6.768	6.767664293	6.767722073		0	0	0	0
50.6		0.7099433	0.7099433	0.7099433	0.35497165		6	4.513081699	4.517135188	4.522116729	4.524774761		1.95	1.984474833	1.98973595		0	0	0	0		0	0	0	0	0		0	0	0		10.24697655	10.25653847	10.26930227	10.28071262		8.732	8.715437257	8.714183934	8.714099302		6.768	6.767665237	6.767722625		0	0	0	0
50.7		0.71134635	0.71134635	0.71134635	0.355673175		6	4.513086203	4.517147711	4.522139117	4.524802417		1.95	1.984485469	1.989757026		0	0	0	0		0	0	0	0	0		0	0	0		10.24699993	10.25658078	10.26936988	10.28080288		8.732	8.715437164	8.714183416	8.714098655		6.768	6.767666181	6.767723177		0	0	0	0
50.8		0.7127494	0.7127494	0.7127494	0.3563747		6	4.513090707	4.517160234	4.522161505	4.524830074		1.95	1.984496105	1.989778103		0	0	0	0		0	0	0	0	0		0	0	0		10.24702332	10.25662309	10.26943749	10.28089313		8.732	8.715437072	8.714182899	8.714098008		6.768	6.767667126	6.767723729		0	0	0	0
50.9		0.71415245	0.71415245	0.71415245	0.357076225		6	4.513095211	4.517172757	4.522183893	4.52485773		1.95	1.984506741	1.989799179		0	0	0	0		0	0	0	0	0		0	0	0		10.2470467	10.25666541	10.2695051	10.28098339		8.732	8.71543698	8.714182381	8.714097361		6.768	6.76766807	6.767724282		0	0	0	0
51		0.7155555	0.7155555	0.7155555	0.35777775		6	4.513099715	4.51718528	4.522206281	4.524885387		1.95	1.984517377	1.989820256		0	0	0	0		0	0	0	0	0		0	0	0		10.24707009	10.25670772	10.26957271	10.28107364		8.732	8.715436889	8.714181864	8.714096715		6.768	6.767669014	6.767724836		0	0	0	0
51.1		0.71695855	0.71695855	0.71695855	0.358479275		6	4.513104219	4.517197803	4.522228669	4.524913043		1.95	1.984528013	1.989841333		0	0	0	0		0	0	0	0	0		0	0	0		10.24709347	10.25675004	10.26964033	10.2811639		8.732	8.715436797	8.714181347	8.714096069		6.768	6.767669959	6.767725389		0	0	0	0
51.2		0.7183616	0.7183616	0.7183616	0.3591808		6	4.513108723	4.517210326	4.522251057	4.5249407		1.95	1.984538649	1.98986241		0	0	0	0		0	0	0	0	0		0	0	0		10.24711686	10.25679235	10.26970794	10.28125416		8.732	8.715436706	8.71418083	8.714095423		6.768	6.767670903	6.767725944		0	0	0	0
51.3		0.71976465	0.71976465	0.71976465	0.359882325		6	4.513113228	4.517222849	4.522273446	4.524968357		1.95	1.984549285	1.989883487		0	0	0	0		0	0	0	0	0		0	0	0		10.24714024	10.25683467	10.26977555	10.28134442		8.732	8.715436614	8.714180314	8.714094778		6.768	6.767671848	6.767726498		0	0	0	0
51.4		0.7211677	0.7211677	0.7211677	0.36058385		6	4.513117732	4.517235372	4.522295834	4.524996015		1.95	1.984559921	1.989904565		0	0	0	0		0	0	0	0	0		0	0	0		10.24716363	10.25687699	10.26984317	10.28143467		8.732	8.715436523	8.714179797	8.714094133		6.768	6.767672793	6.767727053		0	0	0	0
51.5		0.72257075	0.72257075	0.72257075	0.361285375		6	4.513122236	4.517247895	4.522318223	4.525023672		1.95	1.984570557	1.989925643		0	0	0	0		0	0	0	0	0		0	0	0		10.24718701	10.2569193	10.26991078	10.28152494		8.732	8.715436432	8.714179281	8.714093489		6.768	6.767673737	6.767727609		0	0	0	0
51.6		0.7239738	0.7239738	0.7239738	0.3619869		6	4.51312674	4.517260418	4.522340612	4.52505133		1.95	1.984581193	1.989946721		0	0	0	0		0	0	0	0	0		0	0	0		10.2472104	10.25696162	10.2699784	10.2816152		8.732	8.715436341	8.714178765	8.714092844		6.768	6.767674682	6.767728165		0	0	0	0
51.7		0.72537685	0.72537685	0.72537685	0.362688425		6	4.513131244	4.517272941	4.522363001	4.525078987		1.95	1.984591829	1.989967799		0	0	0	0		0	0	0	0	0		0	0	0		10.24723378	10.25700393	10.27004601	10.28170546		8.732	8.71543625	8.714178249	8.714092201		6.768	6.767675627	6.767728721		0	0	0	0
51.8		0.7267799	0.7267799	0.7267799	0.36338995		6	4.513135748	4.517285464	4.52238539	4.525106645		1.95	1.984602466	1.989988878		0	0	0	0		0	0	0	0	0		0	0	0		10.24725717	10.25704625	10.27011363	10.28179572		8.732	8.715436159	8.714177733	8.714091557		6.768	6.767676572	6.767729278		0	0	0	0
51.9		0.72818295	0.72818295	0.72818295	0.364091475		6	4.513140252	4.517297987	4.522407779	4.525134303		1.95	1.984613102	1.990009956		0	0	0	0		0	0	0	0	0		0	0	0		10.24728055	10.25708857	10.27018125	10.28188598		8.732	8.715436068	8.714177218	8.714090914		6.768	6.767677518	6.767729836		0	0	0	0
52		0.729586	0.729586	0.729586	0.364793		6	4.513144756	4.517310511	4.522430168	4.525161962		1.95	1.984623739	1.990031035		0	0	0	0		0	0	0	0	0		0	0	0		10.24730394	10.25713088	10.27024886	10.28197625		8.732	8.715435978	8.714176702	8.714090271		6.768	6.767678463	6.767730393		0	0	0	0
52.1		0.73098905	0.73098905	0.73098905	0.365494525		6	4.51314926	4.517323034	4.522452557	4.52518962		1.95	1.984634375	1.990052115		0	0	0	0		0	0	0	0	0		0	0	0		10.24732733	10.2571732	10.27031648	10.28206651		8.732	8.715435888	8.714176187	8.714089629		6.768	6.767679408	6.767730952		0	0	0	0
52.2		0.7323921	0.7323921	0.7323921	0.36619605		6	4.513153764	4.517335557	4.522474947	4.525217279		1.95	1.984645012	1.990073194		0	0	0	0		0	0	0	0	0		0	0	0		10.24735071	10.25721552	10.2703841	10.28215678		8.732	8.715435797	8.714175672	8.714088986		6.768	6.767680354	6.76773151		0	0	0	0
52.3		0.73379515	0.73379515	0.73379515	0.366897575		6	4.513158268	4.517348081	4.522497336	4.525244938		1.95	1.984655648	1.990094274		0	0	0	0		0	0	0	0	0		0	0	0		10.2473741	10.25725783	10.27045172	10.28224705		8.732	8.715435707	8.714175158	8.714088345		6.768	6.7676813	6.767732069		0	0	0	0
52.4		0.7351982	0.7351982	0.7351982	0.3675991		6	4.513162772	4.517360604	4.522519726	4.525272597		1.95	1.984666285	1.990115354		0	0	0	0		0	0	0	0	0		0	0	0		10.24739748	10.25730015	10.27051934	10.28233731		8.732	8.715435617	8.714174643	8.714087703		6.768	6.767682245	6.767732629		0	0	0	0
52.5		0.73660125	0.73660125	0.73660125	0.368300625		6	4.513167276	4.517373128	4.522542116	4.525300256		1.95	1.984676922	1.990136434		0	0	0	0		0	0	0	0	0		0	0	0		10.24742087	10.25734247	10.27058696	10.28242758		8.732	8.715435527	8.714174129	8.714087062		6.768	6.767683191	6.767733189		0	0	0	0
52.6		0.7380043	0.7380043	0.7380043	0.36900215		6	4.51317178	4.517385651	4.522564506	4.525327915		1.95	1.984687559	1.990157514		0	0	0	0		0	0	0	0	0		0	0	0		10.24744426	10.25738479	10.27065458	10.28251785		8.732	8.715435438	8.714173615	8.714086421		6.768	6.767684137	6.767733749		0	0	0	0
52.7		0.73940735	0.73940735	0.73940735	0.369703675		6	4.513176285	4.517398175	4.522586896	4.525355575		1.95	1.984698195	1.990178595		0	0	0	0		0	0	0	0	0		0	0	0		10.24746764	10.2574271	10.2707222	10.28260812		8.732	8.715435348	8.714173101	8.714085781		6.768	6.767685083	6.76773431		0	0	0	0
52.8		0.7408104	0.7408104	0.7408104	0.3704052		6	4.513180789	4.517410698	4.522609286	4.525383235		1.95	1.984708832	1.990199675		0	0	0	0		0	0	0	0	0		0	0	0		10.24749103	10.25746942	10.27078982	10.28269839		8.732	8.715435258	8.714172587	8.714085141		6.768	6.767686029	6.767734872		0	0	0	0
52.9		0.74221345	0.74221345	0.74221345	0.371106725		6	4.513185293	4.517423222	4.522631676	4.525410894		1.95	1.984719469	1.990220756		0	0	0	0		0	0	0	0	0		0	0	0		10.24751441	10.25751174	10.27085744	10.28278867		8.732	8.715435169	8.714172073	8.714084501		6.768	6.767686975	6.767735433		0	0	0	0
53		0.7436165	0.7436165	0.7436165	0.37180825		6	4.513189797	4.517435745	4.522654066	4.525438555		1.95	1.984730106	1.990241838		0	0	0	0		0	0	0	0	0		0	0	0		10.2475378	10.25755406	10.27092506	10.28287894		8.732	8.71543508	8.71417156	8.714083862		6.768	6.767687922	6.767735996		0	0	0	0
53.1		0.74501955	0.74501955	0.74501955	0.372509775		6	4.513194301	4.517448269	4.522676457	4.525466215		1.95	1.984740743	1.990262919		0	0	0	0		0	0	0	0	0		0	0	0		10.24756119	10.25759638	10.27099268	10.28296921		8.732	8.715434991	8.714171047	8.714083222		6.768	6.767688868	6.767736558		0	0	0	0
53.2		0.7464226	0.7464226	0.7464226	0.3732113		6	4.513198805	4.517460793	4.522698847	4.525493875		1.95	1.984751381	1.990284001		0	0	0	0		0	0	0	0	0		0	0	0		10.24758457	10.2576387	10.27106031	10.28305949		8.732	8.715434902	8.714170534	8.714082584		6.768	6.767689815	6.767737121		0	0	0	0
53.3		0.74782565	0.74782565	0.74782565	0.373912825		6	4.513203309	4.517473316	4.522721238	4.525521536		1.95	1.984762018	1.990305083		0	0	0	0		0	0	0	0	0		0	0	0		10.24760796	10.25768102	10.27112793	10.28314976		8.732	8.715434813	8.714170021	8.714081945		6.768	6.767690761	6.767737685		0	0	0	0
53.4		0.7492287	0.7492287	0.7492287	0.37461435		6	4.513207813	4.51748584	4.522743629	4.525549197		1.95	1.984772655	1.990326165		0	0	0	0		0	0	0	0	0		0	0	0		10.24763135	10.25772333	10.27119555	10.28324004		8.732	8.715434724	8.714169508	8.714081307		6.768	6.767691708	6.767738249		0	0	0	0
53.5		0.75063175	0.75063175	0.75063175	0.375315875		6	4.513212318	4.517498364	4.52276602	4.525576858		1.95	1.984783292	1.990347247		0	0	0	0		0	0	0	0	0		0	0	0		10.24765473	10.25776565	10.27126318	10.28333031		8.732	8.715434635	8.714168996	8.71408067		6.768	6.767692655	6.767738813		0	0	0	0
53.6		0.7520348	0.7520348	0.7520348	0.3760174		6	4.513216822	4.517510888	4.522788411	4.525604519		1.95	1.98479393	1.99036833		0	0	0	0		0	0	0	0	0		0	0	0		10.24767812	10.25780797	10.2713308	10.28342059		8.732	8.715434547	8.714168484	8.714080032		6.768	6.767693601	6.767739378		0	0	0	0
53.7		0.75343785	0.75343785	0.75343785	0.376718925		6	4.513221326	4.517523412	4.522810802	4.52563218		1.95	1.984804567	1.990389413		0	0	0	0		0	0	0	0	0		0	0	0		10.24770151	10.25785029	10.27139843	10.28351087		8.732	8.715434459	8.714167971	8.714079395		6.768	6.767694548	6.767739943		0	0	0	0
53.8		0.7548409	0.7548409	0.7548409	0.37742045		6	4.51322583	4.517535936	4.522833193	4.525659841		1.95	1.984815205	1.990410496		0	0	0	0		0	0	0	0	0		0	0	0		10.24772489	10.25789261	10.27146605	10.28360115		8.732	8.71543437	8.71416746	8.714078759		6.768	6.767695496	6.767740509		0	0	0	0
53.9		0.75624395	0.75624395	0.75624395	0.378121975		6	4.513230334	4.517548459	4.522855585	4.525687503		1.95	1.984825842	1.990431579		0	0	0	0		0	0	0	0	0		0	0	0		10.24774828	10.25793493	10.27153368	10.28369143		8.732	8.715434282	8.714166948	8.714078122		6.768	6.767696443	6.767741075		0	0	0	0
54		0.757647	0.757647	0.757647	0.3788235		6	4.513234838	4.517560983	4.522877976	4.525715165		1.95	1.98483648	1.990452663		0	0	0	0		0	0	0	0	0		0	0	0		10.24777167	10.25797725	10.27160131	10.28378171		8.732	8.715434194	8.714166436	8.714077486		6.768	6.76769739	6.767741642		0	0	0	0
54.1		0.75905005	0.75905005	0.75905005	0.379525025		6	4.513239342	4.517573507	4.522900368	4.525742827		1.95	1.984847118	1.990473747		0	0	0	0		0	0	0	0	0		0	0	0		10.24779505	10.25801957	10.27166893	10.28387199		8.732	8.715434106	8.714165925	8.714076851		6.768	6.767698337	6.767742209		0	0	0	0
54.2		0.7604531	0.7604531	0.7604531	0.38022655		6	4.513243847	4.517586031	4.52292276	4.525770489		1.95	1.984857755	1.990494831		0	0	0	0		0	0	0	0	0		0	0	0		10.24781844	10.25806189	10.27173656	10.28396228		8.732	8.715434019	8.714165414	8.714076215		6.768	6.767699285	6.767742777		0	0	0	0
54.3		0.76185615	0.76185615	0.76185615	0.380928075		6	4.513248351	4.517598556	4.522945151	4.525798151		1.95	1.984868393	1.990515915		0	0	0	0		0	0	0	0	0		0	0	0		10.24784183	10.25810422	10.27180419	10.28405256		8.732	8.715433931	8.714164903	8.71407558		6.768	6.767700232	6.767743345		0	0	0	0
54.4		0.7632592	0.7632592	0.7632592	0.3816296		6	4.513252855	4.51761108	4.522967543	4.525825814		1.95	1.984879031	1.990536999		0	0	0	0		0	0	0	0	0		0	0	0		10.24786521	10.25814654	10.27187182	10.28414284		8.732	8.715433844	8.714164392	8.714074946		6.768	6.76770118	6.767743913		0	0	0	0
54.5		0.76466225	0.76466225	0.76466225	0.382331125		6	4.513257359	4.517623604	4.522989936	4.525853477		1.95	1.984889669	1.990558084		0	0	0	0		0	0	0	0	0		0	0	0		10.2478886	10.25818886	10.27193945	10.28423313		8.732	8.715433756	8.714163882	8.714074312		6.768	6.767702128	6.767744482		0	0	0	0
54.6		0.7660653	0.7660653	0.7660653	0.38303265		6	4.513261863	4.517636128	4.523012328	4.52588114		1.95	1.984900307	1.990579169		0	0	0	0		0	0	0	0	0		0	0	0		10.24791199	10.25823118	10.27200707	10.28432342		8.732	8.715433669	8.714163371	8.714073678		6.768	6.767703076	6.767745051		0	0	0	0
54.7		0.76746835	0.76746835	0.76746835	0.383734175		6	4.513266368	4.517648652	4.52303472	4.525908803		1.95	1.984910945	1.990600254		0	0	0	0		0	0	0	0	0		0	0	0		10.24793537	10.2582735	10.2720747	10.2844137		8.732	8.715433582	8.714162861	8.714073044		6.768	6.767704024	6.767745621		0	0	0	0
54.8		0.7688714	0.7688714	0.7688714	0.3844357		6	4.513270872	4.517661177	4.523057113	4.525936466		1.95	1.984921583	1.990621339		0	0	0	0		0	0	0	0	0		0	0	0		10.24795876	10.25831582	10.27214233	10.28450399		8.732	8.715433495	8.714162351	8.714072411		6.768	6.767704972	6.767746191		0	0	0	0
54.9		0.77027445	0.77027445	0.77027445	0.385137225		6	4.513275376	4.517673701	4.523079505	4.525964129		1.95	1.984932221	1.990642425		0	0	0	0		0	0	0	0	0		0	0	0		10.24798215	10.25835814	10.27220997	10.28459428		8.732	8.715433408	8.714161842	8.714071778		6.768	6.76770592	6.767746762		0	0	0	0
55		0.7716775	0.7716775	0.7716775	0.38583875		6	4.51327988	4.517686225	4.523101898	4.525991793		1.95	1.984942859	1.990663511		0	0	0	0		0	0	0	0	0		0	0	0		10.24800554	10.25840047	10.2722776	10.28468457		8.732	8.715433321	8.714161332	8.714071145		6.768	6.767706868	6.767747333		0	0	0	0
55.1		0.77308055	0.77308055	0.77308055	0.386540275		6	4.513284384	4.51769875	4.52312429	4.526019457		1.95	1.984953498	1.990684597		0	0	0	0		0	0	0	0	0		0	0	0		10.24802892	10.25844279	10.27234523	10.28477486		8.732	8.715433235	8.714160823	8.714070513		6.768	6.767707816	6.767747905		0	0	0	0
55.2		0.7744836	0.7744836	0.7744836	0.3872418		6	4.513288889	4.517711274	4.523146683	4.52604712		1.95	1.984964136	1.990705683		0	0	0	0		0	0	0	0	0		0	0	0		10.24805231	10.25848511	10.27241286	10.28486515		8.732	8.715433148	8.714160313	8.714069881		6.768	6.767708765	6.767748477		0	0	0	0
55.3		0.77588665	0.77588665	0.77588665	0.387943325		6	4.513293393	4.517723798	4.523169076	4.526074785		1.95	1.984974774	1.99072677		0	0	0	0		0	0	0	0	0		0	0	0		10.2480757	10.25852743	10.27248049	10.28495544		8.732	8.715433062	8.714159804	8.71406925		6.768	6.767709713	6.767749049		0	0	0	0
55.4		0.7772897	0.7772897	0.7772897	0.38864485		6	4.513297897	4.517736323	4.52319147	4.526102449		1.95	1.984985413	1.990747856		0	0	0	0		0	0	0	0	0		0	0	0		10.24809909	10.25856976	10.27254813	10.28504573		8.732	8.715432976	8.714159295	8.714068619		6.768	6.767710662	6.767749622		0	0	0	0
55.5		0.77869275	0.77869275	0.77869275	0.389346375		6	4.513302401	4.517748847	4.523213863	4.526130113		1.95	1.984996051	1.990768943		0	0	0	0		0	0	0	0	0		0	0	0		10.24812247	10.25861208	10.27261576	10.28513603		8.732	8.71543289	8.714158787	8.714067988		6.768	6.767711611	6.767750195		0	0	0	0
55.6		0.7800958	0.7800958	0.7800958	0.3900479		6	4.513306906	4.517761372	4.523236256	4.526157778		1.95	1.98500669	1.99079003		0	0	0	0		0	0	0	0	0		0	0	0		10.24814586	10.2586544	10.27268339	10.28522632		8.732	8.715432804	8.714158278	8.714067357		6.768	6.76771256	6.767750769		0	0	0	0
55.7		0.78149885	0.78149885	0.78149885	0.390749425		6	4.51331141	4.517773897	4.52325865	4.526185443		1.95	1.985017328	1.990811118		0	0	0	0		0	0	0	0	0		0	0	0		10.24816925	10.25869673	10.27275103	10.28531662		8.732	8.715432718	8.71415777	8.714066727		6.768	6.767713509	6.767751343		0	0	0	0
55.8		0.7829019	0.7829019	0.7829019	0.39145095		6	4.513315914	4.517786421	4.523281043	4.526213108		1.95	1.985027967	1.990832205		0	0	0	0		0	0	0	0	0		0	0	0		10.24819264	10.25873905	10.27281866	10.28540691		8.732	8.715432632	8.714157262	8.714066097		6.768	6.767714458	6.767751918		0	0	0	0
55.9		0.78430495	0.78430495	0.78430495	0.392152475		6	4.513320418	4.517798946	4.523303437	4.526240773		1.95	1.985038606	1.990853293		0	0	0	0		0	0	0	0	0		0	0	0		10.24821603	10.25878137	10.2728863	10.28549721		8.732	8.715432547	8.714156754	8.714065468		6.768	6.767715407	6.767752493		0	0	0	0
56		0.785708	0.785708	0.785708	0.392854		6	4.513324923	4.51781147	4.523325831	4.526268438		1.95	1.985049245	1.990874381		0	0	0	0		0	0	0	0	0		0	0	0		10.24823941	10.2588237	10.27295393	10.28558751		8.732	8.715432461	8.714156247	8.714064839		6.768	6.767716356	6.767753068		0	0	0	0
56.1		0.78711105	0.78711105	0.78711105	0.393555525		6	4.513329427	4.517823995	4.523348225	4.526296104		1.95	1.985059883	1.99089547		0	0	0	0		0	0	0	0	0		0	0	0		10.2482628	10.25886602	10.27302157	10.28567781		8.732	8.715432376	8.714155739	8.71406421		6.768	6.767717305	6.767753644		0	0	0	0
56.2		0.7885141	0.7885141	0.7885141	0.39425705		6	4.513333931	4.51783652	4.523370619	4.526323769		1.95	1.985070522	1.990916558		0	0	0	0		0	0	0	0	0		0	0	0		10.24828619	10.25890835	10.27308921	10.28576811		8.732	8.715432291	8.714155232	8.714063582		6.768	6.767718255	6.767754221		0	0	0	0
56.3		0.78991715	0.78991715	0.78991715	0.394958575		6	4.513338435	4.517849045	4.523393013	4.526351435		1.95	1.985081161	1.990937647		0	0	0	0		0	0	0	0	0		0	0	0		10.24830958	10.25895067	10.27315685	10.28585841		8.732	8.715432206	8.714154725	8.714062954		6.768	6.767719204	6.767754798		0	0	0	0
56.4		0.7913202	0.7913202	0.7913202	0.3956601		6	4.51334294	4.51786157	4.523415407	4.526379101		1.95	1.9850918	1.990958736		0	0	0	0		0	0	0	0	0		0	0	0		10.24833297	10.258993	10.27322448	10.28594871		8.732	8.715432121	8.714154218	8.714062326		6.768	6.767720154	6.767755375		0	0	0	0
56.5		0.79272325	0.79272325	0.79272325	0.396361625		6	4.513347444	4.517874095	4.523437801	4.526406768		1.95	1.985102439	1.990979825		0	0	0	0		0	0	0	0	0		0	0	0		10.24835635	10.25903532	10.27329212	10.28603901		8.732	8.715432036	8.714153711	8.714061699		6.768	6.767721104	6.767755953		0	0	0	0
56.6		0.7941263	0.7941263	0.7941263	0.39706315		6	4.513351948	4.517886619	4.523460196	4.526434434		1.95	1.985113078	1.991000915		0	0	0	0		0	0	0	0	0		0	0	0		10.24837974	10.25907765	10.27335976	10.28612931		8.732	8.715431951	8.714153204	8.714061072		6.768	6.767722053	6.767756531		0	0	0	0
56.7		0.79552935	0.79552935	0.79552935	0.397764675		6	4.513356452	4.517899144	4.523482591	4.526462101		1.95	1.985123718	1.991022004		0	0	0	0		0	0	0	0	0		0	0	0		10.24840313	10.25911997	10.2734274	10.28621962		8.732	8.715431866	8.714152698	8.714060445		6.768	6.767723003	6.76775711		0	0	0	0
56.8		0.7969324	0.7969324	0.7969324	0.3984662		6	4.513360957	4.517911669	4.523504985	4.526489767		1.95	1.985134357	1.991043094		0	0	0	0		0	0	0	0	0		0	0	0		10.24842652	10.2591623	10.27349504	10.28630992		8.732	8.715431782	8.714152192	8.714059818		6.768	6.767723953	6.767757689		0	0	0	0
56.9		0.79833545	0.79833545	0.79833545	0.399167725		6	4.513365461	4.517924194	4.52352738	4.526517434		1.95	1.985144996	1.991064184		0	0	0	0		0	0	0	0	0		0	0	0		10.24844991	10.25920462	10.27356268	10.28640023		8.732	8.715431698	8.714151686	8.714059192		6.768	6.767724903	6.767758268		0	0	0	0
57		0.7997385	0.7997385	0.7997385	0.39986925		6	4.513369965	4.517936719	4.523549775	4.526545101		1.95	1.985155636	1.991085275		0	0	0	0		0	0	0	0	0		0	0	0		10.2484733	10.25924695	10.27363032	10.28649053		8.732	8.715431614	8.71415118	8.714058567		6.768	6.767725854	6.767758848		0	0	0	0
57.1		0.80114155	0.80114155	0.80114155	0.400570775		6	4.51337447	4.517949245	4.52357217	4.526572769		1.95	1.985166275	1.991106365		0	0	0	0		0	0	0	0	0		0	0	0		10.24849668	10.25928927	10.27369796	10.28658084		8.732	8.715431529	8.714150675	8.714057941		6.768	6.767726804	6.767759429		0	0	0	0
57.2		0.8025446	0.8025446	0.8025446	0.4012723		6	4.513378974	4.51796177	4.523594565	4.526600436		1.95	1.985176914	1.991127456		0	0	0	0		0	0	0	0	0		0	0	0		10.24852007	10.2593316	10.2737656	10.28667115		8.732	8.715431446	8.714150169	8.714057317		6.768	6.767727754	6.76776001		0	0	0	0
57.3		0.80394765	0.80394765	0.80394765	0.401973825		6	4.513383478	4.517974295	4.523616961	4.526628104		1.95	1.985187554	1.991148547		0	0	0	0		0	0	0	0	0		0	0	0		10.24854346	10.25937393	10.27383324	10.28676146		8.732	8.715431362	8.714149664	8.714056692		6.768	6.767728705	6.767760591		0	0	0	0
57.4		0.8053507	0.8053507	0.8053507	0.40267535		6	4.513387983	4.51798682	4.523639356	4.526655771		1.95	1.985198194	1.991169639		0	0	0	0		0	0	0	0	0		0	0	0		10.24856685	10.25941625	10.27390089	10.28685176		8.732	8.715431278	8.714149159	8.714056068		6.768	6.767729655	6.767761173		0	0	0	0
57.5		0.80675375	0.80675375	0.80675375	0.403376875		6	4.513392487	4.517999345	4.523661752	4.526683439		1.95	1.985208833	1.99119073		0	0	0	0		0	0	0	0	0		0	0	0		10.24859024	10.25945858	10.27396853	10.28694208		8.732	8.715431194	8.714148654	8.714055444		6.768	6.767730606	6.767761755		0	0	0	0
57.6		0.8081568	0.8081568	0.8081568	0.4040784		6	4.513396991	4.518011871	4.523684147	4.526711108		1.95	1.985219473	1.991211822		0	0	0	0		0	0	0	0	0		0	0	0		10.24861363	10.25950091	10.27403617	10.28703239		8.732	8.715431111	8.71414815	8.71405482		6.768	6.767731557	6.767762338		0	0	0	0
57.7		0.80955985	0.80955985	0.80955985	0.404779925		6	4.513401496	4.518024396	4.523706543	4.526738776		1.95	1.985230113	1.991232914		0	0	0	0		0	0	0	0	0		0	0	0		10.24863702	10.25954323	10.27410382	10.2871227		8.732	8.715431028	8.714147645	8.714054197		6.768	6.767732508	6.767762921		0	0	0	0
57.8		0.8109629	0.8109629	0.8109629	0.40548145		6	4.513406	4.518036921	4.523728939	4.526766444		1.95	1.985240753	1.991254006		0	0	0	0		0	0	0	0	0		0	0	0		10.24866041	10.25958556	10.27417146	10.28721301		8.732	8.715430945	8.714147141	8.714053574		6.768	6.767733459	6.767763504		0	0	0	0
57.9		0.81236595	0.81236595	0.81236595	0.406182975		6	4.513410504	4.518049447	4.523751335	4.526794113		1.95	1.985251392	1.991275098		0	0	0	0		0	0	0	0	0		0	0	0		10.24868379	10.25962789	10.27423911	10.28730332		8.732	8.715430861	8.714146637	8.714052951		6.768	6.76773441	6.767764088		0	0	0	0
58		0.813769	0.813769	0.813769	0.4068845		6	4.513415009	4.518061972	4.523773731	4.526821782		1.95	1.985262032	1.991296191		0	0	0	0		0	0	0	0	0		0	0	0		10.24870718	10.25967022	10.27430675	10.28739364		8.732	8.715430779	8.714146133	8.714052329		6.768	6.767735361	6.767764673		0	0	0	0
58.1		0.81517205	0.81517205	0.81517205	0.407586025		6	4.513419513	4.518074497	4.523796127	4.526849451		1.95	1.985272672	1.991317284		0	0	0	0		0	0	0	0	0		0	0	0		10.24873057	10.25971254	10.2743744	10.28748395		8.732	8.715430696	8.714145629	8.714051707		6.768	6.767736312	6.767765257		0	0	0	0
58.2		0.8165751	0.8165751	0.8165751	0.40828755		6	4.513424017	4.518087023	4.523818524	4.52687712		1.95	1.985283312	1.991338377		0	0	0	0		0	0	0	0	0		0	0	0		10.24875396	10.25975487	10.27444204	10.28757427		8.732	8.715430613	8.714145126	8.714051086		6.768	6.767737264	6.767765843		0	0	0	0
58.3		0.81797815	0.81797815	0.81797815	0.408989075		6	4.513428522	4.518099548	4.52384092	4.526904789		1.95	1.985293953	1.99135947		0	0	0	0		0	0	0	0	0		0	0	0		10.24877735	10.2597972	10.27450969	10.28766459		8.732	8.715430531	8.714144623	8.714050465		6.768	6.767738215	6.767766429		0	0	0	0
58.4		0.8193812	0.8193812	0.8193812	0.4096906		6	4.513433026	4.518112074	4.523863317	4.526932459		1.95	1.985304593	1.991380564		0	0	0	0		0	0	0	0	0		0	0	0		10.24880074	10.25983953	10.27457734	10.28775491		8.732	8.715430448	8.71414412	8.714049844		6.768	6.767739167	6.767767015		0	0	0	0
58.5		0.82078425	0.82078425	0.82078425	0.410392125		6	4.513437531	4.5181246	4.523885713	4.526960129		1.95	1.985315233	1.991401658		0	0	0	0		0	0	0	0	0		0	0	0		10.24882413	10.25988186	10.27464498	10.28784522		8.732	8.715430366	8.714143617	8.714049223		6.768	6.767740118	6.767767601		0	0	0	0
58.6		0.8221873	0.8221873	0.8221873	0.41109365		6	4.513442035	4.518137125	4.52390811	4.526987799		1.95	1.985325873	1.991422752		0	0	0	0		0	0	0	0	0		0	0	0		10.24884752	10.25992419	10.27471263	10.28793554		8.732	8.715430284	8.714143114	8.714048603		6.768	6.76774107	6.767768188		0	0	0	0
58.7		0.82359035	0.82359035	0.82359035	0.411795175		6	4.513446539	4.518149651	4.523930507	4.527015469		1.95	1.985336514	1.991443846		0	0	0	0		0	0	0	0	0		0	0	0		10.24887091	10.25996651	10.27478028	10.28802586		8.732	8.715430202	8.714142611	8.714047983		6.768	6.767742022	6.767768776		0	0	0	0
58.8		0.8249934	0.8249934	0.8249934	0.4124967		6	4.513451044	4.518162177	4.523952904	4.527043139		1.95	1.985347154	1.99146494		0	0	0	0		0	0	0	0	0		0	0	0		10.2488943	10.26000884	10.27484793	10.28811618		8.732	8.71543012	8.714142109	8.714047364		6.768	6.767742974	6.767769364		0	0	0	0
58.9		0.82639645	0.82639645	0.82639645	0.413198225		6	4.513455548	4.518174702	4.523975301	4.527070809		1.95	1.985357795	1.991486035		0	0	0	0		0	0	0	0	0		0	0	0		10.24891769	10.26005117	10.27491558	10.28820651		8.732	8.715430038	8.714141607	8.714046745		6.768	6.767743926	6.767769952		0	0	0	0
59		0.8277995	0.8277995	0.8277995	0.41389975		6	4.513460052	4.518187228	4.523997699	4.52709848		1.95	1.985368435	1.99150713		0	0	0	0		0	0	0	0	0		0	0	0		10.24894108	10.2600935	10.27498323	10.28829683		8.732	8.715429956	8.714141105	8.714046126		6.768	6.767744878	6.767770541		0	0	0	0
59.1		0.82920255	0.82920255	0.82920255	0.414601275		6	4.513464557	4.518199754	4.524020096	4.527126151		1.95	1.985379076	1.991528225		0	0	0	0		0	0	0	0	0		0	0	0		10.24896447	10.26013583	10.27505088	10.28838715		8.732	8.715429875	8.714140603	8.714045508		6.768	6.76774583	6.767771131		0	0	0	0
59.2		0.8306056	0.8306056	0.8306056	0.4153028		6	4.513469061	4.51821228	4.524042493	4.527153822		1.95	1.985389716	1.991549321		0	0	0	0		0	0	0	0	0		0	0	0		10.24898786	10.26017816	10.27511853	10.28847748		8.732	8.715429793	8.714140102	8.71404489		6.768	6.767746783	6.76777172		0	0	0	0
59.3		0.83200865	0.83200865	0.83200865	0.416004325		6	4.513473566	4.518224806	4.524064891	4.527181493		1.95	1.985400357	1.991570416		0	0	0	0		0	0	0	0	0		0	0	0		10.24901125	10.26022049	10.27518618	10.2885678		8.732	8.715429712	8.7141396	8.714044272		6.768	6.767747735	6.767772311		0	0	0	0
59.4		0.8334117	0.8334117	0.8334117	0.41670585		6	4.51347807	4.518237332	4.524087289	4.527209164		1.95	1.985410998	1.991591512		0	0	0	0		0	0	0	0	0		0	0	0		10.24903464	10.26026282	10.27525383	10.28865813		8.732	8.715429631	8.714139099	8.714043654		6.768	6.767748688	6.767772901		0	0	0	0
59.5		0.83481475	0.83481475	0.83481475	0.417407375		6	4.513482574	4.518249858	4.524109687	4.527236836		1.95	1.985421639	1.991612608		0	0	0	0		0	0	0	0	0		0	0	0		10.24905803	10.26030515	10.27532149	10.28874846		8.732	8.71542955	8.714138598	8.714043037		6.768	6.76774964	6.767773492		0	0	0	0
59.6		0.8362178	0.8362178	0.8362178	0.4181089		6	4.513487079	4.518262383	4.524132085	4.527264507		1.95	1.985432279	1.991633704		0	0	0	0		0	0	0	0	0		0	0	0		10.24908142	10.26034748	10.27538914	10.28883878		8.732	8.715429469	8.714138097	8.714042421		6.768	6.767750593	6.767774084		0	0	0	0
59.7		0.83762085	0.83762085	0.83762085	0.418810425		6	4.513491583	4.51827491	4.524154483	4.527292179		1.95	1.98544292	1.991654801		0	0	0	0		0	0	0	0	0		0	0	0		10.24910481	10.26038981	10.27545679	10.28892911		8.732	8.715429388	8.714137597	8.714041804		6.768	6.767751546	6.767774676		0	0	0	0
59.8		0.8390239	0.8390239	0.8390239	0.41951195		6	4.513496088	4.518287436	4.524176881	4.527319851		1.95	1.985453561	1.991675898		0	0	0	0		0	0	0	0	0		0	0	0		10.2491282	10.26043214	10.27552445	10.28901944		8.732	8.715429307	8.714137096	8.714041188		6.768	6.767752499	6.767775268		0	0	0	0
59.9		0.84042695	0.84042695	0.84042695	0.420213475		6	4.513500592	4.518299962	4.524199279	4.527347523		1.95	1.985464202	1.991696995		0	0	0	0		0	0	0	0	0		0	0	0		10.24915159	10.26047448	10.2755921	10.28910977		8.732	8.715429227	8.714136596	8.714040573		6.768	6.767753452	6.767775861		0	0	0	0
60		0.84183	0.84183	0.84183	0.420915		6	4.513505097	4.518312488	4.524221678	4.527375196		1.95	1.985474843	1.991718092		0	0	0	0		0	0	0	0	0		0	0	0		10.24917498	10.26051681	10.27565975	10.2892001		8.732	8.715429146	8.714136096	8.714039957		6.768	6.767754405	6.767776455		0	0	0	0
60.1		0.84323305	0.84323305	0.84323305	0.421616525		6	4.513509601	4.518325014	4.524244076	4.527402868		1.95	1.985485485	1.991739189		0	0	0	0		0	0	0	0	0		0	0	0		10.24919837	10.26055914	10.27572741	10.28929044		8.732	8.715429066	8.714135596	8.714039343		6.768	6.767755358	6.767777048		0	0	0	0
60.2		0.8446361	0.8446361	0.8446361	0.42231805		6	4.513514106	4.51833754	4.524266475	4.527430541		1.95	1.985496126	1.991760287		0	0	0	0		0	0	0	0	0		0	0	0		10.24922176	10.26060147	10.27579506	10.28938077		8.732	8.715428986	8.714135097	8.714038728		6.768	6.767756312	6.767777643		0	0	0	0
60.3		0.84603915	0.84603915	0.84603915	0.423019575		6	4.51351861	4.518350066	4.524288873	4.527458214		1.95	1.985506767	1.991781385		0	0	0	0		0	0	0	0	0		0	0	0		10.24924515	10.2606438	10.27586272	10.2894711		8.732	8.715428906	8.714134597	8.714038114		6.768	6.767757265	6.767778237		0	0	0	0
60.4		0.8474422	0.8474422	0.8474422	0.4237211		6	4.513523114	4.518362593	4.524311272	4.527485887		1.95	1.985517408	1.991802483		0	0	0	0		0	0	0	0	0		0	0	0		10.24926854	10.26068613	10.27593038	10.28956144		8.732	8.715428826	8.714134098	8.7140375		6.768	6.767758219	6.767778832		0	0	0	0
60.5		0.84884525	0.84884525	0.84884525	0.424422625		6	4.513527619	4.518375119	4.524333671	4.52751356		1.95	1.98552805	1.991823581		0	0	0	0		0	0	0	0	0		0	0	0		10.24929193	10.26072847	10.27599803	10.28965177		8.732	8.715428746	8.714133599	8.714036886		6.768	6.767759172	6.767779428		0	0	0	0
60.6		0.8502483	0.8502483	0.8502483	0.42512415		6	4.513532123	4.518387645	4.52435607	4.527541234		1.95	1.985538691	1.99184468		0	0	0	0		0	0	0	0	0		0	0	0		10.24931532	10.2607708	10.27606569	10.28974211		8.732	8.715428667	8.7141331	8.714036273		6.768	6.767760126	6.767780024		0	0	0	0
60.7		0.85165135	0.85165135	0.85165135	0.425825675		6	4.513536628	4.518400172	4.52437847	4.527568907		1.95	1.985549333	1.991865779		0	0	0	0		0	0	0	0	0		0	0	0		10.24933871	10.26081313	10.27613335	10.28983245		8.732	8.715428587	8.714132601	8.71403566		6.768	6.76776108	6.76778062		0	0	0	0
60.8		0.8530544	0.8530544	0.8530544	0.4265272		6	4.513541132	4.518412698	4.524400869	4.527596581		1.95	1.985559974	1.991886878		0	0	0	0		0	0	0	0	0		0	0	0		10.2493621	10.26085546	10.27620101	10.28992278		8.732	8.715428508	8.714132103	8.714035048		6.768	6.767762034	6.767781217		0	0	0	0
60.9		0.85445745	0.85445745	0.85445745	0.427228725		6	4.513545637	4.518425225	4.524423268	4.527624255		1.95	1.985570616	1.991907977		0	0	0	0		0	0	0	0	0		0	0	0		10.24938549	10.2608978	10.27626867	10.29001312		8.732	8.715428429	8.714131604	8.714034435		6.768	6.767762988	6.767781815		0	0	0	0
61		0.8558605	0.8558605	0.8558605	0.42793025		6	4.513550141	4.518437751	4.524445668	4.527651929		1.95	1.985581258	1.991929076		0	0	0	0		0	0	0	0	0		0	0	0		10.24940888	10.26094013	10.27633633	10.29010346		8.732	8.715428349	8.714131106	8.714033823		6.768	6.767763942	6.767782412		0	0	0	0
61.1		0.85726355	0.85726355	0.85726355	0.428631775		6	4.513554646	4.518450278	4.524468068	4.527679603		1.95	1.985591899	1.991950176		0	0	0	0		0	0	0	0	0		0	0	0		10.24943227	10.26098246	10.27640399	10.2901938		8.732	8.71542827	8.714130608	8.714033212		6.768	6.767764896	6.767783011		0	0	0	0
61.2		0.8586666	0.8586666	0.8586666	0.4293333		6	4.51355915	4.518462804	4.524490467	4.527707278		1.95	1.985602541	1.991971276		0	0	0	0		0	0	0	0	0		0	0	0		10.24945566	10.2610248	10.27647165	10.29028414		8.732	8.715428192	8.714130111	8.714032601		6.768	6.76776585	6.767783609		0	0	0	0
61.3		0.86006965	0.86006965	0.86006965	0.430034825		6	4.513563655	4.518475331	4.524512867	4.527734952		1.95	1.985613183	1.991992376		0	0	0	0		0	0	0	0	0		0	0	0		10.24947905	10.26106713	10.27653931	10.29037448		8.732	8.715428113	8.714129613	8.71403199		6.768	6.767766805	6.767784208		0	0	0	0
61.4		0.8614727	0.8614727	0.8614727	0.43073635		6	4.513568159	4.518487857	4.524535267	4.527762627		1.95	1.985623825	1.992013477		0	0	0	0		0	0	0	0	0		0	0	0		10.24950244	10.26110946	10.27660697	10.29046483		8.732	8.715428034	8.714129116	8.71403138		6.768	6.767767759	6.767784808		0	0	0	0
61.5		0.86287575	0.86287575	0.86287575	0.431437875		6	4.513572664	4.518500384	4.524557668	4.527790302		1.95	1.985634467	1.992034577		0	0	0	0		0	0	0	0	0		0	0	0		10.24952584	10.2611518	10.27667463	10.29055517		8.732	8.715427956	8.714128618	8.714030769		6.768	6.767768714	6.767785408		0	0	0	0
61.6		0.8642788	0.8642788	0.8642788	0.4321394		6	4.513577168	4.518512911	4.524580068	4.527817977		1.95	1.985645109	1.992055678		0	0	0	0		0	0	0	0	0		0	0	0		10.24954923	10.26119413	10.27674229	10.29064552		8.732	8.715427877	8.714128122	8.71403016		6.768	6.767769669	6.767786008		0	0	0	0
61.7		0.86568185	0.86568185	0.86568185	0.432840925		6	4.513581673	4.518525438	4.524602468	4.527845653		1.95	1.985655751	1.992076779		0	0	0	0		0	0	0	0	0		0	0	0		10.24957262	10.26123647	10.27680995	10.29073586		8.732	8.715427799	8.714127625	8.71402955		6.768	6.767770623	6.767786609		0	0	0	0
61.8		0.8670849	0.8670849	0.8670849	0.43354245		6	4.513586177	4.518537964	4.524624869	4.527873328		1.95	1.985666393	1.99209788		0	0	0	0		0	0	0	0	0		0	0	0		10.24959601	10.2612788	10.27687762	10.29082621		8.732	8.715427721	8.714127128	8.714028941		6.768	6.767771578	6.767787211		0	0	0	0
61.9		0.86848795	0.86848795	0.86848795	0.434243975		6	4.513590682	4.518550491	4.524647269	4.527901004		1.95	1.985677036	1.992118982		0	0	0	0		0	0	0	0	0		0	0	0		10.2496194	10.26132114	10.27694528	10.29091655		8.732	8.715427643	8.714126632	8.714028332		6.768	6.767772533	6.767787812		0	0	0	0
62		0.869891	0.869891	0.869891	0.4349455		6	4.513595186	4.518563018	4.52466967	4.52792868		1.95	1.985687678	1.992140084		0	0	0	0		0	0	0	0	0		0	0	0		10.24964279	10.26136347	10.27701295	10.2910069		8.732	8.715427565	8.714126136	8.714027724		6.768	6.767773488	6.767788415		0	0	0	0
62.1		0.87129405	0.87129405	0.87129405	0.435647025		6	4.513599691	4.518575545	4.524692071	4.527956356		1.95	1.98569832	1.992161186		0	0	0	0		0	0	0	0	0		0	0	0		10.24966618	10.26140581	10.27708061	10.29109725		8.732	8.715427487	8.71412564	8.714027116		6.768	6.767774443	6.767789017		0	0	0	0
62.2		0.8726971	0.8726971	0.8726971	0.43634855		6	4.513604196	4.518588072	4.524714472	4.527984032		1.95	1.985708963	1.992182288		0	0	0	0		0	0	0	0	0		0	0	0		10.24968957	10.26144814	10.27714827	10.2911876		8.732	8.71542741	8.714125144	8.714026508		6.768	6.767775399	6.76778962		0	0	0	0
62.3		0.87410015	0.87410015	0.87410015	0.437050075		6	4.5136087	4.518600599	4.524736873	4.528011709		1.95	1.985719605	1.99220339		0	0	0	0		0	0	0	0	0		0	0	0		10.24971297	10.26149048	10.27721594	10.29127795		8.732	8.715427332	8.714124648	8.714025901		6.768	6.767776354	6.767790224		0	0	0	0
62.4		0.8755032	0.8755032	0.8755032	0.4377516		6	4.513613205	4.518613126	4.524759274	4.528039385		1.95	1.985730247	1.992224493		0	0	0	0		0	0	0	0	0		0	0	0		10.24973636	10.26153281	10.27728361	10.2913683		8.732	8.715427255	8.714124153	8.714025294		6.768	6.76777731	6.767790828		0	0	0	0
62.5		0.87690625	0.87690625	0.87690625	0.438453125		6	4.513617709	4.518625653	4.524781675	4.528067062		1.95	1.98574089	1.992245596		0	0	0	0		0	0	0	0	0		0	0	0		10.24975975	10.26157515	10.27735127	10.29145865		8.732	8.715427178	8.714123657	8.714024687		6.768	6.767778265	6.767791432		0	0	0	0
62.6		0.8783093	0.8783093	0.8783093	0.43915465		6	4.513622214	4.51863818	4.524804077	4.528094739		1.95	1.985751533	1.992266699		0	0	0	0		0	0	0	0	0		0	0	0		10.24978314	10.26161748	10.27741894	10.29154901		8.732	8.7154271	8.714123162	8.714024081		6.768	6.767779221	6.767792037		0	0	0	0
62.7		0.87971235	0.87971235	0.87971235	0.439856175		6	4.513626718	4.518650707	4.524826478	4.528122416		1.95	1.985762175	1.992287802		0	0	0	0		0	0	0	0	0		0	0	0		10.24980653	10.26165982	10.27748661	10.29163936		8.732	8.715427023	8.714122668	8.714023475		6.768	6.767780177	6.767792643		0	0	0	0
62.8		0.8811154	0.8811154	0.8811154	0.4405577		6	4.513631223	4.518663234	4.52484888	4.528150093		1.95	1.985772818	1.992308906		0	0	0	0		0	0	0	0	0		0	0	0		10.24982992	10.26170216	10.27755427	10.29172972		8.732	8.715426947	8.714122173	8.714022869		6.768	6.767781132	6.767793248		0	0	0	0
62.9		0.88251845	0.88251845	0.88251845	0.441259225		6	4.513635728	4.518675761	4.524871282	4.528177771		1.95	1.985783461	1.99233001		0	0	0	0		0	0	0	0	0		0	0	0		10.24985332	10.26174449	10.27762194	10.29182007		8.732	8.71542687	8.714121678	8.714022264		6.768	6.767782088	6.767793855		0	0	0	0
63		0.8839215	0.8839215	0.8839215	0.44196075		6	4.513640232	4.518688289	4.524893684	4.528205448		1.95	1.985794104	1.992351114		0	0	0	0		0	0	0	0	0		0	0	0		10.24987671	10.26178683	10.27768961	10.29191043		8.732	8.715426793	8.714121184	8.714021659		6.768	6.767783044	6.767794461		0	0	0	0
63.1		0.88532455	0.88532455	0.88532455	0.442662275		6	4.513644737	4.518700816	4.524916085	4.528233126		1.95	1.985804747	1.992372218		0	0	0	0		0	0	0	0	0		0	0	0		10.2499001	10.26182917	10.27775728	10.29200078		8.732	8.715426717	8.71412069	8.714021055		6.768	6.767784001	6.767795068		0	0	0	0
63.2		0.8867276	0.8867276	0.8867276	0.4433638		6	4.513649241	4.518713343	4.524938488	4.528260804		1.95	1.98581539	1.992393323		0	0	0	0		0	0	0	0	0		0	0	0		10.24992349	10.26187151	10.27782495	10.29209114		8.732	8.71542664	8.714120196	8.71402045		6.768	6.767784957	6.767795676		0	0	0	0
63.3		0.88813065	0.88813065	0.88813065	0.444065325		6	4.513653746	4.51872587	4.52496089	4.528288482		1.95	1.985826033	1.992414427		0	0	0	0		0	0	0	0	0		0	0	0		10.24994688	10.26191384	10.27789262	10.2921815		8.732	8.715426564	8.714119702	8.714019847		6.768	6.767785913	6.767796284		0	0	0	0
63.4		0.8895337	0.8895337	0.8895337	0.44476685		6	4.51365825	4.518738398	4.524983292	4.528316161		1.95	1.985836676	1.992435532		0	0	0	0		0	0	0	0	0		0	0	0		10.24997028	10.26195618	10.27796029	10.29227186		8.732	8.715426488	8.714119209	8.714019243		6.768	6.76778687	6.767796892		0	0	0	0
63.5		0.89093675	0.89093675	0.89093675	0.445468375		6	4.513662755	4.518750925	4.525005695	4.528343839		1.95	1.985847319	1.992456638		0	0	0	0		0	0	0	0	0		0	0	0		10.24999367	10.26199852	10.27802796	10.29236222		8.732	8.715426412	8.714118716	8.71401864		6.768	6.767787826	6.767797501		0	0	0	0
63.6		0.8923398	0.8923398	0.8923398	0.4461699		6	4.51366726	4.518763453	4.525028097	4.528371518		1.95	1.985857962	1.992477743		0	0	0	0		0	0	0	0	0		0	0	0		10.25001706	10.26204086	10.27809563	10.29245258		8.732	8.715426336	8.714118222	8.714018037		6.768	6.767788783	6.767798111		0	0	0	0
63.7		0.89374285	0.89374285	0.89374285	0.446871425		6	4.513671764	4.51877598	4.5250505	4.528399197		1.95	1.985868605	1.992498849		0	0	0	0		0	0	0	0	0		0	0	0		10.25004045	10.26208319	10.2781633	10.29254294		8.732	8.715426261	8.714117729	8.714017435		6.768	6.76778974	6.767798721		0	0	0	0
63.8		0.8951459	0.8951459	0.8951459	0.44757295		6	4.513676269	4.518788508	4.525072903	4.528426876		1.95	1.985879249	1.992519954		0	0	0	0		0	0	0	0	0		0	0	0		10.25006384	10.26212553	10.27823098	10.29263331		8.732	8.715426185	8.714117237	8.714016832		6.768	6.767790696	6.767799331		0	0	0	0
63.9		0.89654895	0.89654895	0.89654895	0.448274475		6	4.513680774	4.518801035	4.525095306	4.528454555		1.95	1.985889892	1.992541061		0	0	0	0		0	0	0	0	0		0	0	0		10.25008724	10.26216787	10.27829865	10.29272367		8.732	8.71542611	8.714116744	8.714016231		6.768	6.767791653	6.767799941		0	0	0	0
64		0.897952	0.897952	0.897952	0.448976		6	4.513685278	4.518813563	4.525117709	4.528482234		1.95	1.985900535	1.992562167		0	0	0	0		0	0	0	0	0		0	0	0		10.25011063	10.26221021	10.27836632	10.29281404		8.732	8.715426034	8.714116252	8.714015629		6.768	6.76779261	6.767800553		0	0	0	0
64.1		0.89935505	0.89935505	0.89935505	0.449677525		6	4.513689783	4.51882609	4.525140112	4.528509914		1.95	1.985911179	1.992583273		0	0	0	0		0	0	0	0	0		0	0	0		10.25013402	10.26225255	10.278434	10.2929044		8.732	8.715425959	8.71411576	8.714015028		6.768	6.767793568	6.767801164		0	0	0	0
64.2		0.9007581	0.9007581	0.9007581	0.45037905		6	4.513694287	4.518838618	4.525162515	4.528537594		1.95	1.985921822	1.99260438		0	0	0	0		0	0	0	0	0		0	0	0		10.25015741	10.26229489	10.27850167	10.29299477		8.732	8.715425884	8.714115268	8.714014427		6.768	6.767794525	6.767801776		0	0	0	0
64.3		0.90216115	0.90216115	0.90216115	0.451080575		6	4.513698792	4.518851146	4.525184918	4.528565274		1.95	1.985932466	1.992625487		0	0	0	0		0	0	0	0	0		0	0	0		10.25018081	10.26233723	10.27856935	10.29308513		8.732	8.715425809	8.714114776	8.714013827		6.768	6.767795482	6.767802389		0	0	0	0
64.4		0.9035642	0.9035642	0.9035642	0.4517821		6	4.513703297	4.518863673	4.525207322	4.528592954		1.95	1.98594311	1.992646594		0	0	0	0		0	0	0	0	0		0	0	0		10.2502042	10.26237957	10.27863702	10.2931755		8.732	8.715425734	8.714114284	8.714013227		6.768	6.76779644	6.767803002		0	0	0	0
64.5		0.90496725	0.90496725	0.90496725	0.452483625		6	4.513707801	4.518876201	4.525229725	4.528620634		1.95	1.985953753	1.992667702		0	0	0	0		0	0	0	0	0		0	0	0		10.25022759	10.2624219	10.2787047	10.29326587		8.732	8.715425659	8.714113793	8.714012627		6.768	6.767797397	6.767803615		0	0	0	0
64.6		0.9063703	0.9063703	0.9063703	0.45318515		6	4.513712306	4.518888729	4.525252129	4.528648314		1.95	1.985964397	1.99268881		0	0	0	0		0	0	0	0	0		0	0	0		10.25025099	10.26246424	10.27877237	10.29335624		8.732	8.715425585	8.714113302	8.714012028		6.768	6.767798355	6.767804229		0	0	0	0
64.7		0.90777335	0.90777335	0.90777335	0.453886675		6	4.513716811	4.518901257	4.525274533	4.528675995		1.95	1.985975041	1.992709918		0	0	0	0		0	0	0	0	0		0	0	0		10.25027438	10.26250658	10.27884005	10.29344661		8.732	8.71542551	8.714112811	8.714011429		6.768	6.767799312	6.767804843		0	0	0	0
64.8		0.9091764	0.9091764	0.9091764	0.4545882		6	4.513721315	4.518913785	4.525296937	4.528703676		1.95	1.985985685	1.992731026		0	0	0	0		0	0	0	0	0		0	0	0		10.25029777	10.26254892	10.27890773	10.29353698		8.732	8.715425436	8.71411232	8.71401083		6.768	6.76780027	6.767805458		0	0	0	0
64.9		0.91057945	0.91057945	0.91057945	0.455289725		6	4.51372582	4.518926313	4.525319341	4.528731357		1.95	1.985996329	1.992752134		0	0	0	0		0	0	0	0	0		0	0	0		10.25032116	10.26259127	10.2789754	10.29362735		8.732	8.715425362	8.714111829	8.714010232		6.768	6.767801228	6.767806073		0	0	0	0
65		0.9119825	0.9119825	0.9119825	0.45599125		6	4.513730325	4.51893884	4.525341745	4.528759038		1.95	1.986006973	1.992773243		0	0	0	0		0	0	0	0	0		0	0	0		10.25034456	10.26263361	10.27904308	10.29371773		8.732	8.715425288	8.714111339	8.714009634		6.768	6.767802186	6.767806688		0	0	0	0
65.1		0.91338555	0.91338555	0.91338555	0.456692775		6	4.513734829	4.518951368	4.525364149	4.528786719		1.95	1.986017617	1.992794351		0	0	0	0		0	0	0	0	0		0	0	0		10.25036795	10.26267595	10.27911076	10.2938081		8.732	8.715425214	8.714110848	8.714009036		6.768	6.767803144	6.767807304		0	0	0	0
65.2		0.9147886	0.9147886	0.9147886	0.4573943		6	4.513739334	4.518963896	4.525386554	4.528814401		1.95	1.986028261	1.992815461		0	0	0	0		0	0	0	0	0		0	0	0		10.25039134	10.26271829	10.27917844	10.29389848		8.732	8.71542514	8.714110358	8.714008439		6.768	6.767804103	6.767807921		0	0	0	0
65.3		0.91619165	0.91619165	0.91619165	0.458095825		6	4.513743839	4.518976424	4.525408958	4.528842083		1.95	1.986038905	1.99283657		0	0	0	0		0	0	0	0	0		0	0	0		10.25041474	10.26276063	10.27924612	10.29398885		8.732	8.715425066	8.714109869	8.714007842		6.768	6.767805061	6.767808538		0	0	0	0
65.4		0.9175947	0.9175947	0.9175947	0.45879735		6	4.513748343	4.518988953	4.525431363	4.528869764		1.95	1.98604955	1.992857679		0	0	0	0		0	0	0	0	0		0	0	0		10.25043813	10.26280297	10.2793138	10.29407923		8.732	8.715424993	8.714109379	8.714007245		6.768	6.767806019	6.767809155		0	0	0	0
65.5		0.91899775	0.91899775	0.91899775	0.459498875		6	4.513752848	4.519001481	4.525453768	4.528897446		1.95	1.986060194	1.992878789		0	0	0	0		0	0	0	0	0		0	0	0		10.25046152	10.26284531	10.27938148	10.2941696		8.732	8.715424919	8.714108889	8.714006649		6.768	6.767806978	6.767809773		0	0	0	0
65.6		0.9204008	0.9204008	0.9204008	0.4602004		6	4.513757353	4.519014009	4.525476173	4.528925129		1.95	1.986070838	1.992899899		0	0	0	0		0	0	0	0	0		0	0	0		10.25048492	10.26288765	10.27944916	10.29425998		8.732	8.715424846	8.7141084	8.714006053		6.768	6.767807936	6.767810391		0	0	0	0
65.7		0.92180385	0.92180385	0.92180385	0.460901925		6	4.513761858	4.519026537	4.525498578	4.528952811		1.95	1.986081483	1.992921009		0	0	0	0		0	0	0	0	0		0	0	0		10.25050831	10.26292999	10.27951684	10.29435036		8.732	8.715424773	8.714107911	8.714005458		6.768	6.767808895	6.76781101		0	0	0	0
65.8		0.9232069	0.9232069	0.9232069	0.46160345		6	4.513766362	4.519039065	4.525520983	4.528980494		1.95	1.986092127	1.99294212		0	0	0	0		0	0	0	0	0		0	0	0		10.2505317	10.26297234	10.27958452	10.29444074		8.732	8.7154247	8.714107422	8.714004862		6.768	6.767809854	6.767811629		0	0	0	0
65.9		0.92460995	0.92460995	0.92460995	0.462304975		6	4.513770867	4.519051593	4.525543388	4.529008176		1.95	1.986102772	1.99296323		0	0	0	0		0	0	0	0	0		0	0	0		10.2505551	10.26301468	10.27965221	10.29453112		8.732	8.715424627	8.714106933	8.714004268		6.768	6.767810813	6.767812249		0	0	0	0
66		0.926013	0.926013	0.926013	0.4630065		6	4.513775372	4.519064122	4.525565793	4.529035859		1.95	1.986113416	1.992984341		0	0	0	0		0	0	0	0	0		0	0	0		10.25057849	10.26305702	10.27971989	10.2946215		8.732	8.715424554	8.714106445	8.714003673		6.768	6.767811772	6.767812869		0	0	0	0
66.1		0.92741605	0.92741605	0.92741605	0.463708025		6	4.513779876	4.51907665	4.525588199	4.529063542		1.95	1.986124061	1.993005452		0	0	0	0		0	0	0	0	0		0	0	0		10.25060188	10.26309936	10.27978757	10.29471188		8.732	8.715424481	8.714105957	8.714003079		6.768	6.767812731	6.767813489		0	0	0	0
66.2		0.9288191	0.9288191	0.9288191	0.46440955		6	4.513784381	4.519089178	4.525610604	4.529091226		1.95	1.986134706	1.993026564		0	0	0	0		0	0	0	0	0		0	0	0		10.25062528	10.26314171	10.27985526	10.29480227		8.732	8.715424409	8.714105468	8.714002485		6.768	6.76781369	6.76781411		0	0	0	0
66.3		0.93022215	0.93022215	0.93022215	0.465111075		6	4.513788886	4.519101707	4.52563301	4.529118909		1.95	1.98614535	1.993047675		0	0	0	0		0	0	0	0	0		0	0	0		10.25064867	10.26318405	10.27992294	10.29489265		8.732	8.715424336	8.71410498	8.714001892		6.768	6.767814649	6.767814732		0	0	0	0
66.4		0.9316252	0.9316252	0.9316252	0.4658126		6	4.513793391	4.519114235	4.525655416	4.529146593		1.95	1.986155995	1.993068787		0	0	0	0		0	0	0	0	0		0	0	0		10.25067206	10.26322639	10.27999062	10.29498304		8.732	8.715424264	8.714104493	8.714001299		6.768	6.767815609	6.767815353		0	0	0	0
66.5		0.93302825	0.93302825	0.93302825	0.466514125		6	4.513797895	4.519126764	4.525677821	4.529174276		1.95	1.98616664	1.993089899		0	0	0	0		0	0	0	0	0		0	0	0		10.25069546	10.26326873	10.28005831	10.29507342		8.732	8.715424192	8.714104005	8.714000706		6.768	6.767816568	6.767815976		0	0	0	0
66.6		0.9344313	0.9344313	0.9344313	0.46721565		6	4.5138024	4.519139292	4.525700227	4.52920196		1.95	1.986177285	1.993111011		0	0	0	0		0	0	0	0	0		0	0	0		10.25071885	10.26331108	10.280126	10.29516381		8.732	8.71542412	8.714103518	8.714000113		6.768	6.767817528	6.767816598		0	0	0	0
66.7		0.93583435	0.93583435	0.93583435	0.467917175		6	4.513806905	4.519151821	4.525722634	4.529229645		1.95	1.98618793	1.993132124		0	0	0	0		0	0	0	0	0		0	0	0		10.25074225	10.26335342	10.28019368	10.29525419		8.732	8.715424048	8.714103031	8.713999521		6.768	6.767818487	6.767817222		0	0	0	0
66.8		0.9372374	0.9372374	0.9372374	0.4686187		6	4.51381141	4.519164349	4.52574504	4.529257329		1.95	1.986198575	1.993153236		0	0	0	0		0	0	0	0	0		0	0	0		10.25076564	10.26339577	10.28026137	10.29534458		8.732	8.715423976	8.714102544	8.71399893		6.768	6.767819447	6.767817845		0	0	0	0
66.9		0.93864045	0.93864045	0.93864045	0.469320225		6	4.513815914	4.519176878	4.525767446	4.529285013		1.95	1.98620922	1.993174349		0	0	0	0		0	0	0	0	0		0	0	0		10.25078903	10.26343811	10.28032905	10.29543497		8.732	8.715423904	8.714102057	8.713998338		6.768	6.767820407	6.767818469		0	0	0	0
67		0.9400435	0.9400435	0.9400435	0.47002175		6	4.513820419	4.519189407	4.525789853	4.529312698		1.95	1.986219865	1.993195463		0	0	0	0		0	0	0	0	0		0	0	0		10.25081243	10.26348045	10.28039674	10.29552536		8.732	8.715423833	8.71410157	8.713997747		6.768	6.767821367	6.767819094		0	0	0	0
67.1		0.94144655	0.94144655	0.94144655	0.470723275		6	4.513824924	4.519201935	4.525812259	4.529340383		1.95	1.986230511	1.993216576		0	0	0	0		0	0	0	0	0		0	0	0		10.25083582	10.2635228	10.28046443	10.29561575		8.732	8.715423761	8.714101084	8.713997157		6.768	6.767822327	6.767819719		0	0	0	0
67.2		0.9428496	0.9428496	0.9428496	0.4714248		6	4.513829429	4.519214464	4.525834666	4.529368068		1.95	1.986241156	1.99323769		0	0	0	0		0	0	0	0	0		0	0	0		10.25085922	10.26356514	10.28053212	10.29570614		8.732	8.71542369	8.714100598	8.713996566		6.768	6.767823287	6.767820344		0	0	0	0
67.3		0.94425265	0.94425265	0.94425265	0.472126325		6	4.513833934	4.519226993	4.525857073	4.529395753		1.95	1.986251801	1.993258803		0	0	0	0		0	0	0	0	0		0	0	0		10.25088261	10.26360749	10.28059981	10.29579654		8.732	8.715423619	8.714100112	8.713995976		6.768	6.767824248	6.76782097		0	0	0	0
67.4		0.9456557	0.9456557	0.9456557	0.47282785		6	4.513838438	4.519239522	4.52587948	4.529423438		1.95	1.986262447	1.993279918		0	0	0	0		0	0	0	0	0		0	0	0		10.250906	10.26364983	10.2806675	10.29588693		8.732	8.715423548	8.714099626	8.713995387		6.768	6.767825208	6.767821596		0	0	0	0
67.5		0.94705875	0.94705875	0.94705875	0.473529375		6	4.513842943	4.519252051	4.525901887	4.529451124		1.95	1.986273092	1.993301032		0	0	0	0		0	0	0	0	0		0	0	0		10.2509294	10.26369218	10.28073519	10.29597732		8.732	8.715423477	8.71409914	8.713994797		6.768	6.767826168	6.767822223		0	0	0	0
67.6		0.9484618	0.9484618	0.9484618	0.4742309		6	4.513847448	4.519264579	4.525924294	4.52947881		1.95	1.986283738	1.993322146		0	0	0	0		0	0	0	0	0		0	0	0		10.25095279	10.26373452	10.28080288	10.29606772		8.732	8.715423406	8.714098655	8.713994208		6.768	6.767827129	6.76782285		0	0	0	0
67.7		0.94986485	0.94986485	0.94986485	0.474932425		6	4.513851953	4.519277108	4.525946701	4.529506496		1.95	1.986294383	1.993343261		0	0	0	0		0	0	0	0	0		0	0	0		10.25097619	10.26377687	10.28087057	10.29615811		8.732	8.715423336	8.71409817	8.71399362		6.768	6.76782809	6.767823478		0	0	0	0
67.8		0.9512679	0.9512679	0.9512679	0.47563395		6	4.513856458	4.519289637	4.525969109	4.529534182		1.95	1.986305029	1.993364376		0	0	0	0		0	0	0	0	0		0	0	0		10.25099958	10.26381921	10.28093826	10.29624851		8.732	8.715423265	8.714097684	8.713993032		6.768	6.76782905	6.767824106		0	0	0	0
67.9		0.95267095	0.95267095	0.95267095	0.476335475		6	4.513860962	4.519302166	4.525991516	4.529561868		1.95	1.986315675	1.993385491		0	0	0	0		0	0	0	0	0		0	0	0		10.25102298	10.26386156	10.28100595	10.29633891		8.732	8.715423195	8.7140972	8.713992444		6.768	6.767830011	6.767824734		0	0	0	0
68		0.954074	0.954074	0.954074	0.477037		6	4.513865467	4.519314695	4.526013924	4.529589554		1.95	1.98632632	1.993406607		0	0	0	0		0	0	0	0	0		0	0	0		10.25104637	10.2639039	10.28107364	10.2964293		8.732	8.715423124	8.714096715	8.713991856		6.768	6.767830972	6.767825363		0	0	0	0
68.1		0.95547705	0.95547705	0.95547705	0.477738525		6	4.513869972	4.519327224	4.526036332	4.529617241		1.95	1.986336966	1.993427722		0	0	0	0		0	0	0	0	0		0	0	0		10.25106977	10.26394625	10.28114133	10.2965197		8.732	8.715423054	8.71409623	8.713991269		6.768	6.767831933	6.767825993		0	0	0	0
68.2		0.9568801	0.9568801	0.9568801	0.47844005		6	4.513874477	4.519339753	4.526058739	4.529644928		1.95	1.986347612	1.993448838		0	0	0	0		0	0	0	0	0		0	0	0		10.25109316	10.2639886	10.28120903	10.2966101		8.732	8.715422984	8.714095746	8.713990682		6.768	6.767832894	6.767826622		0	0	0	0
68.3		0.95828315	0.95828315	0.95828315	0.479141575		6	4.513878982	4.519352283	4.526081147	4.529672615		1.95	1.986358258	1.993469954		0	0	0	0		0	0	0	0	0		0	0	0		10.25111656	10.26403094	10.28127672	10.2967005		8.732	8.715422914	8.714095262	8.713990096		6.768	6.767833856	6.767827253		0	0	0	0
68.4		0.9596862	0.9596862	0.9596862	0.4798431		6	4.513883486	4.519364812	4.526103555	4.529700302		1.95	1.986368904	1.993491071		0	0	0	0		0	0	0	0	0		0	0	0		10.25113995	10.26407329	10.28134442	10.2967909		8.732	8.715422845	8.714094778	8.71398951		6.768	6.767834817	6.767827884		0	0	0	0
68.5		0.96108925	0.96108925	0.96108925	0.480544625		6	4.513887991	4.519377341	4.526125964	4.529727989		1.95	1.98637955	1.993512187		0	0	0	0		0	0	0	0	0		0	0	0		10.25116335	10.26411564	10.28141211	10.29688131		8.732	8.715422775	8.714094294	8.713988924		6.768	6.767835778	6.767828515		0	0	0	0
68.6		0.9624923	0.9624923	0.9624923	0.48124615		6	4.513892496	4.51938987	4.526148372	4.529755677		1.95	1.986390196	1.993533304		0	0	0	0		0	0	0	0	0		0	0	0		10.25118674	10.26415798	10.2814798	10.29697171		8.732	8.715422705	8.714093811	8.713988338		6.768	6.76783674	6.767829146		0	0	0	0
68.7		0.96389535	0.96389535	0.96389535	0.481947675		6	4.513897001	4.519402399	4.52617078	4.529783364		1.95	1.986400842	1.993554421		0	0	0	0		0	0	0	0	0		0	0	0		10.25121014	10.26420033	10.2815475	10.29706211		8.732	8.715422636	8.714093328	8.713987753		6.768	6.767837702	6.767829778		0	0	0	0
68.8		0.9652984	0.9652984	0.9652984	0.4826492		6	4.513901506	4.519414929	4.526193189	4.529811052		1.95	1.986411488	1.993575539		0	0	0	0		0	0	0	0	0		0	0	0		10.25123353	10.26424268	10.2816152	10.29715252		8.732	8.715422567	8.714092844	8.713987168		6.768	6.767838663	6.767830411		0	0	0	0
68.9		0.96670145	0.96670145	0.96670145	0.483350725		6	4.513906011	4.519427458	4.526215598	4.52983874		1.95	1.986422135	1.993596656		0	0	0	0		0	0	0	0	0		0	0	0		10.25125693	10.26428503	10.28168289	10.29724292		8.732	8.715422498	8.714092362	8.713986584		6.768	6.767839625	6.767831044		0	0	0	0
69		0.9681045	0.9681045	0.9681045	0.48405225		6	4.513910516	4.519439987	4.526238006	4.529866428		1.95	1.986432781	1.993617774		0	0	0	0		0	0	0	0	0		0	0	0		10.25128032	10.26432737	10.28175059	10.29733333		8.732	8.715422429	8.714091879	8.713986		6.768	6.767840587	6.767831677		0	0	0	0
69.1		0.96950755	0.96950755	0.96950755	0.484753775		6	4.51391502	4.519452517	4.526260415	4.529894117		1.95	1.986443427	1.993638892		0	0	0	0		0	0	0	0	0		0	0	0		10.25130372	10.26436972	10.28181829	10.29742374		8.732	8.71542236	8.714091396	8.713985416		6.768	6.767841549	6.767832311		0	0	0	0
69.2		0.9709106	0.9709106	0.9709106	0.4854553		6	4.513919525	4.519465046	4.526282824	4.529921805		1.95	1.986454074	1.99366001		0	0	0	0		0	0	0	0	0		0	0	0		10.25132711	10.26441207	10.28188598	10.29751415		8.732	8.715422291	8.714090914	8.713984833		6.768	6.767842511	6.767832946		0	0	0	0
69.3		0.97231365	0.97231365	0.97231365	0.486156825		6	4.51392403	4.519477576	4.526305233	4.529949494		1.95	1.98646472	1.993681128		0	0	0	0		0	0	0	0	0		0	0	0		10.25135051	10.26445442	10.28195368	10.29760455		8.732	8.715422222	8.714090432	8.71398425		6.768	6.767843473	6.76783358		0	0	0	0
69.4		0.9737167	0.9737167	0.9737167	0.48685835		6	4.513928535	4.519490105	4.526327643	4.529977183		1.95	1.986475367	1.993702247		0	0	0	0		0	0	0	0	0		0	0	0		10.2513739	10.26449677	10.28202138	10.29769496		8.732	8.715422154	8.71408995	8.713983667		6.768	6.767844436	6.767834215		0	0	0	0
69.5		0.97511975	0.97511975	0.97511975	0.487559875		6	4.51393304	4.519502635	4.526350052	4.530004872		1.95	1.986486014	1.993723366		0	0	0	0		0	0	0	0	0		0	0	0		10.2513973	10.26453912	10.28208908	10.29778537		8.732	8.715422086	8.714089468	8.713983085		6.768	6.767845398	6.767834851		0	0	0	0
69.6		0.9765228	0.9765228	0.9765228	0.4882614		6	4.513937545	4.519515164	4.526372462	4.530032561		1.95	1.98649666	1.993744485		0	0	0	0		0	0	0	0	0		0	0	0		10.25142069	10.26458147	10.28215678	10.29787579		8.732	8.715422017	8.714088986	8.713982503		6.768	6.767846361	6.767835487		0	0	0	0
69.7		0.97792585	0.97792585	0.97792585	0.488962925		6	4.51394205	4.519527694	4.526394871	4.530060251		1.95	1.986507307	1.993765604		0	0	0	0		0	0	0	0	0		0	0	0		10.25144409	10.26462381	10.28222448	10.2979662		8.732	8.715421949	8.714088505	8.713981921		6.768	6.767847323	6.767836124		0	0	0	0
69.8		0.9793289	0.9793289	0.9793289	0.48966445		6	4.513946555	4.519540224	4.526417281	4.53008794		1.95	1.986517954	1.993786724		0	0	0	0		0	0	0	0	0		0	0	0		10.25146749	10.26466616	10.28229218	10.29805661		8.732	8.715421881	8.714088024	8.71398134		6.768	6.767848286	6.767836761		0	0	0	0
69.9		0.98073195	0.98073195	0.98073195	0.490365975		6	4.51395106	4.519552753	4.526439691	4.53011563		1.95	1.986528601	1.993807844		0	0	0	0		0	0	0	0	0		0	0	0		10.25149088	10.26470851	10.28235988	10.29814703		8.732	8.715421813	8.714087543	8.713980759		6.768	6.767849249	6.767837398		0	0	0	0
70		0.982135	0.982135	0.982135	0.4910675		6	4.513955564	4.519565283	4.526462101	4.53014332		1.95	1.986539248	1.993828964		0	0	0	0		0	0	0	0	0		0	0	0		10.25151428	10.26475086	10.28242758	10.29823744		8.732	8.715421746	8.714087062	8.713980179		6.768	6.767850212	6.767838036		0	0	0	0
70.1		0.98353805	0.98353805	0.98353805	0.491769025		6	4.513960069	4.519577813	4.526484511	4.53017101		1.95	1.986549895	1.993850084		0	0	0	0		0	0	0	0	0		0	0	0		10.25153767	10.26479321	10.28249529	10.29832786		8.732	8.715421678	8.714086581	8.713979598		6.768	6.767851175	6.767838674		0	0	0	0
70.2		0.9849411	0.9849411	0.9849411	0.49247055		6	4.513964574	4.519590343	4.526506921	4.5301987		1.95	1.986560542	1.993871204		0	0	0	0		0	0	0	0	0		0	0	0		10.25156107	10.26483556	10.28256299	10.29841827		8.732	8.71542161	8.714086101	8.713979019		6.768	6.767852138	6.767839313		0	0	0	0
70.3		0.98634415	0.98634415	0.98634415	0.493172075		6	4.513969079	4.519602873	4.526529331	4.530226391		1.95	1.986571189	1.993892325		0	0	0	0		0	0	0	0	0		0	0	0		10.25158446	10.26487791	10.28263069	10.29850869		8.732	8.715421543	8.714085621	8.713978439		6.768	6.767853101	6.767839952		0	0	0	0
70.4		0.9877472	0.9877472	0.9877472	0.4938736		6	4.513973584	4.519615402	4.526551741	4.530254081		1.95	1.986581836	1.993913446		0	0	0	0		0	0	0	0	0		0	0	0		10.25160786	10.26492026	10.28269839	10.29859911		8.732	8.715421476	8.714085141	8.71397786		6.768	6.767854064	6.767840592		0	0	0	0
70.5		0.98915025	0.98915025	0.98915025	0.494575125		6	4.513978089	4.519627932	4.526574152	4.530281772		1.95	1.986592483	1.993934567		0	0	0	0		0	0	0	0	0		0	0	0		10.25163126	10.26496261	10.2827661	10.29868953		8.732	8.715421409	8.714084661	8.713977281		6.768	6.767855028	6.767841232		0	0	0	0
70.6		0.9905533	0.9905533	0.9905533	0.49527665		6	4.513982594	4.519640462	4.526596563	4.530309463		1.95	1.98660313	1.993955688		0	0	0	0		0	0	0	0	0		0	0	0		10.25165465	10.26500496	10.2828338	10.29877995		8.732	8.715421342	8.714084181	8.713976703		6.768	6.767855991	6.767841873		0	0	0	0
70.7		0.99195635	0.99195635	0.99195635	0.495978175		6	4.513987099	4.519652992	4.526618973	4.530337154		1.95	1.986613778	1.99397681		0	0	0	0		0	0	0	0	0		0	0	0		10.25167805	10.26504732	10.28290151	10.29887037		8.732	8.715421275	8.714083702	8.713976124		6.768	6.767856955	6.767842514		0	0	0	0
70.8		0.9933594	0.9933594	0.9933594	0.4966797		6	4.513991604	4.519665522	4.526641384	4.530364846		1.95	1.986624425	1.993997932		0	0	0	0		0	0	0	0	0		0	0	0		10.25170144	10.26508967	10.28296921	10.29896079		8.732	8.715421208	8.714083222	8.713975547		6.768	6.767857918	6.767843155		0	0	0	0
70.9		0.99476245	0.99476245	0.99476245	0.497381225		6	4.513996109	4.519678052	4.526663795	4.530392537		1.95	1.986635072	1.994019054		0	0	0	0		0	0	0	0	0		0	0	0		10.25172484	10.26513202	10.28303692	10.29905121		8.732	8.715421142	8.714082743	8.713974969		6.768	6.767858882	6.767843797		0	0	0	0
71		0.9961655	0.9961655	0.9961655	0.49808275		6	4.514000614	4.519690582	4.526686206	4.530420229		1.95	1.98664572	1.994040176		0	0	0	0		0	0	0	0	0		0	0	0		10.25174824	10.26517437	10.28310462	10.29914163		8.732	8.715421075	8.714082264	8.713974392		6.768	6.767859846	6.767844439		0	0	0	0
71.1		0.99756855	0.99756855	0.99756855	0.498784275		6	4.514005119	4.519703113	4.526708617	4.530447921		1.95	1.986656368	1.994061299		0	0	0	0		0	0	0	0	0		0	0	0		10.25177163	10.26521672	10.28317233	10.29923206		8.732	8.715421009	8.714081786	8.713973816		6.768	6.76786081	6.767845082		0	0	0	0
71.2		0.9989716	0.9989716	0.9989716	0.4994858		6	4.514009624	4.519715643	4.526731029	4.530475613		1.95	1.986667015	1.994082422		0	0	0	0		0	0	0	0	0		0	0	0		10.25179503	10.26525907	10.28324004	10.29932248		8.732	8.715420943	8.714081307	8.713973239		6.768	6.767861774	6.767845725		0	0	0	0
71.3		1.00037465	1.00037465	1.00037465	0.500187325		6	4.514014129	4.519728173	4.52675344	4.530503305		1.95	1.986677663	1.994103545		0	0	0	0		0	0	0	0	0		0	0	0		10.25181843	10.26530142	10.28330775	10.29941291		8.732	8.715420877	8.714080829	8.713972663		6.768	6.767862738	6.767846369		0	0	0	0
71.4		1.0017777	1.0017777	1.0017777	0.50088885		6	4.514018634	4.519740703	4.526775852	4.530530998		1.95	1.986688311	1.994124668		0	0	0	0		0	0	0	0	0		0	0	0		10.25184182	10.26534378	10.28337545	10.29950333		8.732	8.715420811	8.714080351	8.713972087		6.768	6.767863703	6.767847013		0	0	0	0
71.5		1.00318075	1.00318075	1.00318075	0.501590375		6	4.514023139	4.519753233	4.526798263	4.53055869		1.95	1.986698958	1.994145791		0	0	0	0		0	0	0	0	0		0	0	0		10.25186522	10.26538613	10.28344316	10.29959376		8.732	8.715420745	8.714079873	8.713971512		6.768	6.767864667	6.767847658		0	0	0	0
71.6		1.0045838	1.0045838	1.0045838	0.5022919		6	4.514027644	4.519765764	4.526820675	4.530586383		1.95	1.986709606	1.994166915		0	0	0	0		0	0	0	0	0		0	0	0		10.25188862	10.26542848	10.28351087	10.29968419		8.732	8.715420679	8.714079395	8.713970937		6.768	6.767865631	6.767848303		0	0	0	0
71.7		1.00598685	1.00598685	1.00598685	0.502993425		6	4.514032149	4.519778294	4.526843087	4.530614076		1.95	1.986720254	1.994188039		0	0	0	0		0	0	0	0	0		0	0	0		10.25191201	10.26547083	10.28357858	10.29977462		8.732	8.715420613	8.714078918	8.713970363		6.768	6.767866596	6.767848948		0	0	0	0
71.8		1.0073899	1.0073899	1.0073899	0.50369495		6	4.514036654	4.519790824	4.526865499	4.530641769		1.95	1.986730902	1.994209163		0	0	0	0		0	0	0	0	0		0	0	0		10.25193541	10.26551319	10.28364629	10.29986505		8.732	8.715420548	8.71407844	8.713969788		6.768	6.767867561	6.767849594		0	0	0	0
71.9		1.00879295	1.00879295	1.00879295	0.504396475		6	4.514041159	4.519803355	4.526887911	4.530669462		1.95	1.98674155	1.994230287		0	0	0	0		0	0	0	0	0		0	0	0		10.25195881	10.26555554	10.283714	10.29995548		8.732	8.715420483	8.714077963	8.713969214		6.768	6.767868525	6.76785024		0	0	0	0
72		1.010196	1.010196	1.010196	0.505098		6	4.514045664	4.519815885	4.526910323	4.530697156		1.95	1.986752198	1.994251412		0	0	0	0		0	0	0	0	0		0	0	0		10.2519822	10.26559789	10.28378171	10.30004591		8.732	8.715420417	8.714077486	8.713968641		6.768	6.76786949	6.767850887		0	0	0	0
72.1		1.01159905	1.01159905	1.01159905	0.505799525		6	4.514050169	4.519828416	4.526932736	4.530724849		1.95	1.986762846	1.994272537		0	0	0	0		0	0	0	0	0		0	0	0		10.2520056	10.26564025	10.28384942	10.30013634		8.732	8.715420352	8.71407701	8.713968068		6.768	6.767870455	6.767851534		0	0	0	0
72.2		1.0130021	1.0130021	1.0130021	0.50650105		6	4.514054674	4.519840946	4.526955148	4.530752543		1.95	1.986773495	1.994293662		0	0	0	0		0	0	0	0	0		0	0	0		10.252029	10.2656826	10.28391713	10.30022678		8.732	8.715420287	8.714076533	8.713967495		6.768	6.76787142	6.767852182		0	0	0	0
72.3		1.01440515	1.01440515	1.01440515	0.507202575		6	4.514059179	4.519853477	4.526977561	4.530780237		1.95	1.986784143	1.994314787		0	0	0	0		0	0	0	0	0		0	0	0		10.25205239	10.26572496	10.28398485	10.30031721		8.732	8.715420223	8.714076057	8.713966922		6.768	6.767872385	6.76785283		0	0	0	0
72.4		1.0158082	1.0158082	1.0158082	0.5079041		6	4.514063684	4.519866008	4.526999973	4.530807931		1.95	1.986794791	1.994335912		0	0	0	0		0	0	0	0	0		0	0	0		10.25207579	10.26576731	10.28405256	10.30040765		8.732	8.715420158	8.71407558	8.71396635		6.768	6.767873351	6.767853479		0	0	0	0
72.5		1.01721125	1.01721125	1.01721125	0.508605625		6	4.514068189	4.519878538	4.527022386	4.530835626		1.95	1.986805439	1.994357038		0	0	0	0		0	0	0	0	0		0	0	0		10.25209919	10.26580966	10.28412027	10.30049808		8.732	8.715420093	8.714075104	8.713965778		6.768	6.767874316	6.767854128		0	0	0	0
72.6		1.0186143	1.0186143	1.0186143	0.50930715		6	4.514072694	4.519891069	4.527044799	4.53086332		1.95	1.986816088	1.994378164		0	0	0	0		0	0	0	0	0		0	0	0		10.25212259	10.26585202	10.28418799	10.30058852		8.732	8.715420029	8.714074629	8.713965207		6.768	6.767875282	6.767854777		0	0	0	0
72.7		1.02001735	1.02001735	1.02001735	0.510008675		6	4.514077199	4.5199036	4.527067212	4.530891015		1.95	1.986826736	1.99439929		0	0	0	0		0	0	0	0	0		0	0	0		10.25214598	10.26589437	10.2842557	10.30067896		8.732	8.715419965	8.714074153	8.713964636		6.768	6.767876247	6.767855427		0	0	0	0
72.8		1.0214204	1.0214204	1.0214204	0.5107102		6	4.514081704	4.51991613	4.527089625	4.53091871		1.95	1.986837385	1.994420417		0	0	0	0		0	0	0	0	0		0	0	0		10.25216938	10.26593673	10.28432342	10.30076939		8.732	8.7154199	8.714073678	8.713964065		6.768	6.767877213	6.767856078		0	0	0	0
72.9		1.02282345	1.02282345	1.02282345	0.511411725		6	4.514086209	4.519928661	4.527112039	4.530946405		1.95	1.986848034	1.994441543		0	0	0	0		0	0	0	0	0		0	0	0		10.25219278	10.26597908	10.28439113	10.30085983		8.732	8.715419836	8.714073202	8.713963494		6.768	6.767878178	6.767856729		0	0	0	0
73		1.0242265	1.0242265	1.0242265	0.51211325		6	4.514090714	4.519941192	4.527134452	4.5309741		1.95	1.986858682	1.99446267		0	0	0	0		0	0	0	0	0		0	0	0		10.25221618	10.26602144	10.28445885	10.30095027		8.732	8.715419772	8.714072727	8.713962924		6.768	6.767879144	6.76785738		0	0	0	0
73.1		1.02562955	1.02562955	1.02562955	0.512814775		6	4.514095219	4.519953723	4.527156866	4.531001795		1.95	1.986869331	1.994483797		0	0	0	0		0	0	0	0	0		0	0	0		10.25223957	10.26606379	10.28452656	10.30104071		8.732	8.715419709	8.714072253	8.713962355		6.768	6.76788011	6.767858031		0	0	0	0
73.2		1.0270326	1.0270326	1.0270326	0.5135163		6	4.514099724	4.519966254	4.527179279	4.531029491		1.95	1.98687998	1.994504924		0	0	0	0		0	0	0	0	0		0	0	0		10.25226297	10.26610615	10.28459428	10.30113115		8.732	8.715419645	8.714071778	8.713961785		6.768	6.767881076	6.767858684		0	0	0	0
73.3		1.02843565	1.02843565	1.02843565	0.514217825		6	4.514104229	4.519978785	4.527201693	4.531057187		1.95	1.986890629	1.994526052		0	0	0	0		0	0	0	0	0		0	0	0		10.25228637	10.2661485	10.284662	10.3012216		8.732	8.715419581	8.714071303	8.713961216		6.768	6.767882042	6.767859336		0	0	0	0
73.4		1.0298387	1.0298387	1.0298387	0.51491935		6	4.514108734	4.519991316	4.527224107	4.531084883		1.95	1.986901277	1.99454718		0	0	0	0		0	0	0	0	0		0	0	0		10.25230977	10.26619086	10.28472971	10.30131204		8.732	8.715419518	8.714070829	8.713960648		6.768	6.767883009	6.767859989		0	0	0	0
73.5		1.03124175	1.03124175	1.03124175	0.515620875		6	4.514113239	4.520003847	4.527246521	4.531112579		1.95	1.986911926	1.994568308		0	0	0	0		0	0	0	0	0		0	0	0		10.25233316	10.26623322	10.28479743	10.30140248		8.732	8.715419455	8.714070355	8.713960079		6.768	6.767883975	6.767860643		0	0	0	0
73.6		1.0326448	1.0326448	1.0326448	0.5163224		6	4.514117744	4.520016378	4.527268935	4.531140275		1.95	1.986922575	1.994589436		0	0	0	0		0	0	0	0	0		0	0	0		10.25235656	10.26627557	10.28486515	10.30149293		8.732	8.715419391	8.714069881	8.713959511		6.768	6.767884941	6.767861297		0	0	0	0
73.7		1.03404785	1.03404785	1.03404785	0.517023925		6	4.514122249	4.520028909	4.527291349	4.531167972		1.95	1.986933224	1.994610564		0	0	0	0		0	0	0	0	0		0	0	0		10.25237996	10.26631793	10.28493287	10.30158337		8.732	8.715419328	8.714069408	8.713958944		6.768	6.767885908	6.767861951		0	0	0	0
73.8		1.0354509	1.0354509	1.0354509	0.51772545		6	4.514126754	4.52004144	4.527313763	4.531195668		1.95	1.986943874	1.994631693		0	0	0	0		0	0	0	0	0		0	0	0		10.25240336	10.26636029	10.28500059	10.30167382		8.732	8.715419266	8.714068934	8.713958376		6.768	6.767886875	6.767862606		0	0	0	0
73.9		1.03685395	1.03685395	1.03685395	0.518426975		6	4.51413126	4.520053971	4.527336178	4.531223365		1.95	1.986954523	1.994652822		0	0	0	0		0	0	0	0	0		0	0	0		10.25242676	10.26640264	10.28506831	10.30176427		8.732	8.715419203	8.714068461	8.713957809		6.768	6.767887841	6.767863261		0	0	0	0
74		1.038257	1.038257	1.038257	0.5191285		6	4.514135765	4.520066502	4.527358592	4.531251062		1.95	1.986965172	1.994673951		0	0	0	0		0	0	0	0	0		0	0	0		10.25245015	10.266445	10.28513603	10.30185472		8.732	8.71541914	8.714067988	8.713957243		6.768	6.767888808	6.767863917		0	0	0	0
74.1		1.03966005	1.03966005	1.03966005	0.519830025		6	4.51414027	4.520079033	4.527381007	4.531278759		1.95	1.986975821	1.994695081		0	0	0	0		0	0	0	0	0		0	0	0		10.25247355	10.26648736	10.28520375	10.30194517		8.732	8.715419078	8.714067515	8.713956677		6.768	6.767889775	6.767864573		0	0	0	0
74.2		1.0410631	1.0410631	1.0410631	0.52053155		6	4.514144775	4.520091565	4.527403422	4.531306456		1.95	1.986986471	1.99471621		0	0	0	0		0	0	0	0	0		0	0	0		10.25249695	10.26652971	10.28527147	10.30203562		8.732	8.715419015	8.714067042	8.713956111		6.768	6.767890742	6.76786523		0	0	0	0
74.3		1.04246615	1.04246615	1.04246615	0.521233075		6	4.51414928	4.520104096	4.527425837	4.531334154		1.95	1.98699712	1.99473734		0	0	0	0		0	0	0	0	0		0	0	0		10.25252035	10.26657207	10.28533919	10.30212607		8.732	8.715418953	8.71406657	8.713955545		6.768	6.767891709	6.767865887		0	0	0	0
74.4		1.0438692	1.0438692	1.0438692	0.5219346		6	4.514153785	4.520116627	4.527448252	4.531361852		1.95	1.98700777	1.99475847		0	0	0	0		0	0	0	0	0		0	0	0		10.25254375	10.26661443	10.28540691	10.30221652		8.732	8.715418891	8.714066097	8.71395498		6.768	6.767892676	6.767866544		0	0	0	0
74.5		1.04527225	1.04527225	1.04527225	0.522636125		6	4.51415829	4.520129158	4.527470667	4.53138955		1.95	1.987018419	1.9947796		0	0	0	0		0	0	0	0	0		0	0	0		10.25256714	10.26665679	10.28547464	10.30230697		8.732	8.715418829	8.714065625	8.713954415		6.768	6.767893644	6.767867202		0	0	0	0
74.6		1.0466753	1.0466753	1.0466753	0.52333765		6	4.514162795	4.52014169	4.527493082	4.531417248		1.95	1.987029069	1.994800731		0	0	0	0		0	0	0	0	0		0	0	0		10.25259054	10.26669914	10.28554236	10.30239742		8.732	8.715418767	8.714065153	8.713953851		6.768	6.767894611	6.767867861		0	0	0	0
74.7		1.04807835	1.04807835	1.04807835	0.524039175		6	4.5141673	4.520154221	4.527515497	4.531444946		1.95	1.987039718	1.994821862		0	0	0	0		0	0	0	0	0		0	0	0		10.25261394	10.2667415	10.28561008	10.30248788		8.732	8.715418705	8.714064682	8.713953287		6.768	6.767895579	6.76786852		0	0	0	0
74.8		1.0494814	1.0494814	1.0494814	0.5247407		6	4.514171806	4.520166753	4.527537913	4.531472644		1.95	1.987050368	1.994842993		0	0	0	0		0	0	0	0	0		0	0	0		10.25263734	10.26678386	10.28567781	10.30257833		8.732	8.715418643	8.71406421	8.713952723		6.768	6.767896546	6.767869179		0	0	0	0
74.9		1.05088445	1.05088445	1.05088445	0.525442225		6	4.514176311	4.520179284	4.527560328	4.531500343		1.95	1.987061018	1.994864124		0	0	0	0		0	0	0	0	0		0	0	0		10.25266074	10.26682622	10.28574553	10.30266879		8.732	8.715418582	8.714063739	8.71395216		6.768	6.767897514	6.767869839		0	0	0	0
75		1.0522875	1.0522875	1.0522875	0.52614375		6	4.514180816	4.520191816	4.527582744	4.531528042		1.95	1.987071668	1.994885255		0	0	0	0		0	0	0	0	0		0	0	0		10.25268414	10.26686858	10.28581326	10.30275925		8.732	8.71541852	8.714063268	8.713951597		6.768	6.767898482	6.767870499		0	0	0	0
75.1		1.05369055	1.05369055	1.05369055	0.526845275		6	4.514185321	4.520204347	4.52760516	4.53155574		1.95	1.987082318	1.994906387		0	0	0	0		0	0	0	0	0		0	0	0		10.25270754	10.26691094	10.28588098	10.3028497		8.732	8.715418459	8.714062797	8.713951034		6.768	6.76789945	6.767871159		0	0	0	0
75.2		1.0550936	1.0550936	1.0550936	0.5275468		6	4.514189826	4.520216879	4.527627576	4.53158344		1.95	1.987092968	1.994927519		0	0	0	0		0	0	0	0	0		0	0	0		10.25273093	10.2669533	10.28594871	10.30294016		8.732	8.715418398	8.714062326	8.713950472		6.768	6.767900418	6.767871821		0	0	0	0
75.3		1.05649665	1.05649665	1.05649665	0.528248325		6	4.514194331	4.520229411	4.527649992	4.531611139		1.95	1.987103618	1.994948651		0	0	0	0		0	0	0	0	0		0	0	0		10.25275433	10.26699566	10.28601643	10.30303062		8.732	8.715418337	8.714061855	8.71394991		6.768	6.767901386	6.767872482		0	0	0	0
75.4		1.0578997	1.0578997	1.0578997	0.52894985		6	4.514198836	4.520241942	4.527672408	4.531638838		1.95	1.987114268	1.994969783		0	0	0	0		0	0	0	0	0		0	0	0		10.25277773	10.26703802	10.28608416	10.30312108		8.732	8.715418276	8.714061385	8.713949348		6.768	6.767902354	6.767873144		0	0	0	0
75.5		1.05930275	1.05930275	1.05930275	0.529651375		6	4.514203342	4.520254474	4.527694824	4.531666538		1.95	1.987124918	1.994990916		0	0	0	0		0	0	0	0	0		0	0	0		10.25280113	10.26708038	10.28615189	10.30321154		8.732	8.715418215	8.714060915	8.713948787		6.768	6.767903322	6.767873806		0	0	0	0
75.6		1.0607058	1.0607058	1.0607058	0.5303529		6	4.514207847	4.520267006	4.527717241	4.531694238		1.95	1.987135568	1.995012049		0	0	0	0		0	0	0	0	0		0	0	0		10.25282453	10.26712274	10.28621962	10.303302		8.732	8.715418155	8.714060445	8.713948226		6.768	6.767904291	6.767874469		0	0	0	0
75.7		1.06210885	1.06210885	1.06210885	0.531054425		6	4.514212352	4.520279538	4.527739657	4.531721938		1.95	1.987146218	1.995033182		0	0	0	0		0	0	0	0	0		0	0	0		10.25284793	10.2671651	10.28628734	10.30339247		8.732	8.715418094	8.714059975	8.713947665		6.768	6.767905259	6.767875133		0	0	0	0
75.8		1.0635119	1.0635119	1.0635119	0.53175595		6	4.514216857	4.520292069	4.527762074	4.531749638		1.95	1.987156868	1.995054315		0	0	0	0		0	0	0	0	0		0	0	0		10.25287133	10.26720746	10.28635507	10.30348293		8.732	8.715418034	8.714059505	8.713947105		6.768	6.767906228	6.767875796		0	0	0	0
75.9		1.06491495	1.06491495	1.06491495	0.532457475		6	4.514221362	4.520304601	4.527784491	4.531777338		1.95	1.987167519	1.995075448		0	0	0	0		0	0	0	0	0		0	0	0		10.25289473	10.26724982	10.2864228	10.30357339		8.732	8.715417974	8.714059036	8.713946545		6.768	6.767907196	6.767876461		0	0	0	0
76		1.066318	1.066318	1.066318	0.533159		6	4.514225867	4.520317133	4.527806907	4.531805039		1.95	1.987178169	1.995096582		0	0	0	0		0	0	0	0	0		0	0	0		10.25291813	10.26729218	10.28649053	10.30366386		8.732	8.715417913	8.714058567	8.713945985		6.768	6.767908165	6.767877125		0	0	0	0
76.1		1.06772105	1.06772105	1.06772105	0.533860525		6	4.514230373	4.520329665	4.527829324	4.531832739		1.95	1.98718882	1.995117716		0	0	0	0		0	0	0	0	0		0	0	0		10.25294152	10.26733454	10.28655826	10.30375432		8.732	8.715417853	8.714058098	8.713945426		6.768	6.767909134	6.76787779		0	0	0	0
76.2		1.0691241	1.0691241	1.0691241	0.53456205		6	4.514234878	4.520342197	4.527851741	4.53186044		1.95	1.98719947	1.99513885		0	0	0	0		0	0	0	0	0		0	0	0		10.25296492	10.2673769	10.28662599	10.30384479		8.732	8.715417794	8.714057629	8.713944867		6.768	6.767910103	6.767878456		0	0	0	0
76.3		1.07052715	1.07052715	1.07052715	0.535263575		6	4.514239383	4.520354729	4.527874159	4.531888141		1.95	1.987210121	1.995159985		0	0	0	0		0	0	0	0	0		0	0	0		10.25298832	10.26741926	10.28669372	10.30393526		8.732	8.715417734	8.71405716	8.713944309		6.768	6.767911072	6.767879122		0	0	0	0
76.4		1.0719302	1.0719302	1.0719302	0.5359651		6	4.514243888	4.520367261	4.527896576	4.531915842		1.95	1.987220771	1.995181119		0	0	0	0		0	0	0	0	0		0	0	0		10.25301172	10.26746162	10.28676146	10.30402573		8.732	8.715417674	8.714056692	8.713943751		6.768	6.767912041	6.767879788		0	0	0	0
76.5		1.07333325	1.07333325	1.07333325	0.536666625		6	4.514248393	4.520379793	4.527918993	4.531943544		1.95	1.987231422	1.995202254		0	0	0	0		0	0	0	0	0		0	0	0		10.25303512	10.26750398	10.28682919	10.3041162		8.732	8.715417615	8.714056224	8.713943193		6.768	6.76791301	6.767880455		0	0	0	0
76.6		1.0747363	1.0747363	1.0747363	0.53736815		6	4.514252899	4.520392325	4.527941411	4.531971245		1.95	1.987242073	1.995223389		0	0	0	0		0	0	0	0	0		0	0	0		10.25305852	10.26754635	10.28689692	10.30420667		8.732	8.715417555	8.714055756	8.713942635		6.768	6.76791398	6.767881123		0	0	0	0
76.7		1.07613935	1.07613935	1.07613935	0.538069675		6	4.514257404	4.520404857	4.527963829	4.531998947		1.95	1.987252724	1.995244524		0	0	0	0		0	0	0	0	0		0	0	0		10.25308192	10.26758871	10.28696465	10.30429714		8.732	8.715417496	8.714055288	8.713942078		6.768	6.767914949	6.76788179		0	0	0	0
76.8		1.0775424	1.0775424	1.0775424	0.5387712		6	4.514261909	4.52041739	4.527986246	4.532026649		1.95	1.987263375	1.99526566		0	0	0	0		0	0	0	0	0		0	0	0		10.25310532	10.26763107	10.28703239	10.30438761		8.732	8.715417437	8.71405482	8.713941522		6.768	6.767915919	6.767882459		0	0	0	0
76.9		1.07894545	1.07894545	1.07894545	0.539472725		6	4.514266414	4.520429922	4.528008664	4.532054351		1.95	1.987274025	1.995286796		0	0	0	0		0	0	0	0	0		0	0	0		10.25312872	10.26767343	10.28710012	10.30447808		8.732	8.715417378	8.714054353	8.713940965		6.768	6.767916888	6.767883127		0	0	0	0
77		1.0803485	1.0803485	1.0803485	0.54017425		6	4.51427092	4.520442454	4.528031082	4.532082053		1.95	1.987284676	1.995307932		0	0	0	0		0	0	0	0	0		0	0	0		10.25315212	10.26771579	10.28716785	10.30456855		8.732	8.715417319	8.714053885	8.713940409		6.768	6.767917858	6.767883796		0	0	0	0
77.1		1.08175155	1.08175155	1.08175155	0.540875775		6	4.514275425	4.520454986	4.5280535	4.532109756		1.95	1.987295327	1.995329068		0	0	0	0		0	0	0	0	0		0	0	0		10.25317552	10.26775816	10.28723559	10.30465903		8.732	8.71541726	8.714053418	8.713939854		6.768	6.767918828	6.767884466		0	0	0	0
77.2		1.0831546	1.0831546	1.0831546	0.5415773		6	4.51427993	4.520467519	4.528075919	4.532137459		1.95	1.987305979	1.995350204		0	0	0	0		0	0	0	0	0		0	0	0		10.25319892	10.26780052	10.28730332	10.3047495		8.732	8.715417202	8.714052951	8.713939298		6.768	6.767919798	6.767885136		0	0	0	0
77.3		1.08455765	1.08455765	1.08455765	0.542278825		6	4.514284435	4.520480051	4.528098337	4.532165161		1.95	1.98731663	1.995371341		0	0	0	0		0	0	0	0	0		0	0	0		10.25322232	10.26784288	10.28737106	10.30483998		8.732	8.715417143	8.714052485	8.713938743		6.768	6.767920768	6.767885807		0	0	0	0
77.4		1.0859607	1.0859607	1.0859607	0.54298035		6	4.514288941	4.520492583	4.528120755	4.532192864		1.95	1.987327281	1.995392478		0	0	0	0		0	0	0	0	0		0	0	0		10.25324572	10.26788525	10.2874388	10.30493046		8.732	8.715417085	8.714052018	8.713938189		6.768	6.767921738	6.767886477		0	0	0	0
77.5		1.08736375	1.08736375	1.08736375	0.543681875		6	4.514293446	4.520505116	4.528143174	4.532220567		1.95	1.987337932	1.995413615		0	0	0	0		0	0	0	0	0		0	0	0		10.25326912	10.26792761	10.28750653	10.30502093		8.732	8.715417027	8.714051552	8.713937634		6.768	6.767922709	6.767887149		0	0	0	0
77.6		1.0887668	1.0887668	1.0887668	0.5443834		6	4.514297951	4.520517648	4.528165593	4.532248271		1.95	1.987348584	1.995434752		0	0	0	0		0	0	0	0	0		0	0	0		10.25329252	10.26796997	10.28757427	10.30511141		8.732	8.715416969	8.714051086	8.71393708		6.768	6.767923679	6.767887821		0	0	0	0
77.7		1.09016985	1.09016985	1.09016985	0.545084925		6	4.514302456	4.520530181	4.528188011	4.532275974		1.95	1.987359235	1.99545589		0	0	0	0		0	0	0	0	0		0	0	0		10.25331592	10.26801234	10.28764201	10.30520189		8.732	8.715416911	8.71405062	8.713936527		6.768	6.767924649	6.767888493		0	0	0	0
77.8		1.0915729	1.0915729	1.0915729	0.54578645		6	4.514306962	4.520542713	4.52821043	4.532303678		1.95	1.987369886	1.995477028		0	0	0	0		0	0	0	0	0		0	0	0		10.25333932	10.2680547	10.28770975	10.30529237		8.732	8.715416853	8.714050154	8.713935974		6.768	6.76792562	6.767889166		0	0	0	0
77.9		1.09297595	1.09297595	1.09297595	0.546487975		6	4.514311467	4.520555246	4.528232849	4.532331382		1.95	1.987380538	1.995498166		0	0	0	0		0	0	0	0	0		0	0	0		10.25336272	10.26809706	10.28777748	10.30538285		8.732	8.715416795	8.714049689	8.713935421		6.768	6.76792659	6.767889839		0	0	0	0
78		1.094379	1.094379	1.094379	0.5471895		6	4.514315972	4.520567779	4.528255269	4.532359086		1.95	1.98739119	1.995519304		0	0	0	0		0	0	0	0	0		0	0	0		10.25338612	10.26813943	10.28784522	10.30547333		8.732	8.715416738	8.714049223	8.713934868		6.768	6.767927561	6.767890512		0	0	0	0
78.1		1.09578205	1.09578205	1.09578205	0.547891025		6	4.514320477	4.520580311	4.528277688	4.53238679		1.95	1.987401841	1.995540443		0	0	0	0		0	0	0	0	0		0	0	0		10.25340952	10.26818179	10.28791296	10.30556382		8.732	8.71541668	8.714048758	8.713934316		6.768	6.767928532	6.767891186		0	0	0	0
78.2		1.0971851	1.0971851	1.0971851	0.54859255		6	4.514324983	4.520592844	4.528300107	4.532414494		1.95	1.987412493	1.995561581		0	0	0	0		0	0	0	0	0		0	0	0		10.25343292	10.26822416	10.2879807	10.3056543		8.732	8.715416623	8.714048293	8.713933764		6.768	6.767929503	6.767891861		0	0	0	0
78.3		1.09858815	1.09858815	1.09858815	0.549294075		6	4.514329488	4.520605377	4.528322527	4.532442199		1.95	1.987423145	1.99558272		0	0	0	0		0	0	0	0	0		0	0	0		10.25345632	10.26826652	10.28804844	10.30574478		8.732	8.715416566	8.714047828	8.713933213		6.768	6.767930474	6.767892536		0	0	0	0
78.4		1.0999912	1.0999912	1.0999912	0.5499956		6	4.514333993	4.520617909	4.528344946	4.532469904		1.95	1.987433796	1.99560386		0	0	0	0		0	0	0	0	0		0	0	0		10.25347972	10.26830889	10.28811618	10.30583527		8.732	8.715416508	8.714047364	8.713932662		6.768	6.767931445	6.767893211		0	0	0	0
78.5		1.10139425	1.10139425	1.10139425	0.550697125		6	4.514338499	4.520630442	4.528367366	4.532497609		1.95	1.987444448	1.995624999		0	0	0	0		0	0	0	0	0		0	0	0		10.25350312	10.26835125	10.28818393	10.30592576		8.732	8.715416452	8.7140469	8.713932111		6.768	6.767932416	6.767893887		0	0	0	0
78.6		1.1027973	1.1027973	1.1027973	0.55139865		6	4.514343004	4.520642975	4.528389786	4.532525314		1.95	1.9874551	1.995646139		0	0	0	0		0	0	0	0	0		0	0	0		10.25352652	10.26839362	10.28825167	10.30601624		8.732	8.715416395	8.714046435	8.713931561		6.768	6.767933388	6.767894563		0	0	0	0
78.7		1.10420035	1.10420035	1.10420035	0.552100175		6	4.514347509	4.520655508	4.528412206	4.532553019		1.95	1.987465752	1.995667279		0	0	0	0		0	0	0	0	0		0	0	0		10.25354992	10.26843598	10.28831941	10.30610673		8.732	8.715416338	8.714045971	8.713931011		6.768	6.767934359	6.76789524		0	0	0	0
78.8		1.1056034	1.1056034	1.1056034	0.5528017		6	4.514352015	4.520668041	4.528434626	4.532580724		1.95	1.987476404	1.995688419		0	0	0	0		0	0	0	0	0		0	0	0		10.25357332	10.26847835	10.28838715	10.30619722		8.732	8.715416281	8.714045508	8.713930461		6.768	6.767935331	6.767895917		0	0	0	0
78.9		1.10700645	1.10700645	1.10700645	0.553503225		6	4.51435652	4.520680574	4.528457046	4.53260843		1.95	1.987487056	1.995709559		0	0	0	0		0	0	0	0	0		0	0	0		10.25359672	10.26852072	10.2884549	10.30628771		8.732	8.715416225	8.714045044	8.713929912		6.768	6.767936302	6.767896595		0	0	0	0
79		1.1084095	1.1084095	1.1084095	0.55420475		6	4.514361025	4.520693107	4.528479466	4.532636136		1.95	1.987497708	1.9957307		0	0	0	0		0	0	0	0	0		0	0	0		10.25362013	10.26856308	10.28852264	10.3063782		8.732	8.715416169	8.714044581	8.713929363		6.768	6.767937274	6.767897273		0	0	0	0
79.1		1.10981255	1.10981255	1.10981255	0.554906275		6	4.514365531	4.52070564	4.528501887	4.532663842		1.95	1.987508361	1.99575184		0	0	0	0		0	0	0	0	0		0	0	0		10.25364353	10.26860545	10.28859038	10.30646869		8.732	8.715416113	8.714044117	8.713928814		6.768	6.767938246	6.767897951		0	0	0	0
79.2		1.1112156	1.1112156	1.1112156	0.5556078		6	4.514370036	4.520718173	4.528524307	4.532691548		1.95	1.987519013	1.995772981		0	0	0	0		0	0	0	0	0		0	0	0		10.25366693	10.26864782	10.28865813	10.30655918		8.732	8.715416056	8.714043654	8.713928266		6.768	6.767939218	6.76789863		0	0	0	0
79.3		1.11261865	1.11261865	1.11261865	0.556309325		6	4.514374541	4.520730706	4.528546728	4.532719254		1.95	1.987529665	1.995794123		0	0	0	0		0	0	0	0	0		0	0	0		10.25369033	10.26869018	10.28872587	10.30664967		8.732	8.715416001	8.714043192	8.713927718		6.768	6.76794019	6.76789931		0	0	0	0
79.4		1.1140217	1.1140217	1.1140217	0.55701085		6	4.514379047	4.520743239	4.528569149	4.532746961		1.95	1.987540318	1.995815264		0	0	0	0		0	0	0	0	0		0	0	0		10.25371373	10.26873255	10.28879362	10.30674017		8.732	8.715415945	8.714042729	8.71392717		6.768	6.767941162	6.76789999		0	0	0	0
79.5		1.11542475	1.11542475	1.11542475	0.557712375		6	4.514383552	4.520755772	4.52859157	4.532774667		1.95	1.98755097	1.995836406		0	0	0	0		0	0	0	0	0		0	0	0		10.25373713	10.26877492	10.28886137	10.30683066		8.732	8.715415889	8.714042267	8.713926623		6.768	6.767942134	6.76790067		0	0	0	0
79.6		1.1168278	1.1168278	1.1168278	0.5584139		6	4.514388057	4.520768305	4.528613991	4.532802374		1.95	1.987561623	1.995857548		0	0	0	0		0	0	0	0	0		0	0	0		10.25376053	10.26881728	10.28892911	10.30692116		8.732	8.715415833	8.714041804	8.713926076		6.768	6.767943106	6.767901351		0	0	0	0
79.7		1.11823085	1.11823085	1.11823085	0.559115425		6	4.514392563	4.520780839	4.528636412	4.532830081		1.95	1.987572275	1.99587869		0	0	0	0		0	0	0	0	0		0	0	0		10.25378393	10.26885965	10.28899686	10.30701165		8.732	8.715415778	8.714041342	8.71392553		6.768	6.767944079	6.767902032		0	0	0	0
79.8		1.1196339	1.1196339	1.1196339	0.55981695		6	4.514397068	4.520793372	4.528658833	4.532857789		1.95	1.987582928	1.995899832		0	0	0	0		0	0	0	0	0		0	0	0		10.25380733	10.26890202	10.28906461	10.30710215		8.732	8.715415723	8.714040881	8.713924983		6.768	6.767945051	6.767902714		0	0	0	0
79.9		1.12103695	1.12103695	1.12103695	0.560518475		6	4.514401573	4.520805905	4.528681254	4.532885496		1.95	1.98759358	1.995920975		0	0	0	0		0	0	0	0	0		0	0	0		10.25383074	10.26894439	10.28913236	10.30719265		8.732	8.715415668	8.714040419	8.713924438		6.768	6.767946024	6.767903396		0	0	0	0
80		1.12244	1.12244	1.12244	0.56122		6	4.514406079	4.520818439	4.528703676	4.532913203		1.95	1.987604233	1.995942118		0	0	0	0		0	0	0	0	0		0	0	0		10.25385414	10.26898675	10.2892001	10.30728315		8.732	8.715415613	8.714039957	8.713923892		6.768	6.767946997	6.767904078		0	0	0	0
80.1		1.12384305	1.12384305	1.12384305	0.561921525		6	4.514410584	4.520830972	4.528726097	4.532940911		1.95	1.987614886	1.995963261		0	0	0	0		0	0	0	0	0		0	0	0		10.25387754	10.26902912	10.28926785	10.30737364		8.732	8.715415558	8.714039496	8.713923347		6.768	6.767947969	6.767904761		0	0	0	0
80.2		1.1252461	1.1252461	1.1252461	0.56262305		6	4.51441509	4.520843505	4.528748519	4.532968619		1.95	1.987625539	1.995984404		0	0	0	0		0	0	0	0	0		0	0	0		10.25390094	10.26907149	10.2893356	10.30746414		8.732	8.715415503	8.714039035	8.713922802		6.768	6.767948942	6.767905445		0	0	0	0
80.3		1.12664915	1.12664915	1.12664915	0.563324575		6	4.514419595	4.520856039	4.528770941	4.532996327		1.95	1.987636192	1.996005548		0	0	0	0		0	0	0	0	0		0	0	0		10.25392434	10.26911386	10.28940335	10.30755465		8.732	8.715415448	8.714038574	8.713922258		6.768	6.767949915	6.767906129		0	0	0	0
80.4		1.1280522	1.1280522	1.1280522	0.5640261		6	4.5144241	4.520868572	4.528793363	4.533024035		1.95	1.987646845	1.996026691		0	0	0	0		0	0	0	0	0		0	0	0		10.25394774	10.26915623	10.2894711	10.30764515		8.732	8.715415394	8.714038114	8.713921714		6.768	6.767950888	6.767906813		0	0	0	0
80.5		1.12945525	1.12945525	1.12945525	0.564727625		6	4.514428606	4.520881106	4.528815785	4.533051744		1.95	1.987657498	1.996047835		0	0	0	0		0	0	0	0	0		0	0	0		10.25397114	10.2691986	10.28953885	10.30773565		8.732	8.715415339	8.714037653	8.71392117		6.768	6.767951862	6.767907498		0	0	0	0
80.6		1.1308583	1.1308583	1.1308583	0.56542915		6	4.514433111	4.520893639	4.528838207	4.533079452		1.95	1.987668151	1.99606898		0	0	0	0		0	0	0	0	0		0	0	0		10.25399455	10.26924097	10.2896066	10.30782615		8.732	8.715415285	8.714037193	8.713920627		6.768	6.767952835	6.767908183		0	0	0	0
80.7		1.13226135	1.13226135	1.13226135	0.566130675		6	4.514437617	4.520906173	4.528860629	4.533107161		1.95	1.987678804	1.996090124		0	0	0	0		0	0	0	0	0		0	0	0		10.25401795	10.26928334	10.28967436	10.30791666		8.732	8.715415231	8.714036733	8.713920084		6.768	6.767953808	6.767908869		0	0	0	0
80.8		1.1336644	1.1336644	1.1336644	0.5668322		6	4.514442122	4.520918707	4.528883052	4.53313487		1.95	1.987689457	1.996111269		0	0	0	0		0	0	0	0	0		0	0	0		10.25404135	10.26932571	10.28974211	10.30800716		8.732	8.715415177	8.714036273	8.713919541		6.768	6.767954782	6.767909555		0	0	0	0
80.9		1.13506745	1.13506745	1.13506745	0.567533725		6	4.514446627	4.52093124	4.528905474	4.533162579		1.95	1.98770011	1.996132414		0	0	0	0		0	0	0	0	0		0	0	0		10.25406475	10.26936807	10.28980986	10.30809767		8.732	8.715415123	8.714035813	8.713918999		6.768	6.767955755	6.767910241		0	0	0	0
81		1.1364705	1.1364705	1.1364705	0.56823525		6	4.514451133	4.520943774	4.528927897	4.533190289		1.95	1.987710764	1.996153559		0	0	0	0		0	0	0	0	0		0	0	0		10.25408815	10.26941044	10.28987761	10.30818818		8.732	8.715415069	8.714035354	8.713918457		6.768	6.767956729	6.767910928		0	0	0	0
81.1		1.13787355	1.13787355	1.13787355	0.568936775		6	4.514455638	4.520956308	4.52895032	4.533217998		1.95	1.987721417	1.996174704		0	0	0	0		0	0	0	0	0		0	0	0		10.25411156	10.26945281	10.28994537	10.30827868		8.732	8.715415015	8.714034894	8.713917915		6.768	6.767957703	6.767911616		0	0	0	0
81.2		1.1392766	1.1392766	1.1392766	0.5696383		6	4.514460144	4.520968841	4.528972742	4.533245708		1.95	1.987732071	1.99619585		0	0	0	0		0	0	0	0	0		0	0	0		10.25413496	10.26949518	10.29001312	10.30836919		8.732	8.715414962	8.714034435	8.713917374		6.768	6.767958677	6.767912304		0	0	0	0
81.3		1.14067965	1.14067965	1.14067965	0.570339825		6	4.514464649	4.520981375	4.528995165	4.533273418		1.95	1.987742724	1.996216996		0	0	0	0		0	0	0	0	0		0	0	0		10.25415836	10.26953756	10.29008088	10.3084597		8.732	8.715414909	8.714033976	8.713916833		6.768	6.767959651	6.767912992		0	0	0	0
81.4		1.1420827	1.1420827	1.1420827	0.57104135		6	4.514469155	4.520993909	4.529017588	4.533301128		1.95	1.987753378	1.996238142		0	0	0	0		0	0	0	0	0		0	0	0		10.25418176	10.26957993	10.29014863	10.30855021		8.732	8.715414855	8.714033518	8.713916293		6.768	6.767960625	6.767913681		0	0	0	0
81.5		1.14348575	1.14348575	1.14348575	0.571742875		6	4.51447366	4.521006443	4.529040012	4.533328838		1.95	1.987764031	1.996259288		0	0	0	0		0	0	0	0	0		0	0	0		10.25420516	10.2696223	10.29021639	10.30864072		8.732	8.715414802	8.714033059	8.713915753		6.768	6.767961599	6.76791437		0	0	0	0
81.6		1.1448888	1.1448888	1.1448888	0.5724444		6	4.514478165	4.521018977	4.529062435	4.533356548		1.95	1.987774685	1.996280434		0	0	0	0		0	0	0	0	0		0	0	0		10.25422857	10.26966467	10.29028414	10.30873124		8.732	8.715414749	8.714032601	8.713915213		6.768	6.767962573	6.76791506		0	0	0	0
81.7		1.14629185	1.14629185	1.14629185	0.573145925		6	4.514482671	4.521031511	4.529084858	4.533384259		1.95	1.987785339	1.996301581		0	0	0	0		0	0	0	0	0		0	0	0		10.25425197	10.26970704	10.2903519	10.30882175		8.732	8.715414696	8.714032143	8.713914673		6.768	6.767963547	6.76791575		0	0	0	0
81.8		1.1476949	1.1476949	1.1476949	0.57384745		6	4.514487176	4.521044045	4.529107282	4.53341197		1.95	1.987795992	1.996322728		0	0	0	0		0	0	0	0	0		0	0	0		10.25427537	10.26974941	10.29041966	10.30891226		8.732	8.715414643	8.714031685	8.713914134		6.768	6.767964522	6.76791644		0	0	0	0
81.9		1.14909795	1.14909795	1.14909795	0.574548975		6	4.514491682	4.521056579	4.529129706	4.53343968		1.95	1.987806646	1.996343875		0	0	0	0		0	0	0	0	0		0	0	0		10.25429877	10.26979178	10.29048741	10.30900278		8.732	8.715414591	8.714031227	8.713913595		6.768	6.767965496	6.767917131		0	0	0	0
82		1.150501	1.150501	1.150501	0.5752505		6	4.514496187	4.521069113	4.529152129	4.533467392		1.95	1.9878173	1.996365023		0	0	0	0		0	0	0	0	0		0	0	0		10.25432218	10.26983415	10.29055517	10.30909329		8.732	8.715414538	8.714030769	8.713913057		6.768	6.767966471	6.767917823		0	0	0	0
82.1		1.15190405	1.15190405	1.15190405	0.575952025		6	4.514500693	4.521081647	4.529174553	4.533495103		1.95	1.987827954	1.99638617		0	0	0	0		0	0	0	0	0		0	0	0		10.25434558	10.26987652	10.29062293	10.30918381		8.732	8.715414486	8.714030312	8.713912519		6.768	6.767967446	6.767918515		0	0	0	0
82.2		1.1533071	1.1533071	1.1533071	0.57665355		6	4.514505198	4.521094181	4.529196977	4.533522814		1.95	1.987838608	1.996407318		0	0	0	0		0	0	0	0	0		0	0	0		10.25436898	10.2699189	10.29069069	10.30927433		8.732	8.715414434	8.714029855	8.713911981		6.768	6.767968421	6.767919207		0	0	0	0
82.3		1.15471015	1.15471015	1.15471015	0.577355075		6	4.514509704	4.521106715	4.529219401	4.533550526		1.95	1.987849262	1.996428466		0	0	0	0		0	0	0	0	0		0	0	0		10.25439238	10.26996127	10.29075845	10.30936484		8.732	8.715414382	8.714029398	8.713911444		6.768	6.767969396	6.7679199		0	0	0	0
82.4		1.1561132	1.1561132	1.1561132	0.5780566		6	4.514514209	4.521119249	4.529241826	4.533578238		1.95	1.987859916	1.996449615		0	0	0	0		0	0	0	0	0		0	0	0		10.25441579	10.27000364	10.29082621	10.30945536		8.732	8.71541433	8.714028941	8.713910907		6.768	6.767970371	6.767920593		0	0	0	0
82.5		1.15751625	1.15751625	1.15751625	0.578758125		6	4.514518715	4.521131784	4.52926425	4.53360595		1.95	1.98787057	1.996470763		0	0	0	0		0	0	0	0	0		0	0	0		10.25443919	10.27004601	10.29089397	10.30954588		8.732	8.715414278	8.714028485	8.71391037		6.768	6.767971346	6.767921287		0	0	0	0
82.6		1.1589193	1.1589193	1.1589193	0.57945965		6	4.51452322	4.521144318	4.529286674	4.533633662		1.95	1.987881225	1.996491912		0	0	0	0		0	0	0	0	0		0	0	0		10.25446259	10.27008839	10.29096173	10.3096364		8.732	8.715414226	8.714028028	8.713909834		6.768	6.767972321	6.767921981		0	0	0	0
82.7		1.16032235	1.16032235	1.16032235	0.580161175		6	4.514527726	4.521156852	4.529309099	4.533661374		1.95	1.987891879	1.996513061		0	0	0	0		0	0	0	0	0		0	0	0		10.254486	10.27013076	10.29102949	10.30972692		8.732	8.715414174	8.714027572	8.713909298		6.768	6.767973297	6.767922676		0	0	0	0
82.8		1.1617254	1.1617254	1.1617254	0.5808627		6	4.514532231	4.521169387	4.529331524	4.533689087		1.95	1.987902533	1.99653421		0	0	0	0		0	0	0	0	0		0	0	0		10.2545094	10.27017313	10.29109725	10.30981744		8.732	8.715414123	8.714027116	8.713908763		6.768	6.767974272	6.767923371		0	0	0	0
82.9		1.16312845	1.16312845	1.16312845	0.581564225		6	4.514536737	4.521181921	4.529353948	4.533716799		1.95	1.987913188	1.99655536		0	0	0	0		0	0	0	0	0		0	0	0		10.2545328	10.27021551	10.29116501	10.30990797		8.732	8.715414072	8.71402666	8.713908227		6.768	6.767975248	6.767924066		0	0	0	0
83		1.1645315	1.1645315	1.1645315	0.58226575		6	4.514541242	4.521194455	4.529376373	4.533744512		1.95	1.987923842	1.99657651		0	0	0	0		0	0	0	0	0		0	0	0		10.2545562	10.27025788	10.29123278	10.30999849		8.732	8.71541402	8.714026205	8.713907692		6.768	6.767976223	6.767924762		0	0	0	0
83.1		1.16593455	1.16593455	1.16593455	0.582967275		6	4.514545748	4.52120699	4.529398798	4.533772225		1.95	1.987934497	1.996597659		0	0	0	0		0	0	0	0	0		0	0	0		10.25457961	10.27030025	10.29130054	10.31008902		8.732	8.715413969	8.714025749	8.713907158		6.768	6.767977199	6.767925459		0	0	0	0
83.2		1.1673376	1.1673376	1.1673376	0.5836688		6	4.514550253	4.521219524	4.529421224	4.533799938		1.95	1.987945151	1.99661881		0	0	0	0		0	0	0	0	0		0	0	0		10.25460301	10.27034263	10.2913683	10.31017954		8.732	8.715413918	8.714025294	8.713906624		6.768	6.767978175	6.767926156		0	0	0	0
83.3		1.16874065	1.16874065	1.16874065	0.584370325		6	4.514554759	4.521232059	4.529443649	4.533827652		1.95	1.987955806	1.99663996		0	0	0	0		0	0	0	0	0		0	0	0		10.25462641	10.270385	10.29143607	10.31027007		8.732	8.715413867	8.714024839	8.71390609		6.768	6.767979151	6.767926853		0	0	0	0
83.4		1.1701437	1.1701437	1.1701437	0.58507185		6	4.514559264	4.521244593	4.529466074	4.533855365		1.95	1.987966461	1.996661111		0	0	0	0		0	0	0	0	0		0	0	0		10.25464982	10.27042738	10.29150383	10.31036059		8.732	8.715413817	8.714024384	8.713905557		6.768	6.767980127	6.767927551		0	0	0	0
83.5		1.17154675	1.17154675	1.17154675	0.585773375		6	4.51456377	4.521257128	4.5294885	4.533883079		1.95	1.987977116	1.996682262		0	0	0	0		0	0	0	0	0		0	0	0		10.25467322	10.27046975	10.2915716	10.31045112		8.732	8.715413766	8.71402393	8.713905023		6.768	6.767981103	6.767928249		0	0	0	0
83.6		1.1729498	1.1729498	1.1729498	0.5864749		6	4.514568275	4.521269663	4.529510925	4.533910793		1.95	1.98798777	1.996703413		0	0	0	0		0	0	0	0	0		0	0	0		10.25469662	10.27051212	10.29163936	10.31054165		8.732	8.715413716	8.714023475	8.713904491		6.768	6.767982079	6.767928948		0	0	0	0
83.7		1.17435285	1.17435285	1.17435285	0.587176425		6	4.514572781	4.521282197	4.529533351	4.533938507		1.95	1.987998425	1.996724564		0	0	0	0		0	0	0	0	0		0	0	0		10.25472003	10.2705545	10.29170713	10.31063218		8.732	8.715413665	8.714023021	8.713903958		6.768	6.767983055	6.767929647		0	0	0	0
83.8		1.1757559	1.1757559	1.1757559	0.58787795		6	4.514577286	4.521294732	4.529555777	4.533966221		1.95	1.98800908	1.996745715		0	0	0	0		0	0	0	0	0		0	0	0		10.25474343	10.27059687	10.29177489	10.31072271		8.732	8.715413615	8.714022567	8.713903426		6.768	6.767984032	6.767930346		0	0	0	0
83.9		1.17715895	1.17715895	1.17715895	0.588579475		6	4.514581792	4.521307267	4.529578203	4.533993936		1.95	1.988019735	1.996766867		0	0	0	0		0	0	0	0	0		0	0	0		10.25476683	10.27063925	10.29184266	10.31081324		8.732	8.715413565	8.714022113	8.713902895		6.768	6.767985008	6.767931046		0	0	0	0
84		1.178562	1.178562	1.178562	0.589281		6	4.514586298	4.521319802	4.529600629	4.53402165		1.95	1.98803039	1.996788019		0	0	0	0		0	0	0	0	0		0	0	0		10.25479024	10.27068163	10.29191043	10.31090377		8.732	8.715413515	8.714021659	8.713902363		6.768	6.767985985	6.767931747		0	0	0	0
84.1		1.17996505	1.17996505	1.17996505	0.589982525		6	4.514590803	4.521332336	4.529623055	4.534049365		1.95	1.988041045	1.996809171		0	0	0	0		0	0	0	0	0		0	0	0		10.25481364	10.270724	10.29197819	10.31099431		8.732	8.715413465	8.714021206	8.713901832		6.768	6.767986962	6.767932448		0	0	0	0
84.2		1.1813681	1.1813681	1.1813681	0.59068405		6	4.514595309	4.521344871	4.529645481	4.53407708		1.95	1.988051701	1.996830324		0	0	0	0		0	0	0	0	0		0	0	0		10.25483705	10.27076638	10.29204596	10.31108484		8.732	8.715413415	8.714020753	8.713901302		6.768	6.767987939	6.767933149		0	0	0	0
84.3		1.18277115	1.18277115	1.18277115	0.591385575		6	4.514599814	4.521357406	4.529667908	4.534104795		1.95	1.988062356	1.996851477		0	0	0	0		0	0	0	0	0		0	0	0		10.25486045	10.27080875	10.29211373	10.31117538		8.732	8.715413366	8.714020299	8.713900771		6.768	6.767988915	6.767933851		0	0	0	0
84.4		1.1841742	1.1841742	1.1841742	0.5920871		6	4.51460432	4.521369941	4.529690334	4.53413251		1.95	1.988073011	1.996872629		0	0	0	0		0	0	0	0	0		0	0	0		10.25488385	10.27085113	10.2921815	10.31126591		8.732	8.715413316	8.714019847	8.713900242		6.768	6.767989892	6.767934553		0	0	0	0
84.5		1.18557725	1.18557725	1.18557725	0.592788625		6	4.514608825	4.521382476	4.529712761	4.534160226		1.95	1.988083666	1.996893783		0	0	0	0		0	0	0	0	0		0	0	0		10.25490726	10.2708935	10.29224927	10.31135645		8.732	8.715413267	8.714019394	8.713899712		6.768	6.76799087	6.767935256		0	0	0	0
84.6		1.1869803	1.1869803	1.1869803	0.59349015		6	4.514613331	4.521395011	4.529735188	4.534187941		1.95	1.988094322	1.996914936		0	0	0	0		0	0	0	0	0		0	0	0		10.25493066	10.27093588	10.29231704	10.31144698		8.732	8.715413218	8.714018941	8.713899183		6.768	6.767991847	6.767935959		0	0	0	0
84.7		1.18838335	1.18838335	1.18838335	0.594191675		6	4.514617837	4.521407546	4.529757615	4.534215657		1.95	1.988104977	1.99693609		0	0	0	0		0	0	0	0	0		0	0	0		10.25495406	10.27097826	10.29238481	10.31153752		8.732	8.715413169	8.714018489	8.713898654		6.768	6.767992824	6.767936662		0	0	0	0
84.8		1.1897864	1.1897864	1.1897864	0.5948932		6	4.514622342	4.521420081	4.529780042	4.534243373		1.95	1.988115633	1.996957243		0	0	0	0		0	0	0	0	0		0	0	0		10.25497747	10.27102063	10.29245258	10.31162806		8.732	8.71541312	8.714018037	8.713898126		6.768	6.767993801	6.767937366		0	0	0	0
84.9		1.19118945	1.19118945	1.19118945	0.595594725		6	4.514626848	4.521432616	4.529802469	4.534271089		1.95	1.988126288	1.996978397		0	0	0	0		0	0	0	0	0		0	0	0		10.25500087	10.27106301	10.29252035	10.3117186		8.732	8.715413071	8.714017585	8.713897597		6.768	6.767994779	6.767938071		0	0	0	0
85		1.1925925	1.1925925	1.1925925	0.59629625		6	4.514631353	4.521445151	4.529824896	4.534298806		1.95	1.988136944	1.996999552		0	0	0	0		0	0	0	0	0		0	0	0		10.25502428	10.27110539	10.29258813	10.31180914		8.732	8.715413022	8.714017133	8.71389707		6.768	6.767995757	6.767938776		0	0	0	0
85.1		1.19399555	1.19399555	1.19399555	0.596997775		6	4.514635859	4.521457687	4.529847323	4.534326522		1.95	1.9881476	1.997020706		0	0	0	0		0	0	0	0	0		0	0	0		10.25504768	10.27114777	10.2926559	10.31189968		8.732	8.715412974	8.714016682	8.713896542		6.768	6.767996734	6.767939481		0	0	0	0
85.2		1.1953986	1.1953986	1.1953986	0.5976993		6	4.514640365	4.521470222	4.529869751	4.534354239		1.95	1.988158256	1.997041861		0	0	0	0		0	0	0	0	0		0	0	0		10.25507109	10.27119014	10.29272367	10.31199022		8.732	8.715412925	8.714016231	8.713896015		6.768	6.767997712	6.767940187		0	0	0	0
85.3		1.19680165	1.19680165	1.19680165	0.598400825		6	4.51464487	4.521482757	4.529892178	4.534381956		1.95	1.988168911	1.997063016		0	0	0	0		0	0	0	0	0		0	0	0		10.25509449	10.27123252	10.29279144	10.31208077		8.732	8.715412877	8.714015779	8.713895488		6.768	6.76799869	6.767940893		0	0	0	0
85.4		1.1982047	1.1982047	1.1982047	0.59910235		6	4.514649376	4.521495292	4.529914606	4.534409673		1.95	1.988179567	1.997084171		0	0	0	0		0	0	0	0	0		0	0	0		10.25511789	10.2712749	10.29285922	10.31217131		8.732	8.715412829	8.714015329	8.713894962		6.768	6.767999668	6.7679416		0	0	0	0
85.5		1.19960775	1.19960775	1.19960775	0.599803875		6	4.514653882	4.521507828	4.529937034	4.53443739		1.95	1.988190223	1.997105327		0	0	0	0		0	0	0	0	0		0	0	0		10.2551413	10.27131728	10.29292699	10.31226186		8.732	8.715412781	8.714014878	8.713894436		6.768	6.768000646	6.767942307		0	0	0	0
85.6		1.2010108	1.2010108	1.2010108	0.6005054		6	4.514658387	4.521520363	4.529959462	4.534465108		1.95	1.988200879	1.997126482		0	0	0	0		0	0	0	0	0		0	0	0		10.2551647	10.27135966	10.29299477	10.3123524		8.732	8.715412733	8.714014427	8.71389391		6.768	6.768001624	6.767943015		0	0	0	0
85.7		1.20241385	1.20241385	1.20241385	0.601206925		6	4.514662893	4.521532898	4.52998189	4.534492825		1.95	1.988211535	1.997147638		0	0	0	0		0	0	0	0	0		0	0	0		10.25518811	10.27140203	10.29306254	10.31244295		8.732	8.715412685	8.714013977	8.713893385		6.768	6.768002603	6.767943723		0	0	0	0
85.8		1.2038169	1.2038169	1.2038169	0.60190845		6	4.514667398	4.521545434	4.530004318	4.534520543		1.95	1.988222191	1.997168794		0	0	0	0		0	0	0	0	0		0	0	0		10.25521151	10.27144441	10.29313032	10.3125335		8.732	8.715412638	8.714013527	8.71389286		6.768	6.768003581	6.767944431		0	0	0	0
85.9		1.20521995	1.20521995	1.20521995	0.602609975		6	4.514671904	4.521557969	4.530026746	4.534548261		1.95	1.988232848	1.997189951		0	0	0	0		0	0	0	0	0		0	0	0		10.25523492	10.27148679	10.29319809	10.31262404		8.732	8.71541259	8.714013077	8.713892336		6.768	6.768004559	6.76794514		0	0	0	0
86		1.206623	1.206623	1.206623	0.6033115		6	4.51467641	4.521570505	4.530049175	4.534575979		1.95	1.988243504	1.997211107		0	0	0	0		0	0	0	0	0		0	0	0		10.25525832	10.27152917	10.29326587	10.31271459		8.732	8.715412543	8.714012627	8.713891811		6.768	6.768005538	6.767945849		0	0	0	0
86.1		1.20802605	1.20802605	1.20802605	0.604013025		6	4.514680915	4.52158304	4.530071603	4.534603698		1.95	1.98825416	1.997232264		0	0	0	0		0	0	0	0	0		0	0	0		10.25528173	10.27157155	10.29333365	10.31280514		8.732	8.715412495	8.714012178	8.713891287		6.768	6.768006517	6.767946559		0	0	0	0
86.2		1.2094291	1.2094291	1.2094291	0.60471455		6	4.514685421	4.521595576	4.530094032	4.534631416		1.95	1.988264816	1.997253421		0	0	0	0		0	0	0	0	0		0	0	0		10.25530513	10.27161393	10.29340143	10.31289569		8.732	8.715412448	8.714011728	8.713890764		6.768	6.768007495	6.76794727		0	0	0	0
86.3		1.21083215	1.21083215	1.21083215	0.605416075		6	4.514689927	4.521608111	4.530116461	4.534659135		1.95	1.988275473	1.997274578		0	0	0	0		0	0	0	0	0		0	0	0		10.25532854	10.27165631	10.2934692	10.31298624		8.732	8.715412401	8.714011279	8.713890241		6.768	6.768008474	6.76794798		0	0	0	0
86.4		1.2122352	1.2122352	1.2122352	0.6061176		6	4.514694432	4.521620647	4.530138889	4.534686854		1.95	1.988286129	1.997295736		0	0	0	0		0	0	0	0	0		0	0	0		10.25535194	10.27169869	10.29353698	10.3130768		8.732	8.715412354	8.71401083	8.713889718		6.768	6.768009453	6.767948692		0	0	0	0
86.5		1.21363825	1.21363825	1.21363825	0.606819125		6	4.514698938	4.521633183	4.530161318	4.534714573		1.95	1.988296786	1.997316893		0	0	0	0		0	0	0	0	0		0	0	0		10.25537535	10.27174107	10.29360476	10.31316735		8.732	8.715412307	8.714010381	8.713889196		6.768	6.768010432	6.767949403		0	0	0	0
86.6		1.2150413	1.2150413	1.2150413	0.60752065		6	4.514703444	4.521645718	4.530183747	4.534742292		1.95	1.988307442	1.997338051		0	0	0	0		0	0	0	0	0		0	0	0		10.25539875	10.27178345	10.29367254	10.3132579		8.732	8.715412261	8.714009933	8.713888673		6.768	6.768011412	6.767950115		0	0	0	0
86.7		1.21644435	1.21644435	1.21644435	0.608222175		6	4.514707949	4.521658254	4.530206177	4.534770011		1.95	1.988318099	1.99735921		0	0	0	0		0	0	0	0	0		0	0	0		10.25542216	10.27182583	10.29374032	10.31334846		8.732	8.715412214	8.714009484	8.713888152		6.768	6.768012391	6.767950828		0	0	0	0
86.8		1.2178474	1.2178474	1.2178474	0.6089237		6	4.514712455	4.52167079	4.530228606	4.534797731		1.95	1.988328756	1.997380368		0	0	0	0		0	0	0	0	0		0	0	0		10.25544556	10.27186821	10.2938081	10.31343901		8.732	8.715412168	8.714009036	8.71388763		6.768	6.76801337	6.767951541		0	0	0	0
86.9		1.21925045	1.21925045	1.21925045	0.609625225		6	4.514716961	4.521683326	4.530251035	4.53482545		1.95	1.988339412	1.997401527		0	0	0	0		0	0	0	0	0		0	0	0		10.25546897	10.27191059	10.29387588	10.31352957		8.732	8.715412122	8.714008588	8.713887109		6.768	6.76801435	6.767952254		0	0	0	0
87		1.2206535	1.2206535	1.2206535	0.61032675		6	4.514721467	4.521695862	4.530273465	4.53485317		1.95	1.988350069	1.997422685		0	0	0	0		0	0	0	0	0		0	0	0		10.25549237	10.27195297	10.29394366	10.31362013		8.732	8.715412075	8.71400814	8.713886589		6.768	6.768015329	6.767952968		0	0	0	0
87.1		1.22205655	1.22205655	1.22205655	0.611028275		6	4.514725972	4.521708398	4.530295895	4.53488089		1.95	1.988360726	1.997443845		0	0	0	0		0	0	0	0	0		0	0	0		10.25551578	10.27199535	10.29401144	10.31371069		8.732	8.715412029	8.714007693	8.713886068		6.768	6.768016309	6.767953682		0	0	0	0
87.2		1.2234596	1.2234596	1.2234596	0.6117298		6	4.514730478	4.521720934	4.530318324	4.534908611		1.95	1.988371383	1.997465004		0	0	0	0		0	0	0	0	0		0	0	0		10.25553918	10.27203773	10.29407923	10.31380124		8.732	8.715411984	8.714007245	8.713885548		6.768	6.768017289	6.767954397		0	0	0	0
87.3		1.22486265	1.22486265	1.22486265	0.612431325		6	4.514734984	4.52173347	4.530340754	4.534936331		1.95	1.98838204	1.997486163		0	0	0	0		0	0	0	0	0		0	0	0		10.25556259	10.27208012	10.29414701	10.3138918		8.732	8.715411938	8.714006798	8.713885029		6.768	6.768018269	6.767955112		0	0	0	0
87.4		1.2262657	1.2262657	1.2262657	0.61313285		6	4.514739489	4.521746006	4.530363184	4.534964052		1.95	1.988392697	1.997507323		0	0	0	0		0	0	0	0	0		0	0	0		10.25558599	10.2721225	10.29421479	10.31398236		8.732	8.715411892	8.714006351	8.713884509		6.768	6.768019249	6.767955828		0	0	0	0
87.5		1.22766875	1.22766875	1.22766875	0.613834375		6	4.514743995	4.521758542	4.530385614	4.534991772		1.95	1.988403354	1.997528483		0	0	0	0		0	0	0	0	0		0	0	0		10.2556094	10.27216488	10.29428258	10.31407293		8.732	8.715411847	8.714005904	8.713883991		6.768	6.768020229	6.767956544		0	0	0	0
87.6		1.2290718	1.2290718	1.2290718	0.6145359		6	4.514748501	4.521771078	4.530408045	4.535019493		1.95	1.988414011	1.997549643		0	0	0	0		0	0	0	0	0		0	0	0		10.25563281	10.27220726	10.29435036	10.31416349		8.732	8.715411801	8.714005458	8.713883472		6.768	6.768021209	6.767957261		0	0	0	0
87.7		1.23047485	1.23047485	1.23047485	0.615237425		6	4.514753007	4.521783614	4.530430475	4.535047214		1.95	1.988424669	1.997570804		0	0	0	0		0	0	0	0	0		0	0	0		10.25565621	10.27224964	10.29441815	10.31425405		8.732	8.715411756	8.714005011	8.713882954		6.768	6.768022189	6.767957978		0	0	0	0
87.8		1.2318779	1.2318779	1.2318779	0.61593895		6	4.514757512	4.52179615	4.530452905	4.535074936		1.95	1.988435326	1.997591965		0	0	0	0		0	0	0	0	0		0	0	0		10.25567962	10.27229202	10.29448593	10.31434462		8.732	8.715411711	8.714004565	8.713882436		6.768	6.768023169	6.767958695		0	0	0	0
87.9		1.23328095	1.23328095	1.23328095	0.616640475		6	4.514762018	4.521808686	4.530475336	4.535102657		1.95	1.988445983	1.997613125		0	0	0	0		0	0	0	0	0		0	0	0		10.25570302	10.27233441	10.29455372	10.31443518		8.732	8.715411666	8.714004119	8.713881919		6.768	6.76802415	6.767959413		0	0	0	0
88		1.234684	1.234684	1.234684	0.617342		6	4.514766524	4.521821222	4.530497767	4.535130379		1.95	1.988456641	1.997634287		0	0	0	0		0	0	0	0	0		0	0	0		10.25572643	10.27237679	10.2946215	10.31452575		8.732	8.715411621	8.714003673	8.713881401		6.768	6.76802513	6.767960131		0	0	0	0
88.1		1.23608705	1.23608705	1.23608705	0.618043525		6	4.51477103	4.521833759	4.530520198	4.535158101		1.95	1.988467298	1.997655448		0	0	0	0		0	0	0	0	0		0	0	0		10.25574983	10.27241917	10.29468929	10.31461631		8.732	8.715411576	8.714003227	8.713880885		6.768	6.768026111	6.76796085		0	0	0	0
88.2		1.2374901	1.2374901	1.2374901	0.61874505		6	4.514775535	4.521846295	4.530542628	4.535185823		1.95	1.988477956	1.99767661		0	0	0	0		0	0	0	0	0		0	0	0		10.25577324	10.27246156	10.29475708	10.31470688		8.732	8.715411532	8.714002782	8.713880368		6.768	6.768027092	6.767961569		0	0	0	0
88.3		1.23889315	1.23889315	1.23889315	0.619446575		6	4.514780041	4.521858831	4.530565059	4.535213545		1.95	1.988488613	1.997697771		0	0	0	0		0	0	0	0	0		0	0	0		10.25579665	10.27250394	10.29482486	10.31479745		8.732	8.715411487	8.714002337	8.713879852		6.768	6.768028073	6.767962289		0	0	0	0
88.4		1.2402962	1.2402962	1.2402962	0.6201481		6	4.514784547	4.521871368	4.530587491	4.535241267		1.95	1.988499271	1.997718933		0	0	0	0		0	0	0	0	0		0	0	0		10.25582005	10.27254632	10.29489265	10.31488802		8.732	8.715411443	8.714001892	8.713879336		6.768	6.768029054	6.767963009		0	0	0	0
88.5		1.24169925	1.24169925	1.24169925	0.620849625		6	4.514789053	4.521883904	4.530609922	4.53526899		1.95	1.988509928	1.997740096		0	0	0	0		0	0	0	0	0		0	0	0		10.25584346	10.27258871	10.29496044	10.31497859		8.732	8.715411399	8.714001447	8.713878821		6.768	6.768030035	6.76796373		0	0	0	0
88.6		1.2431023	1.2431023	1.2431023	0.62155115		6	4.514793558	4.52189644	4.530632353	4.535296713		1.95	1.988520586	1.997761258		0	0	0	0		0	0	0	0	0		0	0	0		10.25586686	10.27263109	10.29502823	10.31506916		8.732	8.715411355	8.714001002	8.713878306		6.768	6.768031016	6.767964451		0	0	0	0
88.7		1.24450535	1.24450535	1.24450535	0.622252675		6	4.514798064	4.521908977	4.530654785	4.535324435		1.95	1.988531244	1.997782421		0	0	0	0		0	0	0	0	0		0	0	0		10.25589027	10.27267347	10.29509602	10.31515973		8.732	8.715411311	8.714000558	8.713877792		6.768	6.768031997	6.767965172		0	0	0	0
88.8		1.2459084	1.2459084	1.2459084	0.6229542		6	4.51480257	4.521921513	4.530677216	4.535352158		1.95	1.988541902	1.997803584		0	0	0	0		0	0	0	0	0		0	0	0		10.25591368	10.27271586	10.29516381	10.3152503		8.732	8.715411267	8.714000113	8.713877277		6.768	6.768032978	6.767965894		0	0	0	0
88.9		1.24731145	1.24731145	1.24731145	0.623655725		6	4.514807076	4.52193405	4.530699648	4.535379882		1.95	1.98855256	1.997824747		0	0	0	0		0	0	0	0	0		0	0	0		10.25593708	10.27275824	10.2952316	10.31534087		8.732	8.715411223	8.713999669	8.713876763		6.768	6.76803396	6.767966617		0	0	0	0
89		1.2487145	1.2487145	1.2487145	0.62435725		6	4.514811582	4.521946587	4.53072208	4.535407605		1.95	1.988563218	1.997845911		0	0	0	0		0	0	0	0	0		0	0	0		10.25596049	10.27280063	10.29529939	10.31543145		8.732	8.715411179	8.713999225	8.71387625		6.768	6.768034941	6.76796734		0	0	0	0
89.1		1.25011755	1.25011755	1.25011755	0.625058775		6	4.514816087	4.521959123	4.530744512	4.535435329		1.95	1.988573876	1.997867074		0	0	0	0		0	0	0	0	0		0	0	0		10.2559839	10.27284301	10.29536718	10.31552202		8.732	8.715411136	8.713998782	8.713875737		6.768	6.768035923	6.767968063		0	0	0	0
89.2		1.2515206	1.2515206	1.2515206	0.6257603		6	4.514820593	4.52197166	4.530766944	4.535463053		1.95	1.988584534	1.997888238		0	0	0	0		0	0	0	0	0		0	0	0		10.2560073	10.2728854	10.29543497	10.3156126		8.732	8.715411093	8.713998338	8.713875224		6.768	6.768036905	6.767968787		0	0	0	0
89.3		1.25292365	1.25292365	1.25292365	0.626461825		6	4.514825099	4.521984196	4.530789376	4.535490776		1.95	1.988595192	1.997909402		0	0	0	0		0	0	0	0	0		0	0	0		10.25603071	10.27292778	10.29550276	10.31570318		8.732	8.715411049	8.713997895	8.713874711		6.768	6.768037886	6.767969511		0	0	0	0
89.4		1.2543267	1.2543267	1.2543267	0.62716335		6	4.514829605	4.521996733	4.530811809	4.535518501		1.95	1.98860585	1.997930567		0	0	0	0		0	0	0	0	0		0	0	0		10.25605412	10.27297017	10.29557056	10.31579375		8.732	8.715411006	8.713997452	8.713874199		6.768	6.768038868	6.767970235		0	0	0	0
89.5		1.25572975	1.25572975	1.25572975	0.627864875		6	4.514834111	4.52200927	4.530834241	4.535546225		1.95	1.988616508	1.997951731		0	0	0	0		0	0	0	0	0		0	0	0		10.25607752	10.27301255	10.29563835	10.31588433		8.732	8.715410963	8.713997009	8.713873687		6.768	6.76803985	6.767970961		0	0	0	0
89.6		1.2571328	1.2571328	1.2571328	0.6285664		6	4.514838616	4.522021807	4.530856674	4.535573949		1.95	1.988627167	1.997972896		0	0	0	0		0	0	0	0	0		0	0	0		10.25610093	10.27305494	10.29570614	10.31597491		8.732	8.715410921	8.713996566	8.713873176		6.768	6.768040832	6.767971686		0	0	0	0
89.7		1.25853585	1.25853585	1.25853585	0.629267925		6	4.514843122	4.522034344	4.530879106	4.535601674		1.95	1.988637825	1.997994061		0	0	0	0		0	0	0	0	0		0	0	0		10.25612434	10.27309732	10.29577394	10.31606549		8.732	8.715410878	8.713996124	8.713872665		6.768	6.768041815	6.767972412		0	0	0	0
89.8		1.2599389	1.2599389	1.2599389	0.62996945		6	4.514847628	4.52204688	4.530901539	4.535629399		1.95	1.988648484	1.998015226		0	0	0	0		0	0	0	0	0		0	0	0		10.25614774	10.27313971	10.29584173	10.31615607		8.732	8.715410835	8.713995681	8.713872154		6.768	6.768042797	6.767973138		0	0	0	0
89.9		1.26134195	1.26134195	1.26134195	0.630670975		6	4.514852134	4.522059417	4.530923972	4.535657124		1.95	1.988659142	1.998036392		0	0	0	0		0	0	0	0	0		0	0	0		10.25617115	10.2731821	10.29590953	10.31624665		8.732	8.715410793	8.713995239	8.713871644		6.768	6.768043779	6.767973865		0	0	0	0
90		1.262745	1.262745	1.262745	0.6313725		6	4.51485664	4.522071954	4.530946405	4.535684849		1.95	1.988669801	1.998057558		0	0	0	0		0	0	0	0	0		0	0	0		10.25619456	10.27322448	10.29597732	10.31633724		8.732	8.715410751	8.713994797	8.713871134		6.768	6.768044762	6.767974593		0	0	0	0
90.1		1.26414805	1.26414805	1.26414805	0.632074025		6	4.514861146	4.522084491	4.530968838	4.535712574		1.95	1.988680459	1.998078723		0	0	0	0		0	0	0	0	0		0	0	0		10.25621796	10.27326687	10.29604512	10.31642782		8.732	8.715410708	8.713994356	8.713870624		6.768	6.768045745	6.76797532		0	0	0	0
90.2		1.2655511	1.2655511	1.2655511	0.63277555		6	4.514865651	4.522097028	4.530991271	4.5357403		1.95	1.988691118	1.99809989		0	0	0	0		0	0	0	0	0		0	0	0		10.25624137	10.27330926	10.29611291	10.3165184		8.732	8.715410666	8.713993914	8.713870115		6.768	6.768046727	6.767976049		0	0	0	0
90.3		1.26695415	1.26695415	1.26695415	0.633477075		6	4.514870157	4.522109565	4.531013705	4.535768026		1.95	1.988701777	1.998121056		0	0	0	0		0	0	0	0	0		0	0	0		10.25626478	10.27335164	10.29618071	10.31660899		8.732	8.715410624	8.713993473	8.713869606		6.768	6.76804771	6.767976777		0	0	0	0
90.4		1.2683572	1.2683572	1.2683572	0.6341786		6	4.514874663	4.522122102	4.531036138	4.535795752		1.95	1.988712435	1.998142223		0	0	0	0		0	0	0	0	0		0	0	0		10.25628819	10.27339403	10.29624851	10.31669957		8.732	8.715410583	8.713993032	8.713869097		6.768	6.768048693	6.767977506		0	0	0	0
90.5		1.26976025	1.26976025	1.26976025	0.634880125		6	4.514879169	4.52213464	4.531058572	4.535823478		1.95	1.988723094	1.99816339		0	0	0	0		0	0	0	0	0		0	0	0		10.25631159	10.27343642	10.29631631	10.31679016		8.732	8.715410541	8.713992591	8.713868589		6.768	6.768049676	6.767978236		0	0	0	0
90.6		1.2711633	1.2711633	1.2711633	0.63558165		6	4.514883675	4.522147177	4.531081005	4.535851204		1.95	1.988733753	1.998184557		0	0	0	0		0	0	0	0	0		0	0	0		10.256335	10.27347881	10.2963841	10.31688075		8.732	8.715410499	8.71399215	8.713868081		6.768	6.768050659	6.767978966		0	0	0	0
90.7		1.27256635	1.27256635	1.27256635	0.636283175		6	4.514888181	4.522159714	4.531103439	4.53587893		1.95	1.988744412	1.998205724		0	0	0	0		0	0	0	0	0		0	0	0		10.25635841	10.27352119	10.2964519	10.31697134		8.732	8.715410458	8.713991709	8.713867574		6.768	6.768051642	6.767979696		0	0	0	0
90.8		1.2739694	1.2739694	1.2739694	0.6369847		6	4.514892687	4.522172251	4.531125873	4.535906657		1.95	1.988755071	1.998226892		0	0	0	0		0	0	0	0	0		0	0	0		10.25638182	10.27356358	10.2965197	10.31706193		8.732	8.715410417	8.713991269	8.713867067		6.768	6.768052626	6.767980427		0	0	0	0
90.9		1.27537245	1.27537245	1.27537245	0.637686225		6	4.514897192	4.522184788	4.531148307	4.535934384		1.95	1.98876573	1.998248059		0	0	0	0		0	0	0	0	0		0	0	0		10.25640522	10.27360597	10.2965875	10.31715252		8.732	8.715410375	8.713990829	8.71386656		6.768	6.768053609	6.767981159		0	0	0	0
91		1.2767755	1.2767755	1.2767755	0.63838775		6	4.514901698	4.522197326	4.531170741	4.535962111		1.95	1.988776389	1.998269227		0	0	0	0		0	0	0	0	0		0	0	0		10.25642863	10.27364836	10.2966553	10.31724311		8.732	8.715410334	8.713990389	8.713866053		6.768	6.768054592	6.767981891		0	0	0	0
91.1		1.27817855	1.27817855	1.27817855	0.639089275		6	4.514906204	4.522209863	4.531193175	4.535989838		1.95	1.988787049	1.998290396		0	0	0	0		0	0	0	0	0		0	0	0		10.25645204	10.27369075	10.2967231	10.3173337		8.732	8.715410293	8.713989949	8.713865547		6.768	6.768055576	6.767982623		0	0	0	0
91.2		1.2795816	1.2795816	1.2795816	0.6397908		6	4.51491071	4.5222224	4.53121561	4.536017565		1.95	1.988797708	1.998311564		0	0	0	0		0	0	0	0	0		0	0	0		10.25647545	10.27373313	10.2967909	10.31742429		8.732	8.715410253	8.71398951	8.713865042		6.768	6.76805656	6.767983355		0	0	0	0
91.3		1.28098465	1.28098465	1.28098465	0.640492325		6	4.514915216	4.522234938	4.531238044	4.536045293		1.95	1.988808367	1.998332733		0	0	0	0		0	0	0	0	0		0	0	0		10.25649885	10.27377552	10.29685871	10.31751488		8.732	8.715410212	8.71398907	8.713864536		6.768	6.768057544	6.767984089		0	0	0	0
91.4		1.2823877	1.2823877	1.2823877	0.64119385		6	4.514919722	4.522247475	4.531260479	4.53607302		1.95	1.988819027	1.998353902		0	0	0	0		0	0	0	0	0		0	0	0		10.25652226	10.27381791	10.29692651	10.31760548		8.732	8.715410171	8.713988631	8.713864031		6.768	6.768058527	6.767984822		0	0	0	0
91.5		1.28379075	1.28379075	1.28379075	0.641895375		6	4.514924228	4.522260013	4.531282914	4.536100748		1.95	1.988829686	1.998375071		0	0	0	0		0	0	0	0	0		0	0	0		10.25654567	10.2738603	10.29699431	10.31769607		8.732	8.715410131	8.713988192	8.713863527		6.768	6.768059511	6.767985556		0	0	0	0
91.6		1.2851938	1.2851938	1.2851938	0.6425969		6	4.514928734	4.52227255	4.531305349	4.536128476		1.95	1.988840345	1.99839624		0	0	0	0		0	0	0	0	0		0	0	0		10.25656908	10.27390269	10.29706211	10.31778667		8.732	8.715410091	8.713987753	8.713863022		6.768	6.768060496	6.767986291		0	0	0	0
91.7		1.28659685	1.28659685	1.28659685	0.643298425		6	4.51493324	4.522285088	4.531327784	4.536156204		1.95	1.988851005	1.99841741		0	0	0	0		0	0	0	0	0		0	0	0		10.25659248	10.27394508	10.29712992	10.31787727		8.732	8.715410051	8.713987315	8.713862518		6.768	6.76806148	6.767987026		0	0	0	0
91.8		1.2879999	1.2879999	1.2879999	0.64399995		6	4.514937746	4.522297625	4.531350219	4.536183933		1.95	1.988861665	1.99843858		0	0	0	0		0	0	0	0	0		0	0	0		10.25661589	10.27398747	10.29719772	10.31796786		8.732	8.715410011	8.713986876	8.713862015		6.768	6.768062464	6.767987761		0	0	0	0
91.9		1.28940295	1.28940295	1.28940295	0.644701475		6	4.514942252	4.522310163	4.531372654	4.536211661		1.95	1.988872324	1.99845975		0	0	0	0		0	0	0	0	0		0	0	0		10.2566393	10.27402986	10.29726553	10.31805846		8.732	8.715409971	8.713986438	8.713861512		6.768	6.768063448	6.767988497		0	0	0	0
92		1.290806	1.290806	1.290806	0.645403		6	4.514946757	4.522322701	4.531395089	4.53623939		1.95	1.988882984	1.99848092		0	0	0	0		0	0	0	0	0		0	0	0		10.25666271	10.27407225	10.29733333	10.31814906		8.732	8.715409931	8.713986	8.713861009		6.768	6.768064433	6.767989233		0	0	0	0
92.1		1.29220905	1.29220905	1.29220905	0.646104525		6	4.514951263	4.522335238	4.531417525	4.536267119		1.95	1.988893644	1.998502091		0	0	0	0		0	0	0	0	0		0	0	0		10.25668612	10.27411464	10.29740114	10.31823966		8.732	8.715409891	8.713985562	8.713860506		6.768	6.768065417	6.76798997		0	0	0	0
92.2		1.2936121	1.2936121	1.2936121	0.64680605		6	4.514955769	4.522347776	4.53143996	4.536294848		1.95	1.988904304	1.998523261		0	0	0	0		0	0	0	0	0		0	0	0		10.25670952	10.27415703	10.29746894	10.31833026		8.732	8.715409852	8.713985125	8.713860004		6.768	6.768066402	6.767990707		0	0	0	0
92.3		1.29501515	1.29501515	1.29501515	0.647507575		6	4.514960275	4.522360314	4.531462396	4.536322577		1.95	1.988914963	1.998544432		0	0	0	0		0	0	0	0	0		0	0	0		10.25673293	10.27419942	10.29753675	10.31842086		8.732	8.715409812	8.713984687	8.713859502		6.768	6.768067387	6.767991445		0	0	0	0
92.4		1.2964182	1.2964182	1.2964182	0.6482091		6	4.514964781	4.522372852	4.531484832	4.536350306		1.95	1.988925623	1.998565604		0	0	0	0		0	0	0	0	0		0	0	0		10.25675634	10.27424181	10.29760455	10.31851147		8.732	8.715409773	8.71398425	8.713859001		6.768	6.768068372	6.767992183		0	0	0	0
92.5		1.29782125	1.29782125	1.29782125	0.648910625		6	4.514969287	4.52238539	4.531507267	4.536378036		1.95	1.988936283	1.998586775		0	0	0	0		0	0	0	0	0		0	0	0		10.25677975	10.2742842	10.29767236	10.31860207		8.732	8.715409734	8.713983813	8.7138585		6.768	6.768069357	6.767992921		0	0	0	0
92.6		1.2992243	1.2992243	1.2992243	0.64961215		6	4.514973793	4.522397927	4.531529703	4.536405766		1.95	1.988946944	1.998607947		0	0	0	0		0	0	0	0	0		0	0	0		10.25680316	10.27432659	10.29774017	10.31869267		8.732	8.715409695	8.713983376	8.713857999		6.768	6.768070342	6.76799366		0	0	0	0
92.7		1.30062735	1.30062735	1.30062735	0.650313675		6	4.514978299	4.522410465	4.53155214	4.536433496		1.95	1.988957604	1.998629119		0	0	0	0		0	0	0	0	0		0	0	0		10.25682657	10.27436898	10.29780798	10.31878328		8.732	8.715409656	8.713982939	8.713857499		6.768	6.768071327	6.7679944		0	0	0	0
92.8		1.3020304	1.3020304	1.3020304	0.6510152		6	4.514982805	4.522423003	4.531574576	4.536461226		1.95	1.988968264	1.998650291		0	0	0	0		0	0	0	0	0		0	0	0		10.25684998	10.27441138	10.29787579	10.31887389		8.732	8.715409617	8.713982503	8.713856999		6.768	6.768072312	6.76799514		0	0	0	0
92.9		1.30343345	1.30343345	1.30343345	0.651716725		6	4.514987311	4.522435541	4.531597012	4.536488956		1.95	1.988978924	1.998671463		0	0	0	0		0	0	0	0	0		0	0	0		10.25687338	10.27445377	10.2979436	10.31896449		8.732	8.715409579	8.713982067	8.713856499		6.768	6.768073298	6.76799588		0	0	0	0
93		1.3048365	1.3048365	1.3048365	0.65241825		6	4.514991817	4.522448079	4.531619449	4.536516687		1.95	1.988989584	1.998692636		0	0	0	0		0	0	0	0	0		0	0	0		10.25689679	10.27449616	10.2980114	10.3190551		8.732	8.71540954	8.713981631	8.713856		6.768	6.768074283	6.767996621		0	0	0	0
93.1		1.30623955	1.30623955	1.30623955	0.653119775		6	4.514996323	4.522460617	4.531641885	4.536544417		1.95	1.989000245	1.998713808		0	0	0	0		0	0	0	0	0		0	0	0		10.2569202	10.27453855	10.29807921	10.31914571		8.732	8.715409502	8.713981195	8.713855501		6.768	6.768075269	6.767997362		0	0	0	0
93.2		1.3076426	1.3076426	1.3076426	0.6538213		6	4.515000829	4.522473155	4.531664322	4.536572148		1.95	1.989010905	1.998734982		0	0	0	0		0	0	0	0	0		0	0	0		10.25694361	10.27458094	10.29814703	10.31923632		8.732	8.715409464	8.713980759	8.713855002		6.768	6.768076254	6.767998104		0	0	0	0
93.3		1.30904565	1.30904565	1.30904565	0.654522825		6	4.515005335	4.522485694	4.531686759	4.536599879		1.95	1.989021566	1.998756155		0	0	0	0		0	0	0	0	0		0	0	0		10.25696702	10.27462334	10.29821484	10.31932693		8.732	8.715409426	8.713980324	8.713854504		6.768	6.76807724	6.767998846		0	0	0	0
93.4		1.3104487	1.3104487	1.3104487	0.65522435		6	4.515009841	4.522498232	4.531709196	4.53662761		1.95	1.989032226	1.998777328		0	0	0	0		0	0	0	0	0		0	0	0		10.25699043	10.27466573	10.29828265	10.31941754		8.732	8.715409388	8.713979888	8.713854006		6.768	6.768078226	6.767999588		0	0	0	0
93.5		1.31185175	1.31185175	1.31185175	0.655925875		6	4.515014347	4.52251077	4.531731633	4.536655342		1.95	1.989042887	1.998798502		0	0	0	0		0	0	0	0	0		0	0	0		10.25701384	10.27470812	10.29835046	10.31950815		8.732	8.71540935	8.713979453	8.713853509		6.768	6.768079212	6.768000331		0	0	0	0
93.6		1.3132548	1.3132548	1.3132548	0.6566274		6	4.515018853	4.522523308	4.53175407	4.536683073		1.95	1.989053547	1.998819676		0	0	0	0		0	0	0	0	0		0	0	0		10.25703725	10.27475052	10.29841827	10.31959876		8.732	8.715409312	8.713979019	8.713853011		6.768	6.768080198	6.768001075		0	0	0	0
93.7		1.31465785	1.31465785	1.31465785	0.657328925		6	4.515023359	4.522535847	4.531776507	4.536710805		1.95	1.989064208	1.99884085		0	0	0	0		0	0	0	0	0		0	0	0		10.25706065	10.27479291	10.29848609	10.31968938		8.732	8.715409274	8.713978584	8.713852515		6.768	6.768081184	6.768001819		0	0	0	0
93.8		1.3160609	1.3160609	1.3160609	0.65803045		6	4.515027865	4.522548385	4.531798945	4.536738537		1.95	1.989074869	1.998862025		0	0	0	0		0	0	0	0	0		0	0	0		10.25708406	10.2748353	10.2985539	10.31977999		8.732	8.715409237	8.713978149	8.713852018		6.768	6.76808217	6.768002563		0	0	0	0
93.9		1.31746395	1.31746395	1.31746395	0.658731975		6	4.515032371	4.522560923	4.531821382	4.536766269		1.95	1.98908553	1.998883199		0	0	0	0		0	0	0	0	0		0	0	0		10.25710747	10.2748777	10.29862171	10.31987061		8.732	8.7154092	8.713977715	8.713851522		6.768	6.768083157	6.768003308		0	0	0	0
94		1.318867	1.318867	1.318867	0.6594335		6	4.515036877	4.522573462	4.53184382	4.536794001		1.95	1.989096191	1.998904374		0	0	0	0		0	0	0	0	0		0	0	0		10.25713088	10.27492009	10.29868953	10.31996122		8.732	8.715409162	8.713977281	8.713851026		6.768	6.768084143	6.768004053		0	0	0	0
94.1		1.32027005	1.32027005	1.32027005	0.660135025		6	4.515041383	4.522586	4.531866257	4.536821734		1.95	1.989106852	1.998925549		0	0	0	0		0	0	0	0	0		0	0	0		10.25715429	10.27496248	10.29875734	10.32005184		8.732	8.715409125	8.713976847	8.713850531		6.768	6.76808513	6.768004799		0	0	0	0
94.2		1.3216731	1.3216731	1.3216731	0.66083655		6	4.515045889	4.522598538	4.531888695	4.536849466		1.95	1.989117513	1.998946725		0	0	0	0		0	0	0	0	0		0	0	0		10.2571777	10.27500488	10.29882516	10.32014246		8.732	8.715409088	8.713976414	8.713850036		6.768	6.768086116	6.768005545		0	0	0	0
94.3		1.32307615	1.32307615	1.32307615	0.661538075		6	4.515050395	4.522611077	4.531911133	4.536877199		1.95	1.989128174	1.9989679		0	0	0	0		0	0	0	0	0		0	0	0		10.25720111	10.27504727	10.29889297	10.32023308		8.732	8.715409051	8.71397598	8.713849541		6.768	6.768087103	6.768006292		0	0	0	0
94.4		1.3244792	1.3244792	1.3244792	0.6622396		6	4.515054901	4.522623615	4.531933571	4.536904932		1.95	1.989138835	1.998989076		0	0	0	0		0	0	0	0	0		0	0	0		10.25722452	10.27508967	10.29896079	10.3203237		8.732	8.715409015	8.713975547	8.713849047		6.768	6.76808809	6.768007039		0	0	0	0
94.5		1.32588225	1.32588225	1.32588225	0.662941125		6	4.515059407	4.522636154	4.53195601	4.536932665		1.95	1.989149496	1.999010252		0	0	0	0		0	0	0	0	0		0	0	0		10.25724793	10.27513206	10.2990286	10.32041432		8.732	8.715408978	8.713975114	8.713848553		6.768	6.768089077	6.768007786		0	0	0	0
94.6		1.3272853	1.3272853	1.3272853	0.66364265		6	4.515063913	4.522648693	4.531978448	4.536960398		1.95	1.989160157	1.999031428		0	0	0	0		0	0	0	0	0		0	0	0		10.25727134	10.27517446	10.29909642	10.32050494		8.732	8.715408942	8.713974681	8.71384806		6.768	6.768090064	6.768008534		0	0	0	0
94.7		1.32868835	1.32868835	1.32868835	0.664344175		6	4.515068419	4.522661231	4.532000886	4.536988132		1.95	1.989170818	1.999052605		0	0	0	0		0	0	0	0	0		0	0	0		10.25729475	10.27521685	10.29916424	10.32059556		8.732	8.715408905	8.713974248	8.713847566		6.768	6.768091051	6.768009283		0	0	0	0
94.8		1.3300914	1.3300914	1.3300914	0.6650457		6	4.515072925	4.52267377	4.532023325	4.537015866		1.95	1.98918148	1.999073781		0	0	0	0		0	0	0	0	0		0	0	0		10.25731816	10.27525925	10.29923206	10.32068618		8.732	8.715408869	8.713973816	8.713847074		6.768	6.768092038	6.768010032		0	0	0	0
94.9		1.33149445	1.33149445	1.33149445	0.665747225		6	4.515077432	4.522686309	4.532045764	4.537043599		1.95	1.989192141	1.999094958		0	0	0	0		0	0	0	0	0		0	0	0		10.25734157	10.27530164	10.29929988	10.32077681		8.732	8.715408833	8.713973383	8.713846581		6.768	6.768093025	6.768010781		0	0	0	0
95		1.3328975	1.3328975	1.3328975	0.66644875		6	4.515081938	4.522698847	4.532068202	4.537071333		1.95	1.989202803	1.999116136		0	0	0	0		0	0	0	0	0		0	0	0		10.25736498	10.27534404	10.2993677	10.32086743		8.732	8.715408797	8.713972951	8.713846089		6.768	6.768094013	6.768011531		0	0	0	0
95.1		1.33430055	1.33430055	1.33430055	0.667150275		6	4.515086444	4.522711386	4.532090641	4.537099068		1.95	1.989213464	1.999137313		0	0	0	0		0	0	0	0	0		0	0	0		10.25738839	10.27538643	10.29943551	10.32095806		8.732	8.715408761	8.713972519	8.713845597		6.768	6.768095	6.768012281		0	0	0	0
95.2		1.3357036	1.3357036	1.3357036	0.6678518		6	4.51509095	4.522723925	4.53211308	4.537126802		1.95	1.989224126	1.999158491		0	0	0	0		0	0	0	0	0		0	0	0		10.2574118	10.27542883	10.29950333	10.32104868		8.732	8.715408726	8.713972087	8.713845106		6.768	6.768095988	6.768013031		0	0	0	0
95.3		1.33710665	1.33710665	1.33710665	0.668553325		6	4.515095456	4.522736464	4.532135519	4.537154537		1.95	1.989234787	1.999179668		0	0	0	0		0	0	0	0	0		0	0	0		10.25743521	10.27547122	10.29957116	10.32113931		8.732	8.71540869	8.713971656	8.713844615		6.768	6.768096976	6.768013783		0	0	0	0
95.4		1.3385097	1.3385097	1.3385097	0.66925485		6	4.515099962	4.522749003	4.532157959	4.537182271		1.95	1.989245449	1.999200847		0	0	0	0		0	0	0	0	0		0	0	0		10.25745862	10.27551362	10.29963898	10.32122994		8.732	8.715408655	8.713971225	8.713844124		6.768	6.768097964	6.768014534		0	0	0	0
95.5		1.33991275	1.33991275	1.33991275	0.669956375		6	4.515104468	4.522761542	4.532180398	4.537210006		1.95	1.989256111	1.999222025		0	0	0	0		0	0	0	0	0		0	0	0		10.25748203	10.27555602	10.2997068	10.32132057		8.732	8.715408619	8.713970793	8.713843634		6.768	6.768098952	6.768015286		0	0	0	0
95.6		1.3413158	1.3413158	1.3413158	0.6706579		6	4.515108974	4.522774081	4.532202837	4.537237741		1.95	1.989266773	1.999243203		0	0	0	0		0	0	0	0	0		0	0	0		10.25750544	10.27559841	10.29977462	10.32141119		8.732	8.715408584	8.713970363	8.713843144		6.768	6.76809994	6.768016039		0	0	0	0
95.7		1.34271885	1.34271885	1.34271885	0.671359425		6	4.51511348	4.52278662	4.532225277	4.537265476		1.95	1.989277435	1.999264382		0	0	0	0		0	0	0	0	0		0	0	0		10.25752885	10.27564081	10.29984244	10.32150183		8.732	8.715408549	8.713969932	8.713842654		6.768	6.768100928	6.768016791		0	0	0	0
95.8		1.3441219	1.3441219	1.3441219	0.67206095		6	4.515117986	4.522799159	4.532247717	4.537293212		1.95	1.989288097	1.999285561		0	0	0	0		0	0	0	0	0		0	0	0		10.25755226	10.27568321	10.29991026	10.32159246		8.732	8.715408514	8.713969501	8.713842165		6.768	6.768101916	6.768017545		0	0	0	0
95.9		1.34552495	1.34552495	1.34552495	0.672762475		6	4.515122492	4.522811698	4.532270157	4.537320947		1.95	1.989298758	1.99930674		0	0	0	0		0	0	0	0	0		0	0	0		10.25757567	10.27572561	10.29997809	10.32168309		8.732	8.715408479	8.713969071	8.713841676		6.768	6.768102904	6.768018299		0	0	0	0
96		1.346928	1.346928	1.346928	0.673464		6	4.515126999	4.522824237	4.532292596	4.537348683		1.95	1.989309421	1.99932792		0	0	0	0		0	0	0	0	0		0	0	0		10.25759908	10.275768	10.30004591	10.32177372		8.732	8.715408445	8.713968641	8.713841187		6.768	6.768103893	6.768019053		0	0	0	0
96.1		1.34833105	1.34833105	1.34833105	0.674165525		6	4.515131505	4.522836776	4.532315037	4.537376419		1.95	1.989320083	1.9993491		0	0	0	0		0	0	0	0	0		0	0	0		10.25762249	10.2758104	10.30011374	10.32186436		8.732	8.71540841	8.713968211	8.713840699		6.768	6.768104881	6.768019807		0	0	0	0
96.2		1.3497341	1.3497341	1.3497341	0.67486705		6	4.515136011	4.522849315	4.532337477	4.537404155		1.95	1.989330745	1.99937028		0	0	0	0		0	0	0	0	0		0	0	0		10.2576459	10.2758528	10.30018156	10.32195499		8.732	8.715408376	8.713967781	8.713840211		6.768	6.76810587	6.768020563		0	0	0	0
96.3		1.35113715	1.35113715	1.35113715	0.675568575		6	4.515140517	4.522861854	4.532359917	4.537431892		1.95	1.989341407	1.99939146		0	0	0	0		0	0	0	0	0		0	0	0		10.25766931	10.2758952	10.30024939	10.32204563		8.732	8.715408341	8.713967352	8.713839724		6.768	6.768106858	6.768021318		0	0	0	0
96.4		1.3525402	1.3525402	1.3525402	0.6762701		6	4.515145023	4.522874394	4.532382357	4.537459628		1.95	1.989352069	1.99941264		0	0	0	0		0	0	0	0	0		0	0	0		10.25769272	10.27593759	10.30031721	10.32213626		8.732	8.715408307	8.713966922	8.713839237		6.768	6.768107847	6.768022074		0	0	0	0
96.5		1.35394325	1.35394325	1.35394325	0.676971625		6	4.515149529	4.522886933	4.532404798	4.537487365		1.95	1.989362732	1.999433821		0	0	0	0		0	0	0	0	0		0	0	0		10.25771613	10.27597999	10.30038504	10.3222269		8.732	8.715408273	8.713966493	8.71383875		6.768	6.768108836	6.768022831		0	0	0	0
96.6		1.3553463	1.3553463	1.3553463	0.67767315		6	4.515154035	4.522899472	4.532427239	4.537515102		1.95	1.989373394	1.999455001		0	0	0	0		0	0	0	0	0		0	0	0		10.25773954	10.27602239	10.30045286	10.32231754		8.732	8.715408239	8.713966064	8.713838264		6.768	6.768109825	6.768023588		0	0	0	0
96.7		1.35674935	1.35674935	1.35674935	0.678374675		6	4.515158542	4.522912012	4.532449679	4.537542839		1.95	1.989384057	1.999476183		0	0	0	0		0	0	0	0	0		0	0	0		10.25776295	10.27606479	10.30052069	10.32240818		8.732	8.715408206	8.713965635	8.713837778		6.768	6.768110814	6.768024345		0	0	0	0
96.8		1.3581524	1.3581524	1.3581524	0.6790762		6	4.515163048	4.522924551	4.53247212	4.537570576		1.95	1.989394719	1.999497364		0	0	0	0		0	0	0	0	0		0	0	0		10.25778636	10.27610719	10.30058852	10.32249881		8.732	8.715408172	8.713965207	8.713837292		6.768	6.768111803	6.768025103		0	0	0	0
96.9		1.35955545	1.35955545	1.35955545	0.679777725		6	4.515167554	4.52293709	4.532494561	4.537598313		1.95	1.989405382	1.999518545		0	0	0	0		0	0	0	0	0		0	0	0		10.25780977	10.27614959	10.30065635	10.32258946		8.732	8.715408138	8.713964778	8.713836807		6.768	6.768112793	6.768025861		0	0	0	0
97		1.3609585	1.3609585	1.3609585	0.68047925		6	4.51517206	4.52294963	4.532517002	4.537626051		1.95	1.989416044	1.999539727		0	0	0	0		0	0	0	0	0		0	0	0		10.25783319	10.27619199	10.30072417	10.3226801		8.732	8.715408105	8.71396435	8.713836322		6.768	6.768113782	6.76802662		0	0	0	0
97.1		1.36236155	1.36236155	1.36236155	0.681180775		6	4.515176566	4.522962169	4.532539443	4.537653788		1.95	1.989426707	1.999560909		0	0	0	0		0	0	0	0	0		0	0	0		10.2578566	10.27623439	10.300792	10.32277074		8.732	8.715408072	8.713963922	8.713835837		6.768	6.768114772	6.768027379		0	0	0	0
97.2		1.3637646	1.3637646	1.3637646	0.6818823		6	4.515181072	4.522974709	4.532561885	4.537681526		1.95	1.98943737	1.999582091		0	0	0	0		0	0	0	0	0		0	0	0		10.25788001	10.27627679	10.30085983	10.32286138		8.732	8.715408039	8.713963494	8.713835353		6.768	6.768115761	6.768028139		0	0	0	0
97.3		1.36516765	1.36516765	1.36516765	0.682583825		6	4.515185579	4.522987248	4.532584326	4.537709264		1.95	1.989448033	1.999603274		0	0	0	0		0	0	0	0	0		0	0	0		10.25790342	10.27631919	10.30092766	10.32295203		8.732	8.715408006	8.713963067	8.713834869		6.768	6.768116751	6.768028899		0	0	0	0
97.4		1.3665707	1.3665707	1.3665707	0.68328535		6	4.515190085	4.522999788	4.532606768	4.537737003		1.95	1.989458695	1.999624456		0	0	0	0		0	0	0	0	0		0	0	0		10.25792683	10.27636159	10.30099549	10.32304267		8.732	8.715407973	8.713962639	8.713834385		6.768	6.768117741	6.768029659		0	0	0	0
97.5		1.36797375	1.36797375	1.36797375	0.683986875		6	4.515194591	4.523012328	4.532629209	4.537764741		1.95	1.989469358	1.999645639		0	0	0	0		0	0	0	0	0		0	0	0		10.25795024	10.27640399	10.30106332	10.32313332		8.732	8.71540794	8.713962212	8.713833902		6.768	6.768118731	6.76803042		0	0	0	0
97.6		1.3693768	1.3693768	1.3693768	0.6846884		6	4.515199097	4.523024867	4.532651651	4.53779248		1.95	1.989480021	1.999666822		0	0	0	0		0	0	0	0	0		0	0	0		10.25797365	10.27644639	10.30113115	10.32322396		8.732	8.715407907	8.713961785	8.713833419		6.768	6.768119721	6.768031182		0	0	0	0
97.7		1.37077985	1.37077985	1.37077985	0.685389925		6	4.515203603	4.523037407	4.532674093	4.537820219		1.95	1.989490684	1.999688006		0	0	0	0		0	0	0	0	0		0	0	0		10.25799706	10.27648879	10.30119899	10.32331461		8.732	8.715407875	8.713961358	8.713832937		6.768	6.768120711	6.768031944		0	0	0	0
97.8		1.3721829	1.3721829	1.3721829	0.68609145		6	4.51520811	4.523049947	4.532696535	4.537847957		1.95	1.989501347	1.999709189		0	0	0	0		0	0	0	0	0		0	0	0		10.25802047	10.27653119	10.30126682	10.32340526		8.732	8.715407843	8.713960932	8.713832455		6.768	6.768121701	6.768032706		0	0	0	0
97.9		1.37358595	1.37358595	1.37358595	0.686792975		6	4.515212616	4.523062487	4.532718977	4.537875697		1.95	1.989512011	1.999730373		0	0	0	0		0	0	0	0	0		0	0	0		10.25804389	10.27657359	10.30133465	10.32349591		8.732	8.71540781	8.713960505	8.713831973		6.768	6.768122691	6.768033469		0	0	0	0
98		1.374989	1.374989	1.374989	0.6874945		6	4.515217122	4.523075027	4.532741419	4.537903436		1.95	1.989522674	1.999751557		0	0	0	0		0	0	0	0	0		0	0	0		10.2580673	10.27661599	10.30140248	10.32358656		8.732	8.715407778	8.713960079	8.713831492		6.768	6.768123681	6.768034232		0	0	0	0
98.1		1.37639205	1.37639205	1.37639205	0.688196025		6	4.515221628	4.523087566	4.532763862	4.537931175		1.95	1.989533337	1.999772742		0	0	0	0		0	0	0	0	0		0	0	0		10.25809071	10.27665839	10.30147032	10.32367721		8.732	8.715407746	8.713959653	8.713831011		6.768	6.768124672	6.768034996		0	0	0	0
98.2		1.3777951	1.3777951	1.3777951	0.68889755		6	4.515226134	4.523100106	4.532786304	4.537958915		1.95	1.989544	1.999793926		0	0	0	0		0	0	0	0	0		0	0	0		10.25811412	10.27670079	10.30153815	10.32376786		8.732	8.715407714	8.713959227	8.71383053		6.768	6.768125663	6.76803576		0	0	0	0
98.3		1.37919815	1.37919815	1.37919815	0.689599075		6	4.515230641	4.523112646	4.532808747	4.537986655		1.95	1.989554664	1.999815111		0	0	0	0		0	0	0	0	0		0	0	0		10.25813753	10.27674319	10.30160599	10.32385851		8.732	8.715407683	8.713958802	8.71383005		6.768	6.768126653	6.768036524		0	0	0	0
98.4		1.3806012	1.3806012	1.3806012	0.6903006		6	4.515235147	4.523125186	4.53283119	4.538014395		1.95	1.989565327	1.999836296		0	0	0	0		0	0	0	0	0		0	0	0		10.25816094	10.2767856	10.30167382	10.32394916		8.732	8.715407651	8.713958376	8.71382957		6.768	6.768127644	6.768037289		0	0	0	0
98.5		1.38200425	1.38200425	1.38200425	0.691002125		6	4.515239653	4.523137726	4.532853632	4.538042135		1.95	1.989575991	1.999857481		0	0	0	0		0	0	0	0	0		0	0	0		10.25818436	10.276828	10.30174166	10.32403982		8.732	8.71540762	8.713957951	8.71382909		6.768	6.768128635	6.768038055		0	0	0	0
98.6		1.3834073	1.3834073	1.3834073	0.69170365		6	4.515244159	4.523150266	4.532876075	4.538069875		1.95	1.989586654	1.999878666		0	0	0	0		0	0	0	0	0		0	0	0		10.25820777	10.2768704	10.30180949	10.32413047		8.732	8.715407588	8.713957526	8.713828611		6.768	6.768129626	6.768038821		0	0	0	0
98.7		1.38481035	1.38481035	1.38481035	0.692405175		6	4.515248666	4.523162806	4.532898518	4.538097616		1.95	1.989597318	1.999899852		0	0	0	0		0	0	0	0	0		0	0	0		10.25823118	10.2769128	10.30187733	10.32422113		8.732	8.715407557	8.713957101	8.713828132		6.768	6.768130617	6.768039587		0	0	0	0
98.8		1.3862134	1.3862134	1.3862134	0.6931067		6	4.515253172	4.523175346	4.532920962	4.538125357		1.95	1.989607982	1.999921038		0	0	0	0		0	0	0	0	0		0	0	0		10.25825459	10.27695521	10.30194517	10.32431178		8.732	8.715407526	8.713956677	8.713827654		6.768	6.768131608	6.768040354		0	0	0	0
98.9		1.38761645	1.38761645	1.38761645	0.693808225		6	4.515257678	4.523187887	4.532943405	4.538153098		1.95	1.989618645	1.999942224		0	0	0	0		0	0	0	0	0		0	0	0		10.258278	10.27699761	10.302013	10.32440244		8.732	8.715407495	8.713956252	8.713827176		6.768	6.768132599	6.768041121		0	0	0	0
99		1.3890195	1.3890195	1.3890195	0.69450975		6	4.515262184	4.523200427	4.532965848	4.538180839		1.95	1.989629309	1.99996341		0	0	0	0		0	0	0	0	0		0	0	0		10.25830142	10.27704001	10.30208084	10.3244931		8.732	8.715407464	8.713955828	8.713826698		6.768	6.768133591	6.768041889		0	0	0	0
99.1		1.39042255	1.39042255	1.39042255	0.695211275		6	4.515266691	4.523212967	4.532988292	4.53820858		1.95	1.989639973	1.999984597		0	0	0	0		0	0	0	0	0		0	0	0		10.25832483	10.27708241	10.30214868	10.32458376		8.732	8.715407433	8.713955404	8.71382622		6.768	6.768134582	6.768042657		0	0	0	0
99.2		1.3918256	1.3918256	1.3918256	0.6959128		6	4.515271197	4.523225507	4.533010735	4.538236321		1.95	1.989650637	2.000005784		0	0	0	0		0	0	0	0	0		0	0	0		10.25834824	10.27712482	10.30221652	10.32467442		8.732	8.715407403	8.71395498	8.713825743		6.768	6.768135574	6.768043426		0	0	0	0
99.3		1.39322865	1.39322865	1.39322865	0.696614325		6	4.515275703	4.523238048	4.533033179	4.538264063		1.95	1.989661301	2.000026971		0	0	0	0		0	0	0	0	0		0	0	0		10.25837165	10.27716722	10.30228436	10.32476508		8.732	8.715407372	8.713954557	8.713825267		6.768	6.768136565	6.768044195		0	0	0	0
99.4		1.3946317	1.3946317	1.3946317	0.69731585		6	4.515280209	4.523250588	4.533055623	4.538291805		1.95	1.989671965	2.000048158		0	0	0	0		0	0	0	0	0		0	0	0		10.25839506	10.27720962	10.3023522	10.32485574		8.732	8.715407342	8.713954133	8.71382479		6.768	6.768137557	6.768044964		0	0	0	0
99.5		1.39603475	1.39603475	1.39603475	0.698017375		6	4.515284716	4.523263128	4.533078067	4.538319547		1.95	1.989682629	2.000069345		0	0	0	0		0	0	0	0	0		0	0	0		10.25841848	10.27725203	10.30242004	10.3249464		8.732	8.715407312	8.71395371	8.713824314		6.768	6.768138549	6.768045734		0	0	0	0
99.6		1.3974378	1.3974378	1.3974378	0.6987189		6	4.515289222	4.523275669	4.533100511	4.538347289		1.95	1.989693293	2.000090533		0	0	0	0		0	0	0	0	0		0	0	0		10.25844189	10.27729443	10.30248788	10.32503707		8.732	8.715407282	8.713953287	8.713823839		6.768	6.768139541	6.768046505		0	0	0	0
99.7		1.39884085	1.39884085	1.39884085	0.699420425		6	4.515293728	4.523288209	4.533122955	4.538375031		1.95	1.989703957	2.000111721		0	0	0	0		0	0	0	0	0		0	0	0		10.2584653	10.27733684	10.30255572	10.32512773		8.732	8.715407252	8.713952864	8.713823364		6.768	6.768140533	6.768047276		0	0	0	0
99.8		1.4002439	1.4002439	1.4002439	0.70012195		6	4.515298235	4.52330075	4.5331454	4.538402774		1.95	1.989714622	2.000132909		0	0	0	0		0	0	0	0	0		0	0	0		10.25848871	10.27737924	10.30262356	10.3252184		8.732	8.715407222	8.713952441	8.713822889		6.768	6.768141525	6.768048047		0	0	0	0
99.9		1.40164695	1.40164695	1.40164695	0.700823475		6	4.515302741	4.52331329	4.533167844	4.538430516		1.95	1.989725286	2.000154098		0	0	0	0		0	0	0	0	0		0	0	0		10.25851213	10.27742165	10.3026914	10.32530906		8.732	8.715407192	8.713952019	8.713822414		6.768	6.768142517	6.768048819		0	0	0	0
100		1.40305	1.40305	1.40305	0.701525		6	4.515307247	4.523325831	4.533190289	4.538458259		1.95	1.98973595	2.000175286		0	0	0	0		0	0	0	0	0		0	0	0		10.25853554	10.27746405	10.30275925	10.32539973		8.732	8.715407163	8.713951597	8.71382194		6.768	6.76814351	6.768049591		0	0	0	0
100.1		1.40445305	1.40445305	1.40445305	0.702226525		6	4.515311753	4.523338371	4.533212733	4.538486002		1.95	1.989746615	2.000196475		0	0	0	0		0	0	0	0	0		0	0	0		10.25855895	10.27750646	10.30282709	10.32549039		8.732	8.715407133	8.713951175	8.713821466		6.768	6.768144502	6.768050364		0	0	0	0
100.2		1.4058561	1.4058561	1.4058561	0.70292805		6	4.51531626	4.523350912	4.533235178	4.538513745		1.95	1.989757279	2.000217664		0	0	0	0		0	0	0	0	0		0	0	0		10.25858236	10.27754886	10.30289493	10.32558106		8.732	8.715407104	8.713950753	8.713820993		6.768	6.768145495	6.768051137		0	0	0	0
100.3		1.40725915	1.40725915	1.40725915	0.703629575		6	4.515320766	4.523363453	4.533257623	4.538541489		1.95	1.989767944	2.000238854		0	0	0	0		0	0	0	0	0		0	0	0		10.25860578	10.27759127	10.30296278	10.32567173		8.732	8.715407075	8.713950331	8.71382052		6.768	6.768146487	6.76805191		0	0	0	0
100.4		1.4086622	1.4086622	1.4086622	0.7043311		6	4.515325272	4.523375993	4.533280068	4.538569232		1.95	1.989778608	2.000260043		0	0	0	0		0	0	0	0	0		0	0	0		10.25862919	10.27763367	10.30303062	10.3257624		8.732	8.715407046	8.71394991	8.713820047		6.768	6.76814748	6.768052684		0	0	0	0
100.5		1.41006525	1.41006525	1.41006525	0.705032625		6	4.515329779	4.523388534	4.533302513	4.538596976		1.95	1.989789273	2.000281233		0	0	0	0		0	0	0	0	0		0	0	0		10.2586526	10.27767608	10.30309847	10.32585307		8.732	8.715407017	8.713949488	8.713819575		6.768	6.768148473	6.768053459		0	0	0	0
100.6		1.4114683	1.4114683	1.4114683	0.70573415		6	4.515334285	4.523401075	4.533324958	4.53862472		1.95	1.989799938	2.000302423		0	0	0	0		0	0	0	0	0		0	0	0		10.25867602	10.27771848	10.30316631	10.32594374		8.732	8.715406988	8.713949067	8.713819103		6.768	6.768149466	6.768054234		0	0	0	0
100.7		1.41287135	1.41287135	1.41287135	0.706435675		6	4.515338791	4.523413616	4.533347404	4.538652464		1.95	1.989810603	2.000323613		0	0	0	0		0	0	0	0	0		0	0	0		10.25869943	10.27776089	10.30323416	10.32603442		8.732	8.715406959	8.713948646	8.713818631		6.768	6.768150459	6.768055009		0	0	0	0
100.8		1.4142744	1.4142744	1.4142744	0.7071372		6	4.515343298	4.523426156	4.533369849	4.538680208		1.95	1.989821267	2.000344804		0	0	0	0		0	0	0	0	0		0	0	0		10.25872284	10.2778033	10.303302	10.32612509		8.732	8.715406931	8.713948226	8.71381816		6.768	6.768151452	6.768055785		0	0	0	0
100.9		1.41567745	1.41567745	1.41567745	0.707838725		6	4.515347804	4.523438697	4.533392295	4.538707953		1.95	1.989831932	2.000365994		0	0	0	0		0	0	0	0	0		0	0	0		10.25874625	10.2778457	10.30336985	10.32621576		8.732	8.715406902	8.713947805	8.713817689		6.768	6.768152445	6.768056561		0	0	0	0
101		1.4170805	1.4170805	1.4170805	0.70854025		6	4.51535231	4.523451238	4.533414741	4.538735697		1.95	1.989842597	2.000387185		0	0	0	0		0	0	0	0	0		0	0	0		10.25876967	10.27788811	10.3034377	10.32630644		8.732	8.715406874	8.713947385	8.713817218		6.768	6.768153439	6.768057338		0	0	0	0
101.1		1.41848355	1.41848355	1.41848355	0.709241775		6	4.515356817	4.523463779	4.533437186	4.538763442		1.95	1.989853262	2.000408376		0	0	0	0		0	0	0	0	0		0	0	0		10.25879308	10.27793052	10.30350554	10.32639712		8.732	8.715406846	8.713946965	8.713816748		6.768	6.768154432	6.768058115		0	0	0	0
101.2		1.4198866	1.4198866	1.4198866	0.7099433		6	4.515361323	4.52347632	4.533459632	4.538791187		1.95	1.989863927	2.000429568		0	0	0	0		0	0	0	0	0		0	0	0		10.25881649	10.27797292	10.30357339	10.32648779		8.732	8.715406818	8.713946545	8.713816278		6.768	6.768155426	6.768058893		0	0	0	0
101.3		1.42128965	1.42128965	1.42128965	0.710644825		6	4.51536583	4.523488861	4.533482078	4.538818932		1.95	1.989874593	2.000450759		0	0	0	0		0	0	0	0	0		0	0	0		10.25883991	10.27801533	10.30364124	10.32657847		8.732	8.71540679	8.713946125	8.713815809		6.768	6.768156419	6.768059671		0	0	0	0
101.4		1.4226927	1.4226927	1.4226927	0.71134635		6	4.515370336	4.523501402	4.533504525	4.538846678		1.95	1.989885258	2.000471951		0	0	0	0		0	0	0	0	0		0	0	0		10.25886332	10.27805774	10.30370909	10.32666915		8.732	8.715406762	8.713945706	8.713815339		6.768	6.768157413	6.768060449		0	0	0	0
101.5		1.42409575	1.42409575	1.42409575	0.712047875		6	4.515374842	4.523513943	4.533526971	4.538874423		1.95	1.989895923	2.000493143		0	0	0	0		0	0	0	0	0		0	0	0		10.25888673	10.27810014	10.30377694	10.32675983		8.732	8.715406735	8.713945286	8.713814871		6.768	6.768158407	6.768061228		0	0	0	0
101.6		1.4254988	1.4254988	1.4254988	0.7127494		6	4.515379349	4.523526484	4.533549417	4.538902169		1.95	1.989906588	2.000514336		0	0	0	0		0	0	0	0	0		0	0	0		10.25891015	10.27814255	10.30384479	10.32685051		8.732	8.715406707	8.713944867	8.713814402		6.768	6.768159401	6.768062008		0	0	0	0
101.7		1.42690185	1.42690185	1.42690185	0.713450925		6	4.515383855	4.523539026	4.533571864	4.538929915		1.95	1.989917254	2.000535528		0	0	0	0		0	0	0	0	0		0	0	0		10.25893356	10.27818496	10.30391264	10.32694119		8.732	8.71540668	8.713944448	8.713813934		6.768	6.768160395	6.768062787		0	0	0	0
101.8		1.4283049	1.4283049	1.4283049	0.71415245		6	4.515388361	4.523551567	4.533594311	4.538957661		1.95	1.989927919	2.000556721		0	0	0	0		0	0	0	0	0		0	0	0		10.25895697	10.27822737	10.30398049	10.32703187		8.732	8.715406652	8.71394403	8.713813466		6.768	6.768161389	6.768063568		0	0	0	0
101.9		1.42970795	1.42970795	1.42970795	0.714853975		6	4.515392868	4.523564108	4.533616757	4.538985407		1.95	1.989938585	2.000577914		0	0	0	0		0	0	0	0	0		0	0	0		10.25898039	10.27826978	10.30404834	10.32712255		8.732	8.715406625	8.713943611	8.713812999		6.768	6.768162383	6.768064348		0	0	0	0
102		1.431111	1.431111	1.431111	0.7155555		6	4.515397374	4.523576649	4.533639204	4.539013153		1.95	1.98994925	2.000599107		0	0	0	0		0	0	0	0	0		0	0	0		10.2590038	10.27831218	10.3041162	10.32721324		8.732	8.715406598	8.713943193	8.713812532		6.768	6.768163377	6.76806513		0	0	0	0
102.1		1.43251405	1.43251405	1.43251405	0.716257025		6	4.515401881	4.523589191	4.533661651	4.5390409		1.95	1.989959916	2.0006203		0	0	0	0		0	0	0	0	0		0	0	0		10.25902722	10.27835459	10.30418405	10.32730392		8.732	8.715406571	8.713942775	8.713812066		6.768	6.768164372	6.768065911		0	0	0	0
102.2		1.4339171	1.4339171	1.4339171	0.71695855		6	4.515406387	4.523601732	4.533684098	4.539068647		1.95	1.989970581	2.000641494		0	0	0	0		0	0	0	0	0		0	0	0		10.25905063	10.278397	10.3042519	10.3273946		8.732	8.715406545	8.713942357	8.713811599		6.768	6.768165366	6.768066693		0	0	0	0
102.3		1.43532015	1.43532015	1.43532015	0.717660075		6	4.515410893	4.523614273	4.533706545	4.539096393		1.95	1.989981247	2.000662688		0	0	0	0		0	0	0	0	0		0	0	0		10.25907404	10.27843941	10.30431975	10.32748529		8.732	8.715406518	8.713941939	8.713811133		6.768	6.768166361	6.768067476		0	0	0	0
102.4		1.4367232	1.4367232	1.4367232	0.7183616		6	4.5154154	4.523626815	4.533728993	4.539124141		1.95	1.989991913	2.000683882		0	0	0	0		0	0	0	0	0		0	0	0		10.25909746	10.27848182	10.30438761	10.32757598		8.732	8.715406492	8.713941522	8.713810668		6.768	6.768167356	6.768068259		0	0	0	0
102.5		1.43812625	1.43812625	1.43812625	0.719063125		6	4.515419906	4.523639356	4.53375144	4.539151888		1.95	1.990002579	2.000705077		0	0	0	0		0	0	0	0	0		0	0	0		10.25912087	10.27852423	10.30445546	10.32766667		8.732	8.715406465	8.713941104	8.713810203		6.768	6.76816835	6.768069042		0	0	0	0
102.6		1.4395293	1.4395293	1.4395293	0.71976465		6	4.515424413	4.523651898	4.533773888	4.539179635		1.95	1.990013245	2.000726271		0	0	0	0		0	0	0	0	0		0	0	0		10.25914429	10.27856664	10.30452332	10.32775735		8.732	8.715406439	8.713940687	8.713809738		6.768	6.768169345	6.768069826		0	0	0	0
102.7		1.44093235	1.44093235	1.44093235	0.720466175		6	4.515428919	4.523664439	4.533796335	4.539207383		1.95	1.990023911	2.000747466		0	0	0	0		0	0	0	0	0		0	0	0		10.2591677	10.27860905	10.30459117	10.32784804		8.732	8.715406413	8.71394027	8.713809274		6.768	6.76817034	6.768070611		0	0	0	0
102.8		1.4423354	1.4423354	1.4423354	0.7211677		6	4.515433426	4.523676981	4.533818783	4.539235131		1.95	1.990034577	2.000768661		0	0	0	0		0	0	0	0	0		0	0	0		10.25919111	10.27865146	10.30465903	10.32793873		8.732	8.715406387	8.713939854	8.713808809		6.768	6.768171335	6.768071396		0	0	0	0
102.9		1.44373845	1.44373845	1.44373845	0.721869225		6	4.515437932	4.523689522	4.533841231	4.539262879		1.95	1.990045243	2.000789856		0	0	0	0		0	0	0	0	0		0	0	0		10.25921453	10.27869387	10.30472688	10.32802942		8.732	8.715406361	8.713939437	8.713808346		6.768	6.768172331	6.768072181		0	0	0	0
103		1.4451415	1.4451415	1.4451415	0.72257075		6	4.515442439	4.523702064	4.533863679	4.539290627		1.95	1.990055909	2.000811052		0	0	0	0		0	0	0	0	0		0	0	0		10.25923794	10.27873628	10.30479474	10.32812012		8.732	8.715406335	8.713939021	8.713807882		6.768	6.768173326	6.768072966		0	0	0	0
103.1		1.44654455	1.44654455	1.44654455	0.723272275		6	4.515446945	4.523714606	4.533886127	4.539318375		1.95	1.990066575	2.000832248		0	0	0	0		0	0	0	0	0		0	0	0		10.25926136	10.27877869	10.3048626	10.32821081		8.732	8.71540631	8.713938605	8.713807419		6.768	6.768174321	6.768073753		0	0	0	0
103.2		1.4479476	1.4479476	1.4479476	0.7239738		6	4.515451451	4.523727147	4.533908576	4.539346124		1.95	1.990077241	2.000853443		0	0	0	0		0	0	0	0	0		0	0	0		10.25928477	10.2788211	10.30493046	10.3283015		8.732	8.715406284	8.713938189	8.713806957		6.768	6.768175317	6.768074539		0	0	0	0
103.3		1.44935065	1.44935065	1.44935065	0.724675325		6	4.515455958	4.523739689	4.533931024	4.539373872		1.95	1.990087908	2.00087464		0	0	0	0		0	0	0	0	0		0	0	0		10.25930819	10.27886351	10.30499831	10.3283922		8.732	8.715406259	8.713937773	8.713806495		6.768	6.768176312	6.768075326		0	0	0	0
103.4		1.4507537	1.4507537	1.4507537	0.72537685		6	4.515460464	4.523752231	4.533953473	4.539401621		1.95	1.990098574	2.000895836		0	0	0	0		0	0	0	0	0		0	0	0		10.2593316	10.27890592	10.30506617	10.32848289		8.732	8.715406234	8.713937357	8.713806033		6.768	6.768177308	6.768076114		0	0	0	0
103.5		1.45215675	1.45215675	1.45215675	0.726078375		6	4.515464971	4.523764773	4.533975921	4.53942937		1.95	1.99010924	2.000917033		0	0	0	0		0	0	0	0	0		0	0	0		10.25935501	10.27894833	10.30513403	10.32857359		8.732	8.715406209	8.713936942	8.713805571		6.768	6.768178304	6.768076902		0	0	0	0
103.6		1.4535598	1.4535598	1.4535598	0.7267799		6	4.515469477	4.523777314	4.53399837	4.539457119		1.95	1.990119907	2.00093823		0	0	0	0		0	0	0	0	0		0	0	0		10.25937843	10.27899075	10.30520189	10.32866428		8.732	8.715406184	8.713936527	8.71380511		6.768	6.7681793	6.76807769		0	0	0	0
103.7		1.45496285	1.45496285	1.45496285	0.727481425		6	4.515473984	4.523789856	4.534020819	4.539484869		1.95	1.990130573	2.000959427		0	0	0	0		0	0	0	0	0		0	0	0		10.25940184	10.27903316	10.30526975	10.32875498		8.732	8.715406159	8.713936112	8.713804649		6.768	6.768180296	6.768078479		0	0	0	0
103.8		1.4563659	1.4563659	1.4563659	0.72818295		6	4.51547849	4.523802398	4.534043268	4.539512618		1.95	1.99014124	2.000980624		0	0	0	0		0	0	0	0	0		0	0	0		10.25942526	10.27907557	10.30533761	10.32884568		8.732	8.715406134	8.713935697	8.713804189		6.768	6.768181292	6.768079268		0	0	0	0
103.9		1.45776895	1.45776895	1.45776895	0.728884475		6	4.515482997	4.52381494	4.534065717	4.539540368		1.95	1.990151907	2.001001822		0	0	0	0		0	0	0	0	0		0	0	0		10.25944867	10.27911798	10.30540547	10.32893638		8.732	8.71540611	8.713935283	8.713803729		6.768	6.768182288	6.768080058		0	0	0	0
104		1.459172	1.459172	1.459172	0.729586		6	4.515487503	4.523827482	4.534088166	4.539568118		1.95	1.990162573	2.001023019		0	0	0	0		0	0	0	0	0		0	0	0		10.25947209	10.27916039	10.30547333	10.32902708		8.732	8.715406085	8.713934868	8.713803269		6.768	6.768183284	6.768080848		0	0	0	0
104.1		1.46057505	1.46057505	1.46057505	0.730287525		6	4.51549201	4.523840024	4.534110615	4.539595868		1.95	1.99017324	2.001044218		0	0	0	0		0	0	0	0	0		0	0	0		10.2594955	10.2792028	10.3055412	10.32911778		8.732	8.715406061	8.713934454	8.713802809		6.768	6.768184281	6.768081639		0	0	0	0
104.2		1.4619781	1.4619781	1.4619781	0.73098905		6	4.515496516	4.523852566	4.534133065	4.539623618		1.95	1.990183907	2.001065416		0	0	0	0		0	0	0	0	0		0	0	0		10.25951892	10.27924522	10.30560906	10.32920848		8.732	8.715406037	8.71393404	8.71380235		6.768	6.768185277	6.76808243		0	0	0	0
104.3		1.46338115	1.46338115	1.46338115	0.731690575		6	4.515501023	4.523865108	4.534155514	4.539651369		1.95	1.990194574	2.001086614		0	0	0	0		0	0	0	0	0		0	0	0		10.25954233	10.27928763	10.30567692	10.32929919		8.732	8.715406013	8.713933626	8.713801892		6.768	6.768186274	6.768083222		0	0	0	0
104.4		1.4647842	1.4647842	1.4647842	0.7323921		6	4.515505529	4.523877651	4.534177964	4.539679119		1.95	1.990205241	2.001107813		0	0	0	0		0	0	0	0	0		0	0	0		10.25956575	10.27933004	10.30574478	10.32938989		8.732	8.715405989	8.713933213	8.713801433		6.768	6.768187271	6.768084014		0	0	0	0
104.5		1.46618725	1.46618725	1.46618725	0.733093625		6	4.515510036	4.523890193	4.534200414	4.53970687		1.95	1.990215908	2.001129012		0	0	0	0		0	0	0	0	0		0	0	0		10.25958916	10.27937246	10.30581265	10.32948059		8.732	8.715405965	8.7139328	8.713800976		6.768	6.768188267	6.768084806		0	0	0	0
104.6		1.4675903	1.4675903	1.4675903	0.73379515		6	4.515514542	4.523902735	4.534222863	4.539734621		1.95	1.990226575	2.001150211		0	0	0	0		0	0	0	0	0		0	0	0		10.25961258	10.27941487	10.30588051	10.3295713		8.732	8.715405941	8.713932386	8.713800518		6.768	6.768189264	6.768085599		0	0	0	0
104.7		1.46899335	1.46899335	1.46899335	0.734496675		6	4.515519049	4.523915277	4.534245313	4.539762372		1.95	1.990237242	2.001171411		0	0	0	0		0	0	0	0	0		0	0	0		10.25963599	10.27945728	10.30594838	10.32966201		8.732	8.715405918	8.713931973	8.713800061		6.768	6.768190261	6.768086392		0	0	0	0
104.8		1.4703964	1.4703964	1.4703964	0.7351982		6	4.515523555	4.523927819	4.534267764	4.539790124		1.95	1.990247909	2.00119261		0	0	0	0		0	0	0	0	0		0	0	0		10.25965941	10.2794997	10.30601624	10.32975271		8.732	8.715405894	8.713931561	8.713799604		6.768	6.768191258	6.768087186		0	0	0	0
104.9		1.47179945	1.47179945	1.47179945	0.735899725		6	4.515528062	4.523940362	4.534290214	4.539817875		1.95	1.990258576	2.00121381		0	0	0	0		0	0	0	0	0		0	0	0		10.25968282	10.27954211	10.30608411	10.32984342		8.732	8.715405871	8.713931148	8.713799147		6.768	6.768192255	6.76808798		0	0	0	0
105		1.4732025	1.4732025	1.4732025	0.73660125		6	4.515532568	4.523952904	4.534312664	4.539845627		1.95	1.990269244	2.00123501		0	0	0	0		0	0	0	0	0		0	0	0		10.25970624	10.27958452	10.30615197	10.32993413		8.732	8.715405848	8.713930736	8.713798691		6.768	6.768193253	6.768088775		0	0	0	0
105.1		1.47460555	1.47460555	1.47460555	0.737302775		6	4.515537075	4.523965447	4.534335115	4.539873379		1.95	1.990279911	2.00125621		0	0	0	0		0	0	0	0	0		0	0	0		10.25972965	10.27962694	10.30621984	10.33002484		8.732	8.715405825	8.713930324	8.713798236		6.768	6.76819425	6.76808957		0	0	0	0
105.2		1.4760086	1.4760086	1.4760086	0.7380043		6	4.515541581	4.523977989	4.534357565	4.539901131		1.95	1.990290578	2.001277411		0	0	0	0		0	0	0	0	0		0	0	0		10.25975307	10.27966935	10.30628771	10.33011555		8.732	8.715405802	8.713929912	8.71379778		6.768	6.768195248	6.768090366		0	0	0	0
105.3		1.47741165	1.47741165	1.47741165	0.738705825		6	4.515546088	4.523990531	4.534380016	4.539928883		1.95	1.990301246	2.001298612		0	0	0	0		0	0	0	0	0		0	0	0		10.25977649	10.27971177	10.30635558	10.33020626		8.732	8.715405779	8.7139295	8.713797325		6.768	6.768196245	6.768091162		0	0	0	0
105.4		1.4788147	1.4788147	1.4788147	0.73940735		6	4.515550595	4.524003074	4.534402467	4.539956635		1.95	1.990311913	2.001319813		0	0	0	0		0	0	0	0	0		0	0	0		10.2597999	10.27975418	10.30642344	10.33029697		8.732	8.715405756	8.713929088	8.71379687		6.768	6.768197243	6.768091958		0	0	0	0
105.5		1.48021775	1.48021775	1.48021775	0.740108875		6	4.515555101	4.524015616	4.534424918	4.539984388		1.95	1.990322581	2.001341014		0	0	0	0		0	0	0	0	0		0	0	0		10.25982332	10.2797966	10.30649131	10.33038769		8.732	8.715405734	8.713928677	8.713796416		6.768	6.768198241	6.768092755		0	0	0	0
105.6		1.4816208	1.4816208	1.4816208	0.7408104		6	4.515559608	4.524028159	4.534447369	4.540012141		1.95	1.990333249	2.001362215		0	0	0	0		0	0	0	0	0		0	0	0		10.25984673	10.27983901	10.30655918	10.3304784		8.732	8.715405711	8.713928266	8.713795962		6.768	6.768199238	6.768093553		0	0	0	0
105.7		1.48302385	1.48302385	1.48302385	0.741511925		6	4.515564114	4.524040702	4.53446982	4.540039894		1.95	1.990343916	2.001383417		0	0	0	0		0	0	0	0	0		0	0	0		10.25987015	10.27988143	10.30662705	10.33056911		8.732	8.715405689	8.713927855	8.713795509		6.768	6.768200236	6.768094351		0	0	0	0
105.8		1.4844269	1.4844269	1.4844269	0.74221345		6	4.515568621	4.524053244	4.534492271	4.540067647		1.95	1.990354584	2.001404619		0	0	0	0		0	0	0	0	0		0	0	0		10.25989356	10.27992384	10.30669492	10.33065983		8.732	8.715405667	8.713927444	8.713795055		6.768	6.768201234	6.768095149		0	0	0	0
105.9		1.48582995	1.48582995	1.48582995	0.742914975		6	4.515573127	4.524065787	4.534514722	4.5400954		1.95	1.990365252	2.001425821		0	0	0	0		0	0	0	0	0		0	0	0		10.25991698	10.27996626	10.30676279	10.33075055		8.732	8.715405645	8.713927033	8.713794602		6.768	6.768202233	6.768095948		0	0	0	0
106		1.487233	1.487233	1.487233	0.7436165		6	4.515577634	4.52407833	4.534537174	4.540123153		1.95	1.99037592	2.001447024		0	0	0	0		0	0	0	0	0		0	0	0		10.2599404	10.28000867	10.30683066	10.33084126		8.732	8.715405623	8.713926623	8.71379415		6.768	6.768203231	6.768096747		0	0	0	0
106.1		1.48863605	1.48863605	1.48863605	0.744318025		6	4.515582141	4.524090872	4.534559626	4.540150907		1.95	1.990386588	2.001468226		0	0	0	0		0	0	0	0	0		0	0	0		10.25996381	10.28005109	10.30689853	10.33093198		8.732	8.715405601	8.713926213	8.713793698		6.768	6.768204229	6.768097547		0	0	0	0
106.2		1.4900391	1.4900391	1.4900391	0.74501955		6	4.515586647	4.524103415	4.534582077	4.540178661		1.95	1.990397256	2.001489429		0	0	0	0		0	0	0	0	0		0	0	0		10.25998723	10.28009351	10.3069664	10.3310227		8.732	8.71540558	8.713925803	8.713793246		6.768	6.768205228	6.768098347		0	0	0	0
106.3		1.49144215	1.49144215	1.49144215	0.745721075		6	4.515591154	4.524115958	4.534604529	4.540206415		1.95	1.990407924	2.001510632		0	0	0	0		0	0	0	0	0		0	0	0		10.26001064	10.28013592	10.30703428	10.33111342		8.732	8.715405558	8.713925393	8.713792795		6.768	6.768206226	6.768099147		0	0	0	0
106.4		1.4928452	1.4928452	1.4928452	0.7464226		6	4.51559566	4.524128501	4.534626981	4.540234169		1.95	1.990418592	2.001531836		0	0	0	0		0	0	0	0	0		0	0	0		10.26003406	10.28017834	10.30710215	10.33120414		8.732	8.715405537	8.713924983	8.713792344		6.768	6.768207225	6.768099948		0	0	0	0
106.5		1.49424825	1.49424825	1.49424825	0.747124125		6	4.515600167	4.524141044	4.534649433	4.540261923		1.95	1.99042926	2.001553039		0	0	0	0		0	0	0	0	0		0	0	0		10.26005748	10.28022076	10.30717002	10.33129486		8.732	8.715405515	8.713924574	8.713791893		6.768	6.768208224	6.76810075		0	0	0	0
106.6		1.4956513	1.4956513	1.4956513	0.74782565		6	4.515604674	4.524153587	4.534671885	4.540289678		1.95	1.990439928	2.001574243		0	0	0	0		0	0	0	0	0		0	0	0		10.26008089	10.28026317	10.3072379	10.33138558		8.732	8.715405494	8.713924165	8.713791443		6.768	6.768209222	6.768101552		0	0	0	0
106.7		1.49705435	1.49705435	1.49705435	0.748527175		6	4.51560918	4.52416613	4.534694338	4.540317432		1.95	1.990450597	2.001595447		0	0	0	0		0	0	0	0	0		0	0	0		10.26010431	10.28030559	10.30730577	10.33147631		8.732	8.715405473	8.713923756	8.713790993		6.768	6.768210221	6.768102354		0	0	0	0
106.8		1.4984574	1.4984574	1.4984574	0.7492287		6	4.515613687	4.524178673	4.53471679	4.540345187		1.95	1.990461265	2.001616651		0	0	0	0		0	0	0	0	0		0	0	0		10.26012773	10.28034801	10.30737364	10.33156703		8.732	8.715405452	8.713923347	8.713790543		6.768	6.76821122	6.768103157		0	0	0	0
106.9		1.49986045	1.49986045	1.49986045	0.749930225		6	4.515618194	4.524191216	4.534739243	4.540372942		1.95	1.990471933	2.001637856		0	0	0	0		0	0	0	0	0		0	0	0		10.26015114	10.28039042	10.30744152	10.33165775		8.732	8.715405432	8.713922938	8.713790094		6.768	6.76821222	6.76810396		0	0	0	0
107		1.5012635	1.5012635	1.5012635	0.75063175		6	4.5156227	4.524203759	4.534761695	4.540400698		1.95	1.990482602	2.00165906		0	0	0	0		0	0	0	0	0		0	0	0		10.26017456	10.28043284	10.3075094	10.33174848		8.732	8.715405411	8.71392253	8.713789645		6.768	6.768213219	6.768104764		0	0	0	0
107.1		1.50266655	1.50266655	1.50266655	0.751333275		6	4.515627207	4.524216302	4.534784148	4.540428453		1.95	1.99049327	2.001680265		0	0	0	0		0	0	0	0	0		0	0	0		10.26019798	10.28047526	10.30757727	10.33183921		8.732	8.715405391	8.713922122	8.713789196		6.768	6.768214218	6.768105568		0	0	0	0
107.2		1.5040696	1.5040696	1.5040696	0.7520348		6	4.515631713	4.524228845	4.534806601	4.540456209		1.95	1.990503939	2.00170147		0	0	0	0		0	0	0	0	0		0	0	0		10.26022139	10.28051768	10.30764515	10.33192993		8.732	8.71540537	8.713921714	8.713788748		6.768	6.768215218	6.768106373		0	0	0	0
107.3		1.50547265	1.50547265	1.50547265	0.752736325		6	4.51563622	4.524241388	4.534829054	4.540483964		1.95	1.990514608	2.001722676		0	0	0	0		0	0	0	0	0		0	0	0		10.26024481	10.2805601	10.30771302	10.33202066		8.732	8.71540535	8.713921306	8.7137883		6.768	6.768216217	6.768107178		0	0	0	0
107.4		1.5068757	1.5068757	1.5068757	0.75343785		6	4.515640727	4.524253931	4.534851507	4.54051172		1.95	1.990525276	2.001743881		0	0	0	0		0	0	0	0	0		0	0	0		10.26026823	10.28060251	10.3077809	10.33211139		8.732	8.71540533	8.713920898	8.713787853		6.768	6.768217217	6.768107983		0	0	0	0
107.5		1.50827875	1.50827875	1.50827875	0.754139375		6	4.515645233	4.524266475	4.53487396	4.540539476		1.95	1.990535945	2.001765087		0	0	0	0		0	0	0	0	0		0	0	0		10.26029164	10.28064493	10.30784878	10.33220212		8.732	8.71540531	8.713920491	8.713787406		6.768	6.768218217	6.768108789		0	0	0	0
107.6		1.5096818	1.5096818	1.5096818	0.7548409		6	4.51564974	4.524279018	4.534896414	4.540567233		1.95	1.990546614	2.001786293		0	0	0	0		0	0	0	0	0		0	0	0		10.26031506	10.28068735	10.30791666	10.33229285		8.732	8.71540529	8.713920084	8.713786959		6.768	6.768219216	6.768109595		0	0	0	0
107.7		1.51108485	1.51108485	1.51108485	0.755542425		6	4.515654247	4.524291561	4.534918867	4.540594989		1.95	1.990557283	2.001807499		0	0	0	0		0	0	0	0	0		0	0	0		10.26033848	10.28072977	10.30798454	10.33238358		8.732	8.71540527	8.713919677	8.713786513		6.768	6.768220216	6.768110402		0	0	0	0
107.8		1.5124879	1.5124879	1.5124879	0.75624395		6	4.515658753	4.524304105	4.534941321	4.540622746		1.95	1.990567952	2.001828706		0	0	0	0		0	0	0	0	0		0	0	0		10.26036189	10.28077219	10.30805242	10.33247431		8.732	8.715405251	8.71391927	8.713786067		6.768	6.768221216	6.76811121		0	0	0	0
107.9		1.51389095	1.51389095	1.51389095	0.756945475		6	4.51566326	4.524316648	4.534963774	4.540650503		1.95	1.990578621	2.001849913		0	0	0	0		0	0	0	0	0		0	0	0		10.26038531	10.28081461	10.3081203	10.33256505		8.732	8.715405231	8.713918863	8.713785621		6.768	6.768222216	6.768112017		0	0	0	0
108		1.515294	1.515294	1.515294	0.757647		6	4.515667767	4.524329192	4.534986228	4.54067826		1.95	1.99058929	2.00187112		0	0	0	0		0	0	0	0	0		0	0	0		10.26040873	10.28085703	10.30818818	10.33265578		8.732	8.715405212	8.713918457	8.713785176		6.768	6.768223217	6.768112826		0	0	0	0
108.1		1.51669705	1.51669705	1.51669705	0.758348525		6	4.515672273	4.524341735	4.535008682	4.540706017		1.95	1.990599959	2.001892327		0	0	0	0		0	0	0	0	0		0	0	0		10.26043214	10.28089945	10.30825606	10.33274652		8.732	8.715405193	8.713918051	8.713784731		6.768	6.768224217	6.768113634		0	0	0	0
108.2		1.5181001	1.5181001	1.5181001	0.75905005		6	4.51567678	4.524354278	4.535031136	4.540733774		1.95	1.990610628	2.001913534		0	0	0	0		0	0	0	0	0		0	0	0		10.26045556	10.28094187	10.30832394	10.33283725		8.732	8.715405174	8.713917645	8.713784287		6.768	6.768225217	6.768114443		0	0	0	0
108.3		1.51950315	1.51950315	1.51950315	0.759751575		6	4.515681287	4.524366822	4.53505359	4.540761532		1.95	1.990621297	2.001934742		0	0	0	0		0	0	0	0	0		0	0	0		10.26047898	10.28098429	10.30839182	10.33292799		8.732	8.715405155	8.713917239	8.713783843		6.768	6.768226218	6.768115253		0	0	0	0
108.4		1.5209062	1.5209062	1.5209062	0.7604531		6	4.515685793	4.524379366	4.535076045	4.540789289		1.95	1.990631966	2.00195595		0	0	0	0		0	0	0	0	0		0	0	0		10.2605024	10.28102671	10.3084597	10.33301873		8.732	8.715405136	8.713916833	8.713783399		6.768	6.768227219	6.768116063		0	0	0	0
108.5		1.52230925	1.52230925	1.52230925	0.761154625		6	4.5156903	4.524391909	4.535098499	4.540817047		1.95	1.990642636	2.001977158		0	0	0	0		0	0	0	0	0		0	0	0		10.26052581	10.28106913	10.30852759	10.33310946		8.732	8.715405117	8.713916428	8.713782955		6.768	6.768228219	6.768116873		0	0	0	0
108.6		1.5237123	1.5237123	1.5237123	0.76185615		6	4.515694807	4.524404453	4.535120953	4.540844805		1.95	1.990653305	2.001998366		0	0	0	0		0	0	0	0	0		0	0	0		10.26054923	10.28111155	10.30859547	10.3332002		8.732	8.715405099	8.713916023	8.713782512		6.768	6.76822922	6.768117684		0	0	0	0
108.7		1.52511535	1.52511535	1.52511535	0.762557675		6	4.515699314	4.524416997	4.535143408	4.540872563		1.95	1.990663975	2.002019575		0	0	0	0		0	0	0	0	0		0	0	0		10.26057265	10.28115397	10.30866335	10.33329094		8.732	8.71540508	8.713915618	8.71378207		6.768	6.768230221	6.768118496		0	0	0	0
108.8		1.5265184	1.5265184	1.5265184	0.7632592		6	4.51570382	4.52442954	4.535165863	4.540900322		1.95	1.990674644	2.002040784		0	0	0	0		0	0	0	0	0		0	0	0		10.26059607	10.28119639	10.30873124	10.33338168		8.732	8.715405062	8.713915213	8.713781627		6.768	6.768231222	6.768119308		0	0	0	0
108.9		1.52792145	1.52792145	1.52792145	0.763960725		6	4.515708327	4.524442084	4.535188318	4.54092808		1.95	1.990685314	2.002061993		0	0	0	0		0	0	0	0	0		0	0	0		10.26061948	10.28123881	10.30879912	10.33347243		8.732	8.715405044	8.713914808	8.713781185		6.768	6.768232223	6.76812012		0	0	0	0
109		1.5293245	1.5293245	1.5293245	0.76466225		6	4.515712834	4.524454628	4.535210773	4.540955839		1.95	1.990695983	2.002083202		0	0	0	0		0	0	0	0	0		0	0	0		10.2606429	10.28128123	10.30886701	10.33356317		8.732	8.715405026	8.713914404	8.713780744		6.768	6.768233224	6.768120933		0	0	0	0
109.1		1.53072755	1.53072755	1.53072755	0.765363775		6	4.51571734	4.524467172	4.535233228	4.540983598		1.95	1.990706653	2.002104412		0	0	0	0		0	0	0	0	0		0	0	0		10.26066632	10.28132366	10.30893489	10.33365391		8.732	8.715405008	8.713913999	8.713780302		6.768	6.768234226	6.768121746		0	0	0	0
109.2		1.5321306	1.5321306	1.5321306	0.7660653		6	4.515721847	4.524479716	4.535255683	4.541011357		1.95	1.990717323	2.002125621		0	0	0	0		0	0	0	0	0		0	0	0		10.26068974	10.28136608	10.30900278	10.33374466		8.732	8.71540499	8.713913595	8.713779862		6.768	6.768235227	6.768122559		0	0	0	0
109.3		1.53353365	1.53353365	1.53353365	0.766766825		6	4.515726354	4.524492259	4.535278138	4.541039116		1.95	1.990727993	2.002146831		0	0	0	0		0	0	0	0	0		0	0	0		10.26071315	10.2814085	10.30907066	10.3338354		8.732	8.715404972	8.713913192	8.713779421		6.768	6.768236229	6.768123373		0	0	0	0
109.4		1.5349367	1.5349367	1.5349367	0.76746835		6	4.515730861	4.524504803	4.535300594	4.541066876		1.95	1.990738662	2.002168041		0	0	0	0		0	0	0	0	0		0	0	0		10.26073657	10.28145092	10.30913855	10.33392615		8.732	8.715404955	8.713912788	8.713778981		6.768	6.76823723	6.768124188		0	0	0	0
109.5		1.53633975	1.53633975	1.53633975	0.768169875		6	4.515735367	4.524517347	4.535323049	4.541094636		1.95	1.990749332	2.002189252		0	0	0	0		0	0	0	0	0		0	0	0		10.26075999	10.28149334	10.30920644	10.33401689		8.732	8.715404937	8.713912384	8.713778541		6.768	6.768238232	6.768125003		0	0	0	0
109.6		1.5377428	1.5377428	1.5377428	0.7688714		6	4.515739874	4.524529891	4.535345505	4.541122395		1.95	1.990760002	2.002210463		0	0	0	0		0	0	0	0	0		0	0	0		10.26078341	10.28153577	10.30927433	10.33410764		8.732	8.71540492	8.713911981	8.713778102		6.768	6.768239234	6.768125818		0	0	0	0
109.7		1.53914585	1.53914585	1.53914585	0.769572925		6	4.515744381	4.524542435	4.535367961	4.541150155		1.95	1.990770672	2.002231673		0	0	0	0		0	0	0	0	0		0	0	0		10.26080683	10.28157819	10.30934221	10.33419839		8.732	8.715404903	8.713911578	8.713777663		6.768	6.768240236	6.768126634		0	0	0	0
109.8		1.5405489	1.5405489	1.5405489	0.77027445		6	4.515748888	4.52455498	4.535390417	4.541177916		1.95	1.990781342	2.002252885		0	0	0	0		0	0	0	0	0		0	0	0		10.26083024	10.28162061	10.3094101	10.33428914		8.732	8.715404886	8.713911175	8.713777224		6.768	6.768241238	6.768127451		0	0	0	0
109.9		1.54195195	1.54195195	1.54195195	0.770975975		6	4.515753394	4.524567524	4.535412873	4.541205676		1.95	1.990792013	2.002274096		0	0	0	0		0	0	0	0	0		0	0	0		10.26085366	10.28166303	10.30947799	10.33437989		8.732	8.715404869	8.713910773	8.713776786		6.768	6.76824224	6.768128267		0	0	0	0
110		1.543355	1.543355	1.543355	0.7716775		6	4.515757901	4.524580068	4.535435329	4.541233436		1.95	1.990802683	2.002295307		0	0	0	0		0	0	0	0	0		0	0	0		10.26087708	10.28170546	10.30954588	10.33447064		8.732	8.715404852	8.71391037	8.713776348		6.768	6.768243242	6.768129085		0	0	0	0
110.1		1.54475805	1.54475805	1.54475805	0.772379025		6	4.515762408	4.524592612	4.535457785	4.541261197		1.95	1.990813353	2.002316519		0	0	0	0		0	0	0	0	0		0	0	0		10.2609005	10.28174788	10.30961377	10.33456139		8.732	8.715404836	8.713909968	8.71377591		6.768	6.768244244	6.768129902		0	0	0	0
110.2		1.5461611	1.5461611	1.5461611	0.77308055		6	4.515766915	4.524605156	4.535480241	4.541288958		1.95	1.990824023	2.002337731		0	0	0	0		0	0	0	0	0		0	0	0		10.26092392	10.28179031	10.30968166	10.33465214		8.732	8.715404819	8.713909566	8.713775473		6.768	6.768245247	6.76813072		0	0	0	0
110.3		1.54756415	1.54756415	1.54756415	0.773782075		6	4.515771422	4.524617701	4.535502698	4.541316719		1.95	1.990834694	2.002358944		0	0	0	0		0	0	0	0	0		0	0	0		10.26094734	10.28183273	10.30974955	10.3347429		8.732	8.715404803	8.713909164	8.713775036		6.768	6.768246249	6.768131539		0	0	0	0
110.4		1.5489672	1.5489672	1.5489672	0.7744836		6	4.515775928	4.524630245	4.535525154	4.54134448		1.95	1.990845364	2.002380156		0	0	0	0		0	0	0	0	0		0	0	0		10.26097075	10.28187515	10.30981744	10.33483365		8.732	8.715404787	8.713908763	8.713774599		6.768	6.768247252	6.768132358		0	0	0	0
110.5		1.55037025	1.55037025	1.55037025	0.775185125		6	4.515780435	4.524642789	4.535547611	4.541372242		1.95	1.990856035	2.002401369		0	0	0	0		0	0	0	0	0		0	0	0		10.26099417	10.28191758	10.30988534	10.3349244		8.732	8.71540477	8.713908361	8.713774163		6.768	6.768248255	6.768133177		0	0	0	0
110.6		1.5517733	1.5517733	1.5517733	0.77588665		6	4.515784942	4.524655334	4.535570068	4.541400003		1.95	1.990866705	2.002422582		0	0	0	0		0	0	0	0	0		0	0	0		10.26101759	10.28196	10.30995323	10.33501516		8.732	8.715404754	8.71390796	8.713773727		6.768	6.768249257	6.768133997		0	0	0	0
110.7		1.55317635	1.55317635	1.55317635	0.776588175		6	4.515789449	4.524667878	4.535592525	4.541427765		1.95	1.990877376	2.002443795		0	0	0	0		0	0	0	0	0		0	0	0		10.26104101	10.28200243	10.31002112	10.33510592		8.732	8.715404739	8.713907559	8.713773292		6.768	6.76825026	6.768134818		0	0	0	0
110.8		1.5545794	1.5545794	1.5545794	0.7772897		6	4.515793956	4.524680422	4.535614982	4.541455527		1.95	1.990888047	2.002465008		0	0	0	0		0	0	0	0	0		0	0	0		10.26106443	10.28204485	10.31008902	10.33519668		8.732	8.715404723	8.713907158	8.713772857		6.768	6.768251263	6.768135639		0	0	0	0
110.9		1.55598245	1.55598245	1.55598245	0.777991225		6	4.515798462	4.524692967	4.535637439	4.541483289		1.95	1.990898717	2.002486222		0	0	0	0		0	0	0	0	0		0	0	0		10.26108785	10.28208728	10.31015691	10.33528743		8.732	8.715404707	8.713906757	8.713772422		6.768	6.768252266	6.76813646		0	0	0	0
111		1.5573855	1.5573855	1.5573855	0.77869275		6	4.515802969	4.524705511	4.535659896	4.541511051		1.95	1.990909388	2.002507436		0	0	0	0		0	0	0	0	0		0	0	0		10.26111127	10.2821297	10.3102248	10.33537819		8.732	8.715404692	8.713906357	8.713771988		6.768	6.768253269	6.768137282		0	0	0	0
111.1		1.55878855	1.55878855	1.55878855	0.779394275		6	4.515807476	4.524718056	4.535682354	4.541538814		1.95	1.990920059	2.00252865		0	0	0	0		0	0	0	0	0		0	0	0		10.26113468	10.28217213	10.3102927	10.33546895		8.732	8.715404676	8.713905957	8.713771554		6.768	6.768254273	6.768138104		0	0	0	0
111.2		1.5601916	1.5601916	1.5601916	0.7800958		6	4.515811983	4.524730601	4.535704811	4.541566577		1.95	1.99093073	2.002549864		0	0	0	0		0	0	0	0	0		0	0	0		10.2611581	10.28221455	10.31036059	10.33555971		8.732	8.715404661	8.713905557	8.71377112		6.768	6.768255276	6.768138926		0	0	0	0
111.3		1.56159465	1.56159465	1.56159465	0.780797325		6	4.51581649	4.524743145	4.535727269	4.541594339		1.95	1.990941401	2.002571079		0	0	0	0		0	0	0	0	0		0	0	0		10.26118152	10.28225698	10.31042849	10.33565048		8.732	8.715404646	8.713905157	8.713770687		6.768	6.76825628	6.76813975		0	0	0	0
111.4		1.5629977	1.5629977	1.5629977	0.78149885		6	4.515820997	4.52475569	4.535749727	4.541622102		1.95	1.990952072	2.002592293		0	0	0	0		0	0	0	0	0		0	0	0		10.26120494	10.2822994	10.31049639	10.33574124		8.732	8.715404631	8.713904757	8.713770254		6.768	6.768257283	6.768140573		0	0	0	0
111.5		1.56440075	1.56440075	1.56440075	0.782200375		6	4.515825503	4.524768235	4.535772185	4.541649866		1.95	1.990962743	2.002613509		0	0	0	0		0	0	0	0	0		0	0	0		10.26122836	10.28234183	10.31056428	10.335832		8.732	8.715404616	8.713904358	8.713769822		6.768	6.768258287	6.768141397		0	0	0	0
111.6		1.5658038	1.5658038	1.5658038	0.7829019		6	4.51583001	4.524780779	4.535794643	4.541677629		1.95	1.990973414	2.002634724		0	0	0	0		0	0	0	0	0		0	0	0		10.26125178	10.28238425	10.31063218	10.33592277		8.732	8.715404601	8.713903958	8.713769389		6.768	6.768259291	6.768142222		0	0	0	0
111.7		1.56720685	1.56720685	1.56720685	0.783603425		6	4.515834517	4.524793324	4.535817101	4.541705393		1.95	1.990984085	2.002655939		0	0	0	0		0	0	0	0	0		0	0	0		10.2612752	10.28242668	10.31070008	10.33601353		8.732	8.715404587	8.713903559	8.713768958		6.768	6.768260295	6.768143046		0	0	0	0
111.8		1.5686099	1.5686099	1.5686099	0.78430495		6	4.515839024	4.524805869	4.535839559	4.541733156		1.95	1.990994757	2.002677155		0	0	0	0		0	0	0	0	0		0	0	0		10.26129862	10.28246911	10.31076798	10.3361043		8.732	8.715404572	8.71390316	8.713768526		6.768	6.768261299	6.768143872		0	0	0	0
111.9		1.57001295	1.57001295	1.57001295	0.785006475		6	4.515843531	4.524818414	4.535862017	4.54176092		1.95	1.991005428	2.002698371		0	0	0	0		0	0	0	0	0		0	0	0		10.26132204	10.28251153	10.31083588	10.33619506		8.732	8.715404558	8.713902762	8.713768095		6.768	6.768262303	6.768144698		0	0	0	0
112		1.571416	1.571416	1.571416	0.785708		6	4.515848038	4.524830959	4.535884476	4.541788684		1.95	1.991016099	2.002719587		0	0	0	0		0	0	0	0	0		0	0	0		10.26134546	10.28255396	10.31090377	10.33628583		8.732	8.715404544	8.713902363	8.713767664		6.768	6.768263307	6.768145524		0	0	0	0
112.1		1.57281905	1.57281905	1.57281905	0.786409525		6	4.515852545	4.524843503	4.535906934	4.541816448		1.95	1.991026771	2.002740803		0	0	0	0		0	0	0	0	0		0	0	0		10.26136888	10.28259639	10.31097167	10.3363766		8.732	8.71540453	8.713901965	8.713767234		6.768	6.768264311	6.76814635		0	0	0	0
112.2		1.5742221	1.5742221	1.5742221	0.78711105		6	4.515857051	4.524856048	4.535929393	4.541844213		1.95	1.991037442	2.00276202		0	0	0	0		0	0	0	0	0		0	0	0		10.2613923	10.28263881	10.31103957	10.33646737		8.732	8.715404516	8.713901567	8.713766804		6.768	6.768265315	6.768147178		0	0	0	0
112.3		1.57562515	1.57562515	1.57562515	0.787812575		6	4.515861558	4.524868593	4.535951852	4.541871977		1.95	1.991048114	2.002783237		0	0	0	0		0	0	0	0	0		0	0	0		10.26141571	10.28268124	10.31110747	10.33655814		8.732	8.715404502	8.713901169	8.713766375		6.768	6.76826632	6.768148005		0	0	0	0
112.4		1.5770282	1.5770282	1.5770282	0.7885141		6	4.515866065	4.524881138	4.535974311	4.541899742		1.95	1.991058785	2.002804454		0	0	0	0		0	0	0	0	0		0	0	0		10.26143913	10.28272367	10.31117538	10.33664891		8.732	8.715404488	8.713900771	8.713765945		6.768	6.768267324	6.768148833		0	0	0	0
112.5		1.57843125	1.57843125	1.57843125	0.789215625		6	4.515870572	4.524893684	4.53599677	4.541927507		1.95	1.991069457	2.002825671		0	0	0	0		0	0	0	0	0		0	0	0		10.26146255	10.2827661	10.31124328	10.33673968		8.732	8.715404475	8.713900374	8.713765516		6.768	6.768268329	6.768149662		0	0	0	0
112.6		1.5798343	1.5798343	1.5798343	0.78991715		6	4.515875079	4.524906229	4.536019229	4.541955272		1.95	1.991080129	2.002846889		0	0	0	0		0	0	0	0	0		0	0	0		10.26148597	10.28280853	10.31131118	10.33683046		8.732	8.715404461	8.713899977	8.713765088		6.768	6.768269334	6.768150491		0	0	0	0
112.7		1.58123735	1.58123735	1.58123735	0.790618675		6	4.515879586	4.524918774	4.536041688	4.541983038		1.95	1.991090801	2.002868107		0	0	0	0		0	0	0	0	0		0	0	0		10.26150939	10.28285095	10.31137908	10.33692123		8.732	8.715404448	8.71389958	8.71376466		6.768	6.768270339	6.76815132		0	0	0	0
112.8		1.5826404	1.5826404	1.5826404	0.7913202		6	4.515884093	4.524931319	4.536064147	4.542010803		1.95	1.991101472	2.002889325		0	0	0	0		0	0	0	0	0		0	0	0		10.26153281	10.28289338	10.31144698	10.337012		8.732	8.715404435	8.713899183	8.713764232		6.768	6.768271344	6.76815215		0	0	0	0
112.9		1.58404345	1.58404345	1.58404345	0.792021725		6	4.5158886	4.524943864	4.536086607	4.542038569		1.95	1.991112144	2.002910543		0	0	0	0		0	0	0	0	0		0	0	0		10.26155623	10.28293581	10.31151489	10.33710278		8.732	8.715404422	8.713898786	8.713763805		6.768	6.768272349	6.76815298		0	0	0	0
113		1.5854465	1.5854465	1.5854465	0.79272325		6	4.515893107	4.524956409	4.536109066	4.542066335		1.95	1.991122816	2.002931761		0	0	0	0		0	0	0	0	0		0	0	0		10.26157965	10.28297824	10.31158279	10.33719356		8.732	8.715404409	8.71389839	8.713763378		6.768	6.768273354	6.768153811		0	0	0	0
113.1		1.58684955	1.58684955	1.58684955	0.793424775		6	4.515897613	4.524968955	4.536131526	4.542094101		1.95	1.991133488	2.00295298		0	0	0	0		0	0	0	0	0		0	0	0		10.26160307	10.28302067	10.3116507	10.33728433		8.732	8.715404396	8.713897993	8.713762951		6.768	6.768274359	6.768154642		0	0	0	0
113.2		1.5882526	1.5882526	1.5882526	0.7941263		6	4.51590212	4.5249815	4.536153986	4.542121867		1.95	1.99114416	2.002974199		0	0	0	0		0	0	0	0	0		0	0	0		10.26162649	10.2830631	10.3117186	10.33737511		8.732	8.715404383	8.713897597	8.713762525		6.768	6.768275365	6.768155474		0	0	0	0
113.3		1.58965565	1.58965565	1.58965565	0.794827825		6	4.515906627	4.524994045	4.536176446	4.542149633		1.95	1.991154832	2.002995418		0	0	0	0		0	0	0	0	0		0	0	0		10.26164991	10.28310553	10.31178651	10.33746589		8.732	8.715404371	8.713897202	8.713762099		6.768	6.76827637	6.768156306		0	0	0	0
113.4		1.5910587	1.5910587	1.5910587	0.79552935		6	4.515911134	4.525006591	4.536198906	4.5421774		1.95	1.991165505	2.003016637		0	0	0	0		0	0	0	0	0		0	0	0		10.26167333	10.28314796	10.31185441	10.33755667		8.732	8.715404358	8.713896806	8.713761673		6.768	6.768277376	6.768157139		0	0	0	0
113.5		1.59246175	1.59246175	1.59246175	0.796230875		6	4.515915641	4.525019136	4.536221366	4.542205166		1.95	1.991176177	2.003037857		0	0	0	0		0	0	0	0	0		0	0	0		10.26169675	10.28319039	10.31192232	10.33764745		8.732	8.715404346	8.71389641	8.713761248		6.768	6.768278381	6.768157972		0	0	0	0
113.6		1.5938648	1.5938648	1.5938648	0.7969324		6	4.515920148	4.525031682	4.536243826	4.542232933		1.95	1.991186849	2.003059077		0	0	0	0		0	0	0	0	0		0	0	0		10.26172017	10.28323282	10.31199022	10.33773823		8.732	8.715404334	8.713896015	8.713760823		6.768	6.768279387	6.768158805		0	0	0	0
113.7		1.59526785	1.59526785	1.59526785	0.797633925		6	4.515924655	4.525044227	4.536266287	4.5422607		1.95	1.991197522	2.003080297		0	0	0	0		0	0	0	0	0		0	0	0		10.26174359	10.28327525	10.31205813	10.33782901		8.732	8.715404322	8.71389562	8.713760398		6.768	6.768280393	6.768159639		0	0	0	0
113.8		1.5966709	1.5966709	1.5966709	0.79833545		6	4.515929162	4.525056773	4.536288747	4.542288468		1.95	1.991208194	2.003101517		0	0	0	0		0	0	0	0	0		0	0	0		10.26176701	10.28331768	10.31212604	10.3379198		8.732	8.71540431	8.713895225	8.713759974		6.768	6.768281399	6.768160473		0	0	0	0
113.9		1.59807395	1.59807395	1.59807395	0.799036975		6	4.515933669	4.525069318	4.536311208	4.542316235		1.95	1.991218866	2.003122738		0	0	0	0		0	0	0	0	0		0	0	0		10.26179043	10.28336011	10.31219395	10.33801058		8.732	8.715404298	8.713894831	8.713759551		6.768	6.768282405	6.768161308		0	0	0	0
114		1.599477	1.599477	1.599477	0.7997385		6	4.515938176	4.525081864	4.536333669	4.542344003		1.95	1.991229539	2.003143958		0	0	0	0		0	0	0	0	0		0	0	0		10.26181385	10.28340254	10.31226186	10.33810136		8.732	8.715404287	8.713894436	8.713759127		6.768	6.768283411	6.768162143		0	0	0	0
114.1		1.60088005	1.60088005	1.60088005	0.800440025		6	4.515942683	4.525094409	4.53635613	4.542371771		1.95	1.991240212	2.003165179		0	0	0	0		0	0	0	0	0		0	0	0		10.26183728	10.28344497	10.31232977	10.33819215		8.732	8.715404275	8.713894042	8.713758704		6.768	6.768284417	6.768162979		0	0	0	0
114.2		1.6022831	1.6022831	1.6022831	0.80114155		6	4.51594719	4.525106955	4.536378591	4.542399538		1.95	1.991250884	2.003186401		0	0	0	0		0	0	0	0	0		0	0	0		10.2618607	10.2834874	10.31239767	10.33828294		8.732	8.715404264	8.713893648	8.713758282		6.768	6.768285424	6.768163815		0	0	0	0
114.3		1.60368615	1.60368615	1.60368615	0.801843075		6	4.515951697	4.525119501	4.536401052	4.542427307		1.95	1.991261557	2.003207622		0	0	0	0		0	0	0	0	0		0	0	0		10.26188412	10.28352983	10.31246558	10.33837372		8.732	8.715404252	8.713893254	8.713757859		6.768	6.76828643	6.768164652		0	0	0	0
114.4		1.6050892	1.6050892	1.6050892	0.8025446		6	4.515956204	4.525132047	4.536423513	4.542455075		1.95	1.99127223	2.003228844		0	0	0	0		0	0	0	0	0		0	0	0		10.26190754	10.28357226	10.3125335	10.33846451		8.732	8.715404241	8.71389286	8.713757437		6.768	6.768287437	6.768165489		0	0	0	0
114.5		1.60649225	1.60649225	1.60649225	0.803246125		6	4.515960711	4.525144592	4.536445974	4.542482843		1.95	1.991282903	2.003250066		0	0	0	0		0	0	0	0	0		0	0	0		10.26193096	10.28361469	10.31260141	10.3385553		8.732	8.71540423	8.713892467	8.713757016		6.768	6.768288443	6.768166326		0	0	0	0
114.6		1.6078953	1.6078953	1.6078953	0.80394765		6	4.515965218	4.525157138	4.536468436	4.542510612		1.95	1.991293576	2.003271288		0	0	0	0		0	0	0	0	0		0	0	0		10.26195438	10.28365712	10.31266932	10.33864609		8.732	8.715404219	8.713892073	8.713756595		6.768	6.76828945	6.768167164		0	0	0	0
114.7		1.60929835	1.60929835	1.60929835	0.804649175		6	4.515969725	4.525169684	4.536490897	4.542538381		1.95	1.991304248	2.00329251		0	0	0	0		0	0	0	0	0		0	0	0		10.2619778	10.28369956	10.31273723	10.33873688		8.732	8.715404209	8.71389168	8.713756174		6.768	6.768290457	6.768168003		0	0	0	0
114.8		1.6107014	1.6107014	1.6107014	0.8053507		6	4.515974232	4.52518223	4.536513359	4.54256615		1.95	1.991314921	2.003313733		0	0	0	0		0	0	0	0	0		0	0	0		10.26200122	10.28374199	10.31280514	10.33882767		8.732	8.715404198	8.713891287	8.713755753		6.768	6.768291464	6.768168842		0	0	0	0
114.9		1.61210445	1.61210445	1.61210445	0.806052225		6	4.515978739	4.525194776	4.536535821	4.542593919		1.95	1.991325595	2.003334956		0	0	0	0		0	0	0	0	0		0	0	0		10.26202464	10.28378442	10.31287305	10.33891846		8.732	8.715404188	8.713890895	8.713755333		6.768	6.768292471	6.768169681		0	0	0	0
115		1.6135075	1.6135075	1.6135075	0.80675375		6	4.515983246	4.525207322	4.536558283	4.542621689		1.95	1.991336268	2.003356179		0	0	0	0		0	0	0	0	0		0	0	0		10.26204806	10.28382685	10.31294097	10.33900926		8.732	8.715404177	8.713890502	8.713754913		6.768	6.768293478	6.768170521		0	0	0	0
115.1		1.61491055	1.61491055	1.61491055	0.807455275		6	4.515987753	4.525219868	4.536580745	4.542649458		1.95	1.991346941	2.003377402		0	0	0	0		0	0	0	0	0		0	0	0		10.26207148	10.28386929	10.31300888	10.33910005		8.732	8.715404167	8.71389011	8.713754494		6.768	6.768294485	6.768171361		0	0	0	0
115.2		1.6163136	1.6163136	1.6163136	0.8081568		6	4.51599226	4.525232414	4.536603207	4.542677228		1.95	1.991357614	2.003398625		0	0	0	0		0	0	0	0	0		0	0	0		10.2620949	10.28391172	10.3130768	10.33919084		8.732	8.715404157	8.713889718	8.713754075		6.768	6.768295493	6.768172202		0	0	0	0
115.3		1.61771665	1.61771665	1.61771665	0.808858325		6	4.515996767	4.52524496	4.536625669	4.542704998		1.95	1.991368287	2.003419849		0	0	0	0		0	0	0	0	0		0	0	0		10.26211833	10.28395415	10.31314471	10.33928164		8.732	8.715404147	8.713889326	8.713753656		6.768	6.7682965	6.768173043		0	0	0	0
115.4		1.6191197	1.6191197	1.6191197	0.80955985		6	4.516001274	4.525257506	4.536648132	4.542732768		1.95	1.991378961	2.003441073		0	0	0	0		0	0	0	0	0		0	0	0		10.26214175	10.28399658	10.31321263	10.33937244		8.732	8.715404137	8.713888934	8.713753238		6.768	6.768297508	6.768173884		0	0	0	0
115.5		1.62052275	1.62052275	1.62052275	0.810261375		6	4.516005781	4.525270052	4.536670594	4.542760538		1.95	1.991389634	2.003462297		0	0	0	0		0	0	0	0	0		0	0	0		10.26216517	10.28403902	10.31328054	10.33946323		8.732	8.715404127	8.713888543	8.71375282		6.768	6.768298515	6.768174726		0	0	0	0
115.6		1.6219258	1.6219258	1.6219258	0.8109629		6	4.516010288	4.525282598	4.536693057	4.542788309		1.95	1.991400308	2.003483522		0	0	0	0		0	0	0	0	0		0	0	0		10.26218859	10.28408145	10.31334846	10.33955403		8.732	8.715404118	8.713888152	8.713752403		6.768	6.768299523	6.768175569		0	0	0	0
115.7		1.62332885	1.62332885	1.62332885	0.811664425		6	4.516014795	4.525295145	4.536715519	4.542816079		1.95	1.991410981	2.003504746		0	0	0	0		0	0	0	0	0		0	0	0		10.26221201	10.28412388	10.31341637	10.33964483		8.732	8.715404108	8.713887761	8.713751985		6.768	6.768300531	6.768176412		0	0	0	0
115.8		1.6247319	1.6247319	1.6247319	0.81236595		6	4.516019302	4.525307691	4.536737982	4.54284385		1.95	1.991421655	2.003525971		0	0	0	0		0	0	0	0	0		0	0	0		10.26223543	10.28416632	10.31348429	10.33973563		8.732	8.715404099	8.71388737	8.713751569		6.768	6.768301539	6.768177255		0	0	0	0
115.9		1.62613495	1.62613495	1.62613495	0.813067475		6	4.516023809	4.525320237	4.536760445	4.542871621		1.95	1.991432328	2.003547196		0	0	0	0		0	0	0	0	0		0	0	0		10.26225885	10.28420875	10.31355221	10.33982643		8.732	8.71540409	8.713886979	8.713751152		6.768	6.768302547	6.768178099		0	0	0	0
116		1.627538	1.627538	1.627538	0.813769		6	4.516028316	4.525332783	4.536782908	4.542899392		1.95	1.991443002	2.003568422		0	0	0	0		0	0	0	0	0		0	0	0		10.26228228	10.28425119	10.31362013	10.33991723		8.732	8.715404081	8.713886589	8.713750736		6.768	6.768303555	6.768178943		0	0	0	0
116.1		1.62894105	1.62894105	1.62894105	0.814470525		6	4.516032823	4.52534533	4.536805372	4.542927163		1.95	1.991453676	2.003589647		0	0	0	0		0	0	0	0	0		0	0	0		10.2623057	10.28429362	10.31368805	10.34000803		8.732	8.715404072	8.713886198	8.71375032		6.768	6.768304563	6.768179788		0	0	0	0
116.2		1.6303441	1.6303441	1.6303441	0.81517205		6	4.51603733	4.525357876	4.536827835	4.542954935		1.95	1.99146435	2.003610873		0	0	0	0		0	0	0	0	0		0	0	0		10.26232912	10.28433606	10.31375596	10.34009884		8.732	8.715404063	8.713885808	8.713749905		6.768	6.768305571	6.768180633		0	0	0	0
116.3		1.63174715	1.63174715	1.63174715	0.815873575		6	4.516041837	4.525370423	4.536850298	4.542982707		1.95	1.991475024	2.003632099		0	0	0	0		0	0	0	0	0		0	0	0		10.26235254	10.28437849	10.31382388	10.34018964		8.732	8.715404054	8.713885418	8.71374949		6.768	6.76830658	6.768181479		0	0	0	0
116.4		1.6331502	1.6331502	1.6331502	0.8165751		6	4.516046344	4.525382969	4.536872762	4.543010478		1.95	1.991485698	2.003653326		0	0	0	0		0	0	0	0	0		0	0	0		10.26237596	10.28442093	10.3138918	10.34028045		8.732	8.715404046	8.713885029	8.713749075		6.768	6.768307588	6.768182325		0	0	0	0
116.5		1.63455325	1.63455325	1.63455325	0.817276625		6	4.516050851	4.525395516	4.536895225	4.54303825		1.95	1.991496372	2.003674552		0	0	0	0		0	0	0	0	0		0	0	0		10.26239938	10.28446336	10.31395972	10.34037125		8.732	8.715404037	8.713884639	8.713748661		6.768	6.768308597	6.768183172		0	0	0	0
116.6		1.6359563	1.6359563	1.6359563	0.81797815		6	4.516055358	4.525408062	4.536917689	4.543066023		1.95	1.991507046	2.003695779		0	0	0	0		0	0	0	0	0		0	0	0		10.26242281	10.2845058	10.31402765	10.34046206		8.732	8.715404029	8.71388425	8.713748247		6.768	6.768309606	6.768184019		0	0	0	0
116.7		1.63735935	1.63735935	1.63735935	0.818679675		6	4.516059866	4.525420609	4.536940153	4.543093795		1.95	1.99151772	2.003717006		0	0	0	0		0	0	0	0	0		0	0	0		10.26244623	10.28454823	10.31409557	10.34055287		8.732	8.715404021	8.713883861	8.713747834		6.768	6.768310614	6.768184866		0	0	0	0
116.8		1.6387624	1.6387624	1.6387624	0.8193812		6	4.516064373	4.525433155	4.536962617	4.543121568		1.95	1.991528394	2.003738233		0	0	0	0		0	0	0	0	0		0	0	0		10.26246965	10.28459067	10.31416349	10.34064367		8.732	8.715404013	8.713883472	8.713747421		6.768	6.768311623	6.768185714		0	0	0	0
116.9		1.64016545	1.64016545	1.64016545	0.820082725		6	4.51606888	4.525445702	4.536985081	4.54314934		1.95	1.991539068	2.00375946		0	0	0	0		0	0	0	0	0		0	0	0		10.26249307	10.2846331	10.31423141	10.34073448		8.732	8.715404005	8.713883083	8.713747008		6.768	6.768312632	6.768186562		0	0	0	0
117		1.6415685	1.6415685	1.6415685	0.82078425		6	4.516073387	4.525458249	4.537007545	4.543177113		1.95	1.991549742	2.003780688		0	0	0	0		0	0	0	0	0		0	0	0		10.26251649	10.28467554	10.31429933	10.34082529		8.732	8.715403997	8.713882695	8.713746595		6.768	6.768313641	6.768187411		0	0	0	0
117.1		1.64297155	1.64297155	1.64297155	0.821485775		6	4.516077894	4.525470795	4.53703001	4.543204886		1.95	1.991560417	2.003801916		0	0	0	0		0	0	0	0	0		0	0	0		10.26253992	10.28471798	10.31436726	10.3409161		8.732	8.715403989	8.713882307	8.713746183		6.768	6.768314651	6.76818826		0	0	0	0
117.2		1.6443746	1.6443746	1.6443746	0.8221873		6	4.516082401	4.525483342	4.537052474	4.54323266		1.95	1.991571091	2.003823144		0	0	0	0		0	0	0	0	0		0	0	0		10.26256334	10.28476041	10.31443518	10.34100692		8.732	8.715403982	8.713881919	8.713745772		6.768	6.76831566	6.76818911		0	0	0	0
117.3		1.64577765	1.64577765	1.64577765	0.822888825		6	4.516086908	4.525495889	4.537074939	4.543260433		1.95	1.991581766	2.003844372		0	0	0	0		0	0	0	0	0		0	0	0		10.26258676	10.28480285	10.3145031	10.34109773		8.732	8.715403974	8.713881531	8.71374536		6.768	6.768316669	6.76818996		0	0	0	0
117.4		1.6471807	1.6471807	1.6471807	0.82359035		6	4.516091415	4.525508436	4.537097404	4.543288207		1.95	1.99159244	2.003865601		0	0	0	0		0	0	0	0	0		0	0	0		10.26261018	10.28484529	10.31457103	10.34118854		8.732	8.715403967	8.713881143	8.713744949		6.768	6.768317679	6.768190811		0	0	0	0
117.5		1.64858375	1.64858375	1.64858375	0.824291875		6	4.516095922	4.525520983	4.537119868	4.543315981		1.95	1.991603115	2.00388683		0	0	0	0		0	0	0	0	0		0	0	0		10.26263361	10.28488772	10.31463895	10.34127936		8.732	8.71540396	8.713880756	8.713744539		6.768	6.768318689	6.768191662		0	0	0	0
117.6		1.6499868	1.6499868	1.6499868	0.8249934		6	4.516100429	4.52553353	4.537142333	4.543343755		1.95	1.991613789	2.003908059		0	0	0	0		0	0	0	0	0		0	0	0		10.26265703	10.28493016	10.31470688	10.34137017		8.732	8.715403953	8.713880368	8.713744129		6.768	6.768319698	6.768192513		0	0	0	0
117.7		1.65138985	1.65138985	1.65138985	0.825694925		6	4.516104937	4.525546076	4.537164798	4.543371529		1.95	1.991624464	2.003929288		0	0	0	0		0	0	0	0	0		0	0	0		10.26268045	10.2849726	10.31477481	10.34146099		8.732	8.715403946	8.713879981	8.713743719		6.768	6.768320708	6.768193365		0	0	0	0
117.8		1.6527929	1.6527929	1.6527929	0.82639645		6	4.516109444	4.525558623	4.537187264	4.543399303		1.95	1.991635139	2.003950517		0	0	0	0		0	0	0	0	0		0	0	0		10.26270387	10.28501503	10.31484273	10.3415518		8.732	8.715403939	8.713879594	8.713743309		6.768	6.768321718	6.768194218		0	0	0	0
117.9		1.65419595	1.65419595	1.65419595	0.827097975		6	4.516113951	4.52557117	4.537209729	4.543427078		1.95	1.991645814	2.003971747		0	0	0	0		0	0	0	0	0		0	0	0		10.2627273	10.28505747	10.31491066	10.34164262		8.732	8.715403932	8.713879208	8.7137429		6.768	6.768322728	6.768195071		0	0	0	0
118		1.655599	1.655599	1.655599	0.8277995		6	4.516118458	4.525583717	4.537232194	4.543454852		1.95	1.991656489	2.003992977		0	0	0	0		0	0	0	0	0		0	0	0		10.26275072	10.28509991	10.31497859	10.34173344		8.732	8.715403926	8.713878821	8.713742491		6.768	6.768323738	6.768195924		0	0	0	0
118.1		1.65700205	1.65700205	1.65700205	0.828501025		6	4.516122965	4.525596265	4.53725466	4.543482627		1.95	1.991667164	2.004014207		0	0	0	0		0	0	0	0	0		0	0	0		10.26277414	10.28514235	10.31504651	10.34182426		8.732	8.71540392	8.713878435	8.713742083		6.768	6.768324748	6.768196778		0	0	0	0
118.2		1.6584051	1.6584051	1.6584051	0.82920255		6	4.516127472	4.525608812	4.537277125	4.543510402		1.95	1.991677839	2.004035438		0	0	0	0		0	0	0	0	0		0	0	0		10.26279756	10.28518479	10.31511444	10.34191508		8.732	8.715403913	8.713878049	8.713741675		6.768	6.768325759	6.768197632		0	0	0	0
118.3		1.65980815	1.65980815	1.65980815	0.829904075		6	4.516131979	4.525621359	4.537299591	4.543538177		1.95	1.991688514	2.004056668		0	0	0	0		0	0	0	0	0		0	0	0		10.26282099	10.28522723	10.31518237	10.3420059		8.732	8.715403907	8.713877663	8.713741267		6.768	6.768326769	6.768198487		0	0	0	0
118.4		1.6612112	1.6612112	1.6612112	0.8306056		6	4.516136487	4.525633906	4.537322057	4.543565953		1.95	1.991699189	2.004077899		0	0	0	0		0	0	0	0	0		0	0	0		10.26284441	10.28526966	10.3152503	10.34209672		8.732	8.715403901	8.713877277	8.71374086		6.768	6.768327779	6.768199342		0	0	0	0
118.5		1.66261425	1.66261425	1.66261425	0.831307125		6	4.516140994	4.525646453	4.537344523	4.543593728		1.95	1.991709864	2.00409913		0	0	0	0		0	0	0	0	0		0	0	0		10.26286783	10.2853121	10.31531823	10.34218754		8.732	8.715403895	8.713876892	8.713740453		6.768	6.76832879	6.768200197		0	0	0	0
118.6		1.6640173	1.6640173	1.6640173	0.83200865		6	4.516145501	4.525659001	4.537366989	4.543621504		1.95	1.991720539	2.004120362		0	0	0	0		0	0	0	0	0		0	0	0		10.26289126	10.28535454	10.31538616	10.34227837		8.732	8.71540389	8.713876506	8.713740047		6.768	6.768329801	6.768201053		0	0	0	0
118.7		1.66542035	1.66542035	1.66542035	0.832710175		6	4.516150008	4.525671548	4.537389455	4.54364928		1.95	1.991731214	2.004141593		0	0	0	0		0	0	0	0	0		0	0	0		10.26291468	10.28539698	10.31545409	10.34236919		8.732	8.715403884	8.713876121	8.71373964		6.768	6.768330812	6.76820191		0	0	0	0
118.8		1.6668234	1.6668234	1.6668234	0.8334117		6	4.516154515	4.525684095	4.537411922	4.543677056		1.95	1.99174189	2.004162825		0	0	0	0		0	0	0	0	0		0	0	0		10.2629381	10.28543942	10.31552202	10.34246002		8.732	8.715403878	8.713875737	8.713739235		6.768	6.768331822	6.768202767		0	0	0	0
118.9		1.66822645	1.66822645	1.66822645	0.834113225		6	4.516159023	4.525696643	4.537434388	4.543704832		1.95	1.991752565	2.004184057		0	0	0	0		0	0	0	0	0		0	0	0		10.26296153	10.28548186	10.31558996	10.34255084		8.732	8.715403873	8.713875352	8.713738829		6.768	6.768332833	6.768203624		0	0	0	0
119		1.6696295	1.6696295	1.6696295	0.83481475		6	4.51616353	4.52570919	4.537456854	4.543732609		1.95	1.991763241	2.004205289		0	0	0	0		0	0	0	0	0		0	0	0		10.26298495	10.2855243	10.31565789	10.34264167		8.732	8.715403868	8.713874967	8.713738424		6.768	6.768333844	6.768204482		0	0	0	0
119.1		1.67103255	1.67103255	1.67103255	0.835516275		6	4.516168037	4.525721737	4.537479321	4.543760386		1.95	1.991773916	2.004226522		0	0	0	0		0	0	0	0	0		0	0	0		10.26300837	10.28556674	10.31572582	10.3427325		8.732	8.715403863	8.713874583	8.713738019		6.768	6.768334856	6.76820534		0	0	0	0
119.2		1.6724356	1.6724356	1.6724356	0.8362178		6	4.516172544	4.525734285	4.537501788	4.543788162		1.95	1.991784592	2.004247754		0	0	0	0		0	0	0	0	0		0	0	0		10.2630318	10.28560918	10.31579375	10.34282333		8.732	8.715403858	8.713874199	8.713737615		6.768	6.768335867	6.768206199		0	0	0	0
119.3		1.67383865	1.67383865	1.67383865	0.836919325		6	4.516177051	4.525746832	4.537524255	4.543815939		1.95	1.991795267	2.004268987		0	0	0	0		0	0	0	0	0		0	0	0		10.26305522	10.28565162	10.31586169	10.34291416		8.732	8.715403853	8.713873815	8.713737211		6.768	6.768336878	6.768207058		0	0	0	0
119.4		1.6752417	1.6752417	1.6752417	0.83762085		6	4.516181559	4.52575938	4.537546722	4.543843717		1.95	1.991805943	2.00429022		0	0	0	0		0	0	0	0	0		0	0	0		10.26307864	10.28569406	10.31592962	10.34300499		8.732	8.715403848	8.713873432	8.713736807		6.768	6.76833789	6.768207918		0	0	0	0
119.5		1.67664475	1.67664475	1.67664475	0.838322375		6	4.516186066	4.525771928	4.537569189	4.543871494		1.95	1.991816619	2.004311454		0	0	0	0		0	0	0	0	0		0	0	0		10.26310207	10.2857365	10.31599756	10.34309582		8.732	8.715403844	8.713873048	8.713736404		6.768	6.768338901	6.768208778		0	0	0	0
119.6		1.6780478	1.6780478	1.6780478	0.8390239		6	4.516190573	4.525784475	4.537591656	4.543899271		1.95	1.991827295	2.004332687		0	0	0	0		0	0	0	0	0		0	0	0		10.26312549	10.28577894	10.31606549	10.34318665		8.732	8.715403839	8.713872665	8.713736001		6.768	6.768339913	6.768209639		0	0	0	0
119.7		1.67945085	1.67945085	1.67945085	0.839725425		6	4.51619508	4.525797023	4.537614124	4.543927049		1.95	1.99183797	2.004353921		0	0	0	0		0	0	0	0	0		0	0	0		10.26314891	10.28582138	10.31613343	10.34327748		8.732	8.715403835	8.713872282	8.713735599		6.768	6.768340925	6.7682105		0	0	0	0
119.8		1.6808539	1.6808539	1.6808539	0.84042695		6	4.516199587	4.525809571	4.537636591	4.543954827		1.95	1.991848646	2.004375155		0	0	0	0		0	0	0	0	0		0	0	0		10.26317234	10.28586382	10.31620136	10.34336831		8.732	8.715403831	8.713871899	8.713735197		6.768	6.768341937	6.768211361		0	0	0	0
119.9		1.68225695	1.68225695	1.68225695	0.841128475		6	4.516204095	4.525822118	4.537659059	4.543982605		1.95	1.991859322	2.00439639		0	0	0	0		0	0	0	0	0		0	0	0		10.26319576	10.28590627	10.3162693	10.34345915		8.732	8.715403827	8.713871516	8.713734795		6.768	6.768342949	6.768212223		0	0	0	0
120		1.68366	1.68366	1.68366	0.84183		6	4.516208602	4.525834666	4.537681526	4.544010383		1.95	1.991869998	2.004417624		0	0	0	0		0	0	0	0	0		0	0	0		10.26321918	10.28594871	10.31633724	10.34354998		8.732	8.715403823	8.713871134	8.713734393		6.768	6.768343961	6.768213085		0	0	0	0
120.1		1.68506305	1.68506305	1.68506305	0.842531525		6	4.516213109	4.525847214	4.537703994	4.544038162		1.95	1.991880674	2.004438859		0	0	0	0		0	0	0	0	0		0	0	0		10.26324261	10.28599115	10.31640517	10.34364082		8.732	8.715403819	8.713870751	8.713733992		6.768	6.768344973	6.768213948		0	0	0	0
120.2		1.6864661	1.6864661	1.6864661	0.84323305		6	4.516217616	4.525859762	4.537726462	4.54406594		1.95	1.991891351	2.004460094		0	0	0	0		0	0	0	0	0		0	0	0		10.26326603	10.28603359	10.31647311	10.34373166		8.732	8.715403815	8.713870369	8.713733592		6.768	6.768345985	6.768214811		0	0	0	0
120.3		1.68786915	1.68786915	1.68786915	0.843934575		6	4.516222124	4.52587231	4.53774893	4.544093719		1.95	1.991902027	2.004481329		0	0	0	0		0	0	0	0	0		0	0	0		10.26328946	10.28607603	10.31654105	10.3438225		8.732	8.715403812	8.713869988	8.713733191		6.768	6.768346998	6.768215675		0	0	0	0
120.4		1.6892722	1.6892722	1.6892722	0.8446361		6	4.516226631	4.525884857	4.537771398	4.544121498		1.95	1.991912703	2.004502565		0	0	0	0		0	0	0	0	0		0	0	0		10.26331288	10.28611848	10.31660899	10.34391333		8.732	8.715403808	8.713869606	8.713732792		6.768	6.76834801	6.768216539		0	0	0	0
120.5		1.69067525	1.69067525	1.69067525	0.845337625		6	4.516231138	4.525897405	4.537793867	4.544149277		1.95	1.991923379	2.0045238		0	0	0	0		0	0	0	0	0		0	0	0		10.2633363	10.28616092	10.31667693	10.34400417		8.732	8.715403805	8.713869224	8.713732392		6.768	6.768349023	6.768217404		0	0	0	0
120.6		1.6920783	1.6920783	1.6920783	0.84603915		6	4.516235645	4.525909953	4.537816335	4.544177056		1.95	1.991934056	2.004545036		0	0	0	0		0	0	0	0	0		0	0	0		10.26335973	10.28620336	10.31674487	10.34409501		8.732	8.715403802	8.713868843	8.713731993		6.768	6.768350035	6.768218269		0	0	0	0
120.7		1.69348135	1.69348135	1.69348135	0.846740675		6	4.516240153	4.525922501	4.537838804	4.544204836		1.95	1.991944732	2.004566273		0	0	0	0		0	0	0	0	0		0	0	0		10.26338315	10.2862458	10.31681281	10.34418586		8.732	8.715403799	8.713868462	8.713731594		6.768	6.768351048	6.768219134		0	0	0	0
120.8		1.6948844	1.6948844	1.6948844	0.8474422		6	4.51624466	4.525935049	4.537861272	4.544232616		1.95	1.991955409	2.004587509		0	0	0	0		0	0	0	0	0		0	0	0		10.26340658	10.28628825	10.31688075	10.3442767		8.732	8.715403796	8.713868081	8.713731195		6.768	6.768352061	6.76822		0	0	0	0
120.9		1.69628745	1.69628745	1.69628745	0.848143725		6	4.516249167	4.525947598	4.537883741	4.544260395		1.95	1.991966085	2.004608746		0	0	0	0		0	0	0	0	0		0	0	0		10.26343	10.28633069	10.31694869	10.34436754		8.732	8.715403793	8.713867701	8.713730797		6.768	6.768353074	6.768220867		0	0	0	0
121		1.6976905	1.6976905	1.6976905	0.84884525		6	4.516253675	4.525960146	4.53790621	4.544288175		1.95	1.991976762	2.004629982		0	0	0	0		0	0	0	0	0		0	0	0		10.26345343	10.28637313	10.31701663	10.34445838		8.732	8.71540379	8.71386732	8.7137304		6.768	6.768354087	6.768221734		0	0	0	0
121.1		1.69909355	1.69909355	1.69909355	0.849546775		6	4.516258182	4.525972694	4.537928679	4.544315956		1.95	1.991987439	2.004651219		0	0	0	0		0	0	0	0	0		0	0	0		10.26347685	10.28641558	10.31708457	10.34454923		8.732	8.715403788	8.71386694	8.713730002		6.768	6.7683551	6.768222601		0	0	0	0
121.2		1.7004966	1.7004966	1.7004966	0.8502483		6	4.516262689	4.525985242	4.537951148	4.544343736		1.95	1.991998115	2.004672457		0	0	0	0		0	0	0	0	0		0	0	0		10.26350027	10.28645802	10.31715252	10.34464007		8.732	8.715403785	8.71386656	8.713729605		6.768	6.768356113	6.768223469		0	0	0	0
121.3		1.70189965	1.70189965	1.70189965	0.850949825		6	4.516267196	4.52599779	4.537973617	4.544371517		1.95	1.992008792	2.004693694		0	0	0	0		0	0	0	0	0		0	0	0		10.2635237	10.28650047	10.31722046	10.34473092		8.732	8.715403783	8.71386618	8.713729209		6.768	6.768357127	6.768224337		0	0	0	0
121.4		1.7033027	1.7033027	1.7033027	0.85165135		6	4.516271704	4.526010339	4.537996087	4.544399297		1.95	1.992019469	2.004714932		0	0	0	0		0	0	0	0	0		0	0	0		10.26354712	10.28654291	10.3172884	10.34482177		8.732	8.715403781	8.7138658	8.713728812		6.768	6.76835814	6.768225206		0	0	0	0
121.5		1.70470575	1.70470575	1.70470575	0.852352875		6	4.516276211	4.526022887	4.538018556	4.544427078		1.95	1.992030146	2.00473617		0	0	0	0		0	0	0	0	0		0	0	0		10.26357055	10.28658535	10.31735635	10.34491262		8.732	8.715403779	8.713865421	8.713728416		6.768	6.768359154	6.768226075		0	0	0	0
121.6		1.7061088	1.7061088	1.7061088	0.8530544		6	4.516280718	4.526035435	4.538041026	4.544454859		1.95	1.992040823	2.004757408		0	0	0	0		0	0	0	0	0		0	0	0		10.26359397	10.2866278	10.31742429	10.34500346		8.732	8.715403777	8.713865042	8.713728021		6.768	6.768360168	6.768226944		0	0	0	0
121.7		1.70751185	1.70751185	1.70751185	0.853755925		6	4.516285226	4.526047984	4.538063495	4.54448264		1.95	1.9920515	2.004778647		0	0	0	0		0	0	0	0	0		0	0	0		10.2636174	10.28667024	10.31749224	10.34509431		8.732	8.715403775	8.713864662	8.713727626		6.768	6.768361181	6.768227814		0	0	0	0
121.8		1.7089149	1.7089149	1.7089149	0.85445745		6	4.516289733	4.526060532	4.538085965	4.544510422		1.95	1.992062177	2.004799885		0	0	0	0		0	0	0	0	0		0	0	0		10.26364082	10.28671269	10.31756018	10.34518516		8.732	8.715403773	8.713864284	8.713727231		6.768	6.768362195	6.768228685		0	0	0	0
121.9		1.71031795	1.71031795	1.71031795	0.855158975		6	4.51629424	4.52607308	4.538108435	4.544538204		1.95	1.992072854	2.004821124		0	0	0	0		0	0	0	0	0		0	0	0		10.26366425	10.28675513	10.31762813	10.34527602		8.732	8.715403772	8.713863905	8.713726837		6.768	6.768363209	6.768229556		0	0	0	0
122		1.711721	1.711721	1.711721	0.8558605		6	4.516298748	4.526085629	4.538130905	4.544565985		1.95	1.992083532	2.004842363		0	0	0	0		0	0	0	0	0		0	0	0		10.26368767	10.28679758	10.31769607	10.34536687		8.732	8.715403771	8.713863527	8.713726443		6.768	6.768364223	6.768230427		0	0	0	0
122.1		1.71312405	1.71312405	1.71312405	0.856562025		6	4.516303255	4.526098178	4.538153375	4.544593767		1.95	1.992094209	2.004863603		0	0	0	0		0	0	0	0	0		0	0	0		10.2637111	10.28684002	10.31776402	10.34545772		8.732	8.715403769	8.713863148	8.713726049		6.768	6.768365237	6.768231299		0	0	0	0
122.2		1.7145271	1.7145271	1.7145271	0.85726355		6	4.516307762	4.526110726	4.538175845	4.544621549		1.95	1.992104886	2.004884842		0	0	0	0		0	0	0	0	0		0	0	0		10.26373452	10.28688247	10.31783197	10.34554857		8.732	8.715403768	8.71386277	8.713725656		6.768	6.768366252	6.768232171		0	0	0	0
122.3		1.71593015	1.71593015	1.71593015	0.857965075		6	4.51631227	4.526123275	4.538198316	4.544649332		1.95	1.992115564	2.004906082		0	0	0	0		0	0	0	0	0		0	0	0		10.26375795	10.28692492	10.31789992	10.34563943		8.732	8.715403767	8.713862392	8.713725263		6.768	6.768367266	6.768233044		0	0	0	0
122.4		1.7173332	1.7173332	1.7173332	0.8586666		6	4.516316777	4.526135823	4.538220786	4.544677114		1.95	1.992126241	2.004927322		0	0	0	0		0	0	0	0	0		0	0	0		10.26378137	10.28696736	10.31796786	10.34573028		8.732	8.715403766	8.713862015	8.71372487		6.768	6.76836828	6.768233917		0	0	0	0
122.5		1.71873625	1.71873625	1.71873625	0.859368125		6	4.516321284	4.526148372	4.538243257	4.544704897		1.95	1.992136918	2.004948563		0	0	0	0		0	0	0	0	0		0	0	0		10.2638048	10.28700981	10.31803581	10.34582114		8.732	8.715403766	8.713861637	8.713724478		6.768	6.768369295	6.768234791		0	0	0	0
122.6		1.7201393	1.7201393	1.7201393	0.86006965		6	4.516325792	4.526160921	4.538265728	4.54473268		1.95	1.992147596	2.004969803		0	0	0	0		0	0	0	0	0		0	0	0		10.26382822	10.28705225	10.31810376	10.345912		8.732	8.715403765	8.71386126	8.713724086		6.768	6.76837031	6.768235665		0	0	0	0
122.7		1.72154235	1.72154235	1.72154235	0.860771175		6	4.516330299	4.526173469	4.538288198	4.544760463		1.95	1.992158274	2.004991044		0	0	0	0		0	0	0	0	0		0	0	0		10.26385165	10.2870947	10.31817171	10.34600286		8.732	8.715403765	8.713860883	8.713723695		6.768	6.768371324	6.76823654		0	0	0	0
122.8		1.7229454	1.7229454	1.7229454	0.8614727		6	4.516334806	4.526186018	4.538310669	4.544788246		1.95	1.992168951	2.005012285		0	0	0	0		0	0	0	0	0		0	0	0		10.26387507	10.28713715	10.31823966	10.34609372		8.732	8.715403764	8.713860506	8.713723303		6.768	6.768372339	6.768237415		0	0	0	0
122.9		1.72434845	1.72434845	1.72434845	0.862174225		6	4.516339314	4.526198567	4.53833314	4.544816029		1.95	1.992179629	2.005033526		0	0	0	0		0	0	0	0	0		0	0	0		10.2638985	10.2871796	10.31830761	10.34618458		8.732	8.715403764	8.713860129	8.713722913		6.768	6.768373354	6.76823829		0	0	0	0
123		1.7257515	1.7257515	1.7257515	0.86287575		6	4.516343821	4.526211116	4.538355612	4.544843813		1.95	1.992190307	2.005054767		0	0	0	0		0	0	0	0	0		0	0	0		10.26392192	10.28722204	10.31837556	10.34627544		8.732	8.715403764	8.713859753	8.713722522		6.768	6.768374369	6.768239166		0	0	0	0
123.1		1.72715455	1.72715455	1.72715455	0.863577275		6	4.516348329	4.526223665	4.538378083	4.544871597		1.95	1.992200985	2.005076009		0	0	0	0		0	0	0	0	0		0	0	0		10.26394535	10.28726449	10.31844351	10.3463663		8.732	8.715403764	8.713859377	8.713722132		6.768	6.768375384	6.768240042		0	0	0	0
123.2		1.7285576	1.7285576	1.7285576	0.8642788		6	4.516352836	4.526236214	4.538400554	4.544899381		1.95	1.992211663	2.005097251		0	0	0	0		0	0	0	0	0		0	0	0		10.26396878	10.28730694	10.31851147	10.34645716		8.732	8.715403764	8.713859001	8.713721743		6.768	6.7683764	6.768240919		0	0	0	0
123.3		1.72996065	1.72996065	1.72996065	0.864980325		6	4.516357343	4.526248763	4.538423026	4.544927165		1.95	1.992222341	2.005118493		0	0	0	0		0	0	0	0	0		0	0	0		10.2639922	10.28734938	10.31857942	10.34654802		8.732	8.715403764	8.713858625	8.713721353		6.768	6.768377415	6.768241797		0	0	0	0
123.4		1.7313637	1.7313637	1.7313637	0.86568185		6	4.516361851	4.526261312	4.538445498	4.544954949		1.95	1.992233019	2.005139736		0	0	0	0		0	0	0	0	0		0	0	0		10.26401563	10.28739183	10.31864737	10.34663889		8.732	8.715403765	8.713858249	8.713720965		6.768	6.76837843	6.768242674		0	0	0	0
123.5		1.73276675	1.73276675	1.73276675	0.866383375		6	4.516366358	4.526273861	4.538467969	4.544982733		1.95	1.992243697	2.005160978		0	0	0	0		0	0	0	0	0		0	0	0		10.26403905	10.28743428	10.31871533	10.34672975		8.732	8.715403765	8.713857874	8.713720576		6.768	6.768379446	6.768243552		0	0	0	0
123.6		1.7341698	1.7341698	1.7341698	0.8670849		6	4.516370866	4.52628641	4.538490441	4.545010518		1.95	1.992254375	2.005182221		0	0	0	0		0	0	0	0	0		0	0	0		10.26406248	10.28747673	10.31878328	10.34682062		8.732	8.715403766	8.713857499	8.713720188		6.768	6.768380461	6.768244431		0	0	0	0
123.7		1.73557285	1.73557285	1.73557285	0.867786425		6	4.516375373	4.526298959	4.538512913	4.545038303		1.95	1.992265053	2.005203464		0	0	0	0		0	0	0	0	0		0	0	0		10.2640859	10.28751918	10.31885123	10.34691148		8.732	8.715403767	8.713857124	8.7137198		6.768	6.768381477	6.76824531		0	0	0	0
123.8		1.7369759	1.7369759	1.7369759	0.86848795		6	4.51637988	4.526311508	4.538535385	4.545066088		1.95	1.992275731	2.005224707		0	0	0	0		0	0	0	0	0		0	0	0		10.26410933	10.28756163	10.31891919	10.34700235		8.732	8.715403768	8.713856749	8.713719413		6.768	6.768382493	6.76824619		0	0	0	0
123.9		1.73837895	1.73837895	1.73837895	0.869189475		6	4.516384388	4.526324057	4.538557858	4.545093873		1.95	1.99228641	2.005245951		0	0	0	0		0	0	0	0	0		0	0	0		10.26413276	10.28760407	10.31898714	10.34709322		8.732	8.715403769	8.713856374	8.713719026		6.768	6.768383509	6.76824707		0	0	0	0
124		1.739782	1.739782	1.739782	0.869891		6	4.516388895	4.526336606	4.53858033	4.545121658		1.95	1.992297088	2.005267195		0	0	0	0		0	0	0	0	0		0	0	0		10.26415618	10.28764652	10.3190551	10.34718409		8.732	8.71540377	8.713856	8.713718639		6.768	6.768384525	6.76824795		0	0	0	0
124.1		1.74118505	1.74118505	1.74118505	0.870592525		6	4.516393403	4.526349156	4.538602802	4.545149444		1.95	1.992307766	2.005288439		0	0	0	0		0	0	0	0	0		0	0	0		10.26417961	10.28768897	10.31912306	10.34727496		8.732	8.715403771	8.713855625	8.713718253		6.768	6.768385541	6.768248831		0	0	0	0
124.2		1.7425881	1.7425881	1.7425881	0.87129405		6	4.51639791	4.526361705	4.538625275	4.545177229		1.95	1.992318445	2.005309683		0	0	0	0		0	0	0	0	0		0	0	0		10.26420303	10.28773142	10.31919101	10.34736583		8.732	8.715403773	8.713855251	8.713717867		6.768	6.768386557	6.768249712		0	0	0	0
124.3		1.74399115	1.74399115	1.74399115	0.871995575		6	4.516402417	4.526374254	4.538647748	4.545205015		1.95	1.992329123	2.005330927		0	0	0	0		0	0	0	0	0		0	0	0		10.26422646	10.28777387	10.31925897	10.3474567		8.732	8.715403774	8.713854878	8.713717481		6.768	6.768387574	6.768250594		0	0	0	0
124.4		1.7453942	1.7453942	1.7453942	0.8726971		6	4.516406925	4.526386804	4.53867022	4.545232801		1.95	1.992339802	2.005352172		0	0	0	0		0	0	0	0	0		0	0	0		10.26424989	10.28781632	10.31932693	10.34754757		8.732	8.715403776	8.713854504	8.713717096		6.768	6.76838859	6.768251476		0	0	0	0
124.5		1.74679725	1.74679725	1.74679725	0.873398625		6	4.516411432	4.526399353	4.538692693	4.545260587		1.95	1.992350481	2.005373417		0	0	0	0		0	0	0	0	0		0	0	0		10.26427331	10.28785877	10.31939489	10.34763845		8.732	8.715403778	8.713854131	8.713716711		6.768	6.768389607	6.768252359		0	0	0	0
124.6		1.7482003	1.7482003	1.7482003	0.87410015		6	4.51641594	4.526411902	4.538715166	4.545288374		1.95	1.99236116	2.005394662		0	0	0	0		0	0	0	0	0		0	0	0		10.26429674	10.28790122	10.31946285	10.34772932		8.732	8.71540378	8.713853757	8.713716327		6.768	6.768390623	6.768253242		0	0	0	0
124.7		1.74960335	1.74960335	1.74960335	0.874801675		6	4.516420447	4.526424452	4.53873764	4.54531616		1.95	1.992371838	2.005415907		0	0	0	0		0	0	0	0	0		0	0	0		10.26432017	10.28794367	10.3195308	10.3478202		8.732	8.715403782	8.713853384	8.713715943		6.768	6.76839164	6.768254126		0	0	0	0
124.8		1.7510064	1.7510064	1.7510064	0.8755032		6	4.516424955	4.526437001	4.538760113	4.545343947		1.95	1.992382517	2.005437153		0	0	0	0		0	0	0	0	0		0	0	0		10.26434359	10.28798612	10.31959876	10.34791107		8.732	8.715403784	8.713853011	8.713715559		6.768	6.768392657	6.76825501		0	0	0	0
124.9		1.75240945	1.75240945	1.75240945	0.876204725		6	4.516429462	4.526449551	4.538782586	4.545371734		1.95	1.992393196	2.005458399		0	0	0	0		0	0	0	0	0		0	0	0		10.26436702	10.28802857	10.31966672	10.34800195		8.732	8.715403786	8.713852639	8.713715176		6.768	6.768393674	6.768255894		0	0	0	0
125		1.7538125	1.7538125	1.7538125	0.87690625		6	4.51643397	4.526462101	4.53880506	4.545399521		1.95	1.992403875	2.005479645		0	0	0	0		0	0	0	0	0		0	0	0		10.26439045	10.28807102	10.31973468	10.34809283		8.732	8.715403789	8.713852266	8.713714793		6.768	6.768394691	6.768256779		0	0	0	0
125.1		1.75521555	1.75521555	1.75521555	0.877607775		6	4.516438477	4.52647465	4.538827533	4.545427308		1.95	1.992414554	2.005500891		0	0	0	0		0	0	0	0	0		0	0	0		10.26441387	10.28811348	10.31980265	10.34818371		8.732	8.715403792	8.713851894	8.71371441		6.768	6.768395708	6.768257665		0	0	0	0
125.2		1.7566186	1.7566186	1.7566186	0.8783093		6	4.516442985	4.5264872	4.538850007	4.545455096		1.95	1.992425233	2.005522137		0	0	0	0		0	0	0	0	0		0	0	0		10.2644373	10.28815593	10.31987061	10.34827458		8.732	8.715403794	8.713851522	8.713714028		6.768	6.768396725	6.768258551		0	0	0	0
125.3		1.75802165	1.75802165	1.75802165	0.879010825		6	4.516447492	4.526499749	4.538872481	4.545482884		1.95	1.992435912	2.005543384		0	0	0	0		0	0	0	0	0		0	0	0		10.26446073	10.28819838	10.31993857	10.34836546		8.732	8.715403797	8.71385115	8.713713646		6.768	6.768397742	6.768259437		0	0	0	0
125.4		1.7594247	1.7594247	1.7594247	0.87971235		6	4.516452	4.526512299	4.538894955	4.545510671		1.95	1.992446591	2.005564631		0	0	0	0		0	0	0	0	0		0	0	0		10.26448415	10.28824083	10.32000653	10.34845635		8.732	8.7154038	8.713850779	8.713713264		6.768	6.76839876	6.768260324		0	0	0	0
125.5		1.76082775	1.76082775	1.76082775	0.880413875		6	4.516456507	4.526524849	4.538917429	4.545538459		1.95	1.992457271	2.005585878		0	0	0	0		0	0	0	0	0		0	0	0		10.26450758	10.28828328	10.32007449	10.34854723		8.732	8.715403803	8.713850407	8.713712883		6.768	6.768399777	6.768261211		0	0	0	0
125.6		1.7622308	1.7622308	1.7622308	0.8811154		6	4.516461015	4.526537399	4.538939903	4.545566248		1.95	1.99246795	2.005607126		0	0	0	0		0	0	0	0	0		0	0	0		10.26453101	10.28832573	10.32014246	10.34863811		8.732	8.715403806	8.713850036	8.713712502		6.768	6.768400795	6.768262099		0	0	0	0
125.7		1.76363385	1.76363385	1.76363385	0.881816925		6	4.516465522	4.526549949	4.538962378	4.545594036		1.95	1.992478629	2.005628373		0	0	0	0		0	0	0	0	0		0	0	0		10.26455443	10.28836819	10.32021042	10.34872899		8.732	8.71540381	8.713849665	8.713712122		6.768	6.768401813	6.768262987		0	0	0	0
125.8		1.7650369	1.7650369	1.7650369	0.88251845		6	4.51647003	4.526562498	4.538984852	4.545621824		1.95	1.992489309	2.005649621		0	0	0	0		0	0	0	0	0		0	0	0		10.26457786	10.28841064	10.32027839	10.34881988		8.732	8.715403813	8.713849294	8.713711742		6.768	6.768402831	6.768263875		0	0	0	0
125.9		1.76643995	1.76643995	1.76643995	0.883219975		6	4.516474537	4.526575048	4.539007326	4.545649613		1.95	1.992499988	2.005670869		0	0	0	0		0	0	0	0	0		0	0	0		10.26460129	10.28845309	10.32034635	10.34891076		8.732	8.715403817	8.713848924	8.713711362		6.768	6.768403848	6.768264764		0	0	0	0
126		1.767843	1.767843	1.767843	0.8839215		6	4.516479045	4.526587598	4.539029801	4.545677402		1.95	1.992510668	2.005692118		0	0	0	0		0	0	0	0	0		0	0	0		10.26462472	10.28849554	10.32041432	10.34900165		8.732	8.715403821	8.713848553	8.713710983		6.768	6.768404866	6.768265654		0	0	0	0
126.1		1.76924605	1.76924605	1.76924605	0.884623025		6	4.516483552	4.526600148	4.539052276	4.545705191		1.95	1.992521347	2.005713366		0	0	0	0		0	0	0	0	0		0	0	0		10.26464814	10.288538	10.32048228	10.34909254		8.732	8.715403825	8.713848183	8.713710604		6.768	6.768405885	6.768266544		0	0	0	0
126.2		1.7706491	1.7706491	1.7706491	0.88532455		6	4.51648806	4.526612698	4.539074751	4.54573298		1.95	1.992532027	2.005734615		0	0	0	0		0	0	0	0	0		0	0	0		10.26467157	10.28858045	10.32055025	10.34918342		8.732	8.715403829	8.713847813	8.713710226		6.768	6.768406903	6.768267434		0	0	0	0
126.3		1.77205215	1.77205215	1.77205215	0.886026075		6	4.516492567	4.526625248	4.539097226	4.54576077		1.95	1.992542707	2.005755864		0	0	0	0		0	0	0	0	0		0	0	0		10.264695	10.2886229	10.32061821	10.34927431		8.732	8.715403833	8.713847443	8.713709847		6.768	6.768407921	6.768268325		0	0	0	0
126.4		1.7734552	1.7734552	1.7734552	0.8867276		6	4.516497075	4.526637798	4.539119701	4.545788559		1.95	1.992553387	2.005777113		0	0	0	0		0	0	0	0	0		0	0	0		10.26471842	10.28866536	10.32068618	10.3493652		8.732	8.715403837	8.713847074	8.71370947		6.768	6.76840894	6.768269216		0	0	0	0
126.5		1.77485825	1.77485825	1.77485825	0.887429125		6	4.516501582	4.526650349	4.539142176	4.545816349		1.95	1.992564066	2.005798363		0	0	0	0		0	0	0	0	0		0	0	0		10.26474185	10.28870781	10.32075415	10.34945609		8.732	8.715403841	8.713846704	8.713709092		6.768	6.768409958	6.768270108		0	0	0	0
126.6		1.7762613	1.7762613	1.7762613	0.88813065		6	4.51650609	4.526662899	4.539164652	4.545844139		1.95	1.992574746	2.005819613		0	0	0	0		0	0	0	0	0		0	0	0		10.26476528	10.28875026	10.32082212	10.34954698		8.732	8.715403846	8.713846335	8.713708715		6.768	6.768410977	6.768271		0	0	0	0
126.7		1.77766435	1.77766435	1.77766435	0.888832175		6	4.516510597	4.526675449	4.539187127	4.545871929		1.95	1.992585426	2.005840863		0	0	0	0		0	0	0	0	0		0	0	0		10.26478871	10.28879272	10.32089009	10.34963787		8.732	8.715403851	8.713845966	8.713708338		6.768	6.768411995	6.768271893		0	0	0	0
126.8		1.7790674	1.7790674	1.7790674	0.8895337		6	4.516515105	4.526687999	4.539209603	4.545899719		1.95	1.992596106	2.005862113		0	0	0	0		0	0	0	0	0		0	0	0		10.26481213	10.28883517	10.32095806	10.34972877		8.732	8.715403855	8.713845597	8.713707962		6.768	6.768413014	6.768272786		0	0	0	0
126.9		1.78047045	1.78047045	1.78047045	0.890235225		6	4.516519612	4.526700549	4.539232078	4.54592751		1.95	1.992606786	2.005883363		0	0	0	0		0	0	0	0	0		0	0	0		10.26483556	10.28887763	10.32102603	10.34981966		8.732	8.71540386	8.713845229	8.713707586		6.768	6.768414033	6.76827368		0	0	0	0
127		1.7818735	1.7818735	1.7818735	0.89093675		6	4.51652412	4.5267131	4.539254554	4.5459553		1.95	1.992617467	2.005904614		0	0	0	0		0	0	0	0	0		0	0	0		10.26485899	10.28892008	10.321094	10.34991056		8.732	8.715403865	8.71384486	8.713707211		6.768	6.768415052	6.768274574		0	0	0	0
127.1		1.78327655	1.78327655	1.78327655	0.891638275		6	4.516528628	4.52672565	4.53927703	4.545983091		1.95	1.992628147	2.005925865		0	0	0	0		0	0	0	0	0		0	0	0		10.26488242	10.28896253	10.32116197	10.35000145		8.732	8.715403871	8.713844492	8.713706835		6.768	6.768416071	6.768275468		0	0	0	0
127.2		1.7846796	1.7846796	1.7846796	0.8923398		6	4.516533135	4.5267382	4.539299506	4.546010882		1.95	1.992638827	2.005947116		0	0	0	0		0	0	0	0	0		0	0	0		10.26490585	10.28900499	10.32122994	10.35009235		8.732	8.715403876	8.713844124	8.71370646		6.768	6.76841709	6.768276363		0	0	0	0
127.3		1.78608265	1.78608265	1.78608265	0.893041325		6	4.516537643	4.526750751	4.539321982	4.546038673		1.95	1.992649507	2.005968367		0	0	0	0		0	0	0	0	0		0	0	0		10.26492927	10.28904744	10.32129791	10.35018324		8.732	8.715403881	8.713843756	8.713706086		6.768	6.76841811	6.768277258		0	0	0	0
127.4		1.7874857	1.7874857	1.7874857	0.89374285		6	4.51654215	4.526763301	4.539344459	4.546066465		1.95	1.992660188	2.005989619		0	0	0	0		0	0	0	0	0		0	0	0		10.2649527	10.2890899	10.32136588	10.35027414		8.732	8.715403887	8.713843389	8.713705712		6.768	6.768419129	6.768278154		0	0	0	0
127.5		1.78888875	1.78888875	1.78888875	0.894444375		6	4.516546658	4.526775852	4.539366935	4.546094256		1.95	1.992670868	2.006010871		0	0	0	0		0	0	0	0	0		0	0	0		10.26497613	10.28913236	10.32143385	10.35036504		8.732	8.715403893	8.713843021	8.713705338		6.768	6.768420149	6.768279051		0	0	0	0
127.6		1.7902918	1.7902918	1.7902918	0.8951459		6	4.516551166	4.526788402	4.539389412	4.546122048		1.95	1.992681549	2.006032123		0	0	0	0		0	0	0	0	0		0	0	0		10.26499956	10.28917481	10.32150183	10.35045594		8.732	8.715403898	8.713842654	8.713704965		6.768	6.768421168	6.768279947		0	0	0	0
127.7		1.79169485	1.79169485	1.79169485	0.895847425		6	4.516555673	4.526800953	4.539411888	4.54614984		1.95	1.992692229	2.006053375		0	0	0	0		0	0	0	0	0		0	0	0		10.26502299	10.28921727	10.3215698	10.35054684		8.732	8.715403904	8.713842287	8.713704592		6.768	6.768422188	6.768280844		0	0	0	0
127.8		1.7930979	1.7930979	1.7930979	0.89654895		6	4.516560181	4.526813503	4.539434365	4.546177632		1.95	1.99270291	2.006074627		0	0	0	0		0	0	0	0	0		0	0	0		10.26504641	10.28925972	10.32163777	10.35063774		8.732	8.71540391	8.71384192	8.713704219		6.768	6.768423208	6.768281742		0	0	0	0
127.9		1.79450095	1.79450095	1.79450095	0.897250475		6	4.516564688	4.526826054	4.539456842	4.546205424		1.95	1.99271359	2.00609588		0	0	0	0		0	0	0	0	0		0	0	0		10.26506984	10.28930218	10.32170575	10.35072864		8.732	8.715403917	8.713841554	8.713703847		6.768	6.768424228	6.76828264		0	0	0	0
128		1.795904	1.795904	1.795904	0.897952		6	4.516569196	4.526838605	4.539479319	4.546233217		1.95	1.992724271	2.006117133		0	0	0	0		0	0	0	0	0		0	0	0		10.26509327	10.28934464	10.32177372	10.35081955		8.732	8.715403923	8.713841187	8.713703475		6.768	6.768425248	6.768283539		0	0	0	0
128.1		1.79730705	1.79730705	1.79730705	0.898653525		6	4.516573704	4.526851155	4.539501796	4.546261009		1.95	1.992734952	2.006138386		0	0	0	0		0	0	0	0	0		0	0	0		10.2651167	10.28938709	10.3218417	10.35091045		8.732	8.715403929	8.713840821	8.713703104		6.768	6.768426268	6.768284438		0	0	0	0
128.2		1.7987101	1.7987101	1.7987101	0.89935505		6	4.516578211	4.526863706	4.539524273	4.546288802		1.95	1.992745633	2.00615964		0	0	0	0		0	0	0	0	0		0	0	0		10.26514013	10.28942955	10.32190967	10.35100136		8.732	8.715403936	8.713840455	8.713702732		6.768	6.768427288	6.768285337		0	0	0	0
128.3		1.80011315	1.80011315	1.80011315	0.900056575		6	4.516582719	4.526876257	4.53954675	4.546316595		1.95	1.992756314	2.006180893		0	0	0	0		0	0	0	0	0		0	0	0		10.26516356	10.28947201	10.32197765	10.35109226		8.732	8.715403943	8.713840089	8.713702362		6.768	6.768428308	6.768286237		0	0	0	0
128.4		1.8015162	1.8015162	1.8015162	0.9007581		6	4.516587226	4.526888808	4.539569228	4.546344388		1.95	1.992766994	2.006202147		0	0	0	0		0	0	0	0	0		0	0	0		10.26518698	10.28951446	10.32204563	10.35118317		8.732	8.71540395	8.713839724	8.713701991		6.768	6.768429328	6.768287137		0	0	0	0
128.5		1.80291925	1.80291925	1.80291925	0.901459625		6	4.516591734	4.526901358	4.539591706	4.546372182		1.95	1.992777675	2.006223401		0	0	0	0		0	0	0	0	0		0	0	0		10.26521041	10.28955692	10.3221136	10.35127407		8.732	8.715403957	8.713839359	8.713701621		6.768	6.768430349	6.768288038		0	0	0	0
128.6		1.8043223	1.8043223	1.8043223	0.90216115		6	4.516596242	4.526913909	4.539614183	4.546399975		1.95	1.992788357	2.006244655		0	0	0	0		0	0	0	0	0		0	0	0		10.26523384	10.28959938	10.32218158	10.35136498		8.732	8.715403964	8.713838993	8.713701252		6.768	6.76843137	6.76828894		0	0	0	0
128.7		1.80572535	1.80572535	1.80572535	0.902862675		6	4.516600749	4.52692646	4.539636661	4.546427769		1.95	1.992799038	2.00626591		0	0	0	0		0	0	0	0	0		0	0	0		10.26525727	10.28964183	10.32224956	10.35145589		8.732	8.715403971	8.713838628	8.713700882		6.768	6.76843239	6.768289841		0	0	0	0
128.8		1.8071284	1.8071284	1.8071284	0.9035642		6	4.516605257	4.526939011	4.539659139	4.546455563		1.95	1.992809719	2.006287165		0	0	0	0		0	0	0	0	0		0	0	0		10.2652807	10.28968429	10.32231754	10.3515468		8.732	8.715403978	8.713838264	8.713700513		6.768	6.768433411	6.768290743		0	0	0	0
128.9		1.80853145	1.80853145	1.80853145	0.904265725		6	4.516609765	4.526951562	4.539681617	4.546483357		1.95	1.9928204	2.00630842		0	0	0	0		0	0	0	0	0		0	0	0		10.26530413	10.28972675	10.32238552	10.35163771		8.732	8.715403986	8.713837899	8.713700145		6.768	6.768434432	6.768291646		0	0	0	0
129		1.8099345	1.8099345	1.8099345	0.90496725		6	4.516614272	4.526964113	4.539704095	4.546511151		1.95	1.992831081	2.006329675		0	0	0	0		0	0	0	0	0		0	0	0		10.26532756	10.28976921	10.32245349	10.35172862		8.732	8.715403993	8.713837535	8.713699777		6.768	6.768435453	6.768292549		0	0	0	0
129.1		1.81133755	1.81133755	1.81133755	0.905668775		6	4.51661878	4.526976664	4.539726573	4.546538945		1.95	1.992841763	2.006350931		0	0	0	0		0	0	0	0	0		0	0	0		10.26535099	10.28981167	10.32252147	10.35181954		8.732	8.715404001	8.713837171	8.713699409		6.768	6.768436474	6.768293453		0	0	0	0
129.2		1.8127406	1.8127406	1.8127406	0.9063703		6	4.516623288	4.526989215	4.539749052	4.54656674		1.95	1.992852444	2.006372186		0	0	0	0		0	0	0	0	0		0	0	0		10.26537441	10.28985413	10.32258946	10.35191045		8.732	8.715404009	8.713836807	8.713699041		6.768	6.768437495	6.768294357		0	0	0	0
129.3		1.81414365	1.81414365	1.81414365	0.907071825		6	4.516627795	4.527001767	4.53977153	4.546594534		1.95	1.992863126	2.006393442		0	0	0	0		0	0	0	0	0		0	0	0		10.26539784	10.28989658	10.32265744	10.35200136		8.732	8.715404017	8.713836443	8.713698674		6.768	6.768438516	6.768295261		0	0	0	0
129.4		1.8155467	1.8155467	1.8155467	0.90777335		6	4.516632303	4.527014318	4.539794009	4.546622329		1.95	1.992873807	2.006414698		0	0	0	0		0	0	0	0	0		0	0	0		10.26542127	10.28993904	10.32272542	10.35209228		8.732	8.715404025	8.713836079	8.713698308		6.768	6.768439538	6.768296166		0	0	0	0
129.5		1.81694975	1.81694975	1.81694975	0.908474875		6	4.516636811	4.527026869	4.539816488	4.546650124		1.95	1.992884489	2.006435955		0	0	0	0		0	0	0	0	0		0	0	0		10.2654447	10.2899815	10.3227934	10.35218319		8.732	8.715404033	8.713835716	8.713697941		6.768	6.768440559	6.768297071		0	0	0	0
129.6		1.8183528	1.8183528	1.8183528	0.9091764		6	4.516641318	4.52703942	4.539838966	4.54667792		1.95	1.99289517	2.006457211		0	0	0	0		0	0	0	0	0		0	0	0		10.26546813	10.29002396	10.32286138	10.35227411		8.732	8.715404042	8.713835353	8.713697575		6.768	6.768441581	6.768297977		0	0	0	0
129.7		1.81975585	1.81975585	1.81975585	0.909877925		6	4.516645826	4.527051971	4.539861445	4.546705715		1.95	1.992905852	2.006478468		0	0	0	0		0	0	0	0	0		0	0	0		10.26549156	10.29006642	10.32292936	10.35236503		8.732	8.71540405	8.71383499	8.71369721		6.768	6.768442603	6.768298883		0	0	0	0
129.8		1.8211589	1.8211589	1.8211589	0.91057945		6	4.516650334	4.527064523	4.539883924	4.546733511		1.95	1.992916534	2.006499725		0	0	0	0		0	0	0	0	0		0	0	0		10.26551499	10.29010888	10.32299735	10.35245595		8.732	8.715404059	8.713834627	8.713696845		6.768	6.768443624	6.76829979		0	0	0	0
129.9		1.82256195	1.82256195	1.82256195	0.911280975		6	4.516654841	4.527077074	4.539906404	4.546761306		1.95	1.992927216	2.006520983		0	0	0	0		0	0	0	0	0		0	0	0		10.26553842	10.29015134	10.32306533	10.35254686		8.732	8.715404068	8.713834265	8.71369648		6.768	6.768444646	6.768300697		0	0	0	0
130		1.823965	1.823965	1.823965	0.9119825		6	4.516659349	4.527089625	4.539928883	4.546789102		1.95	1.992937898	2.00654224		0	0	0	0		0	0	0	0	0		0	0	0		10.26556185	10.2901938	10.32313332	10.35263778		8.732	8.715404077	8.713833902	8.713696115		6.768	6.768445668	6.768301605		0	0	0	0
130.1		1.82536805	1.82536805	1.82536805	0.912684025		6	4.516663857	4.527102177	4.539951362	4.546816899		1.95	1.99294858	2.006563498		0	0	0	0		0	0	0	0	0		0	0	0		10.26558528	10.29023626	10.3232013	10.35272871		8.732	8.715404086	8.71383354	8.713695751		6.768	6.76844669	6.768302513		0	0	0	0
130.2		1.8267711	1.8267711	1.8267711	0.91338555		6	4.516668365	4.527114728	4.539973842	4.546844695		1.95	1.992959261	2.006584756		0	0	0	0		0	0	0	0	0		0	0	0		10.26560871	10.29027872	10.32326929	10.35281963		8.732	8.715404095	8.713833178	8.713695387		6.768	6.768447712	6.768303421		0	0	0	0
130.3		1.82817415	1.82817415	1.82817415	0.914087075		6	4.516672872	4.52712728	4.539996322	4.546872491		1.95	1.992969944	2.006606014		0	0	0	0		0	0	0	0	0		0	0	0		10.26563214	10.29032118	10.32333727	10.35291055		8.732	8.715404104	8.713832816	8.713695024		6.768	6.768448735	6.76830433		0	0	0	0
130.4		1.8295772	1.8295772	1.8295772	0.9147886		6	4.51667738	4.527139831	4.540018801	4.546900288		1.95	1.992980626	2.006627273		0	0	0	0		0	0	0	0	0		0	0	0		10.26565557	10.29036364	10.32340526	10.35300147		8.732	8.715404114	8.713832455	8.713694661		6.768	6.768449757	6.76830524		0	0	0	0
130.5		1.83098025	1.83098025	1.83098025	0.915490125		6	4.516681888	4.527152383	4.540041281	4.546928085		1.95	1.992991308	2.006648531		0	0	0	0		0	0	0	0	0		0	0	0		10.265679	10.2904061	10.32347324	10.3530924		8.732	8.715404123	8.713832094	8.713694299		6.768	6.76845078	6.768306149		0	0	0	0
130.6		1.8323833	1.8323833	1.8323833	0.91619165		6	4.516686395	4.527164934	4.540063761	4.546955882		1.95	1.99300199	2.00666979		0	0	0	0		0	0	0	0	0		0	0	0		10.26570243	10.29044857	10.32354123	10.35318332		8.732	8.715404133	8.713831732	8.713693936		6.768	6.768451802	6.76830706		0	0	0	0
130.7		1.83378635	1.83378635	1.83378635	0.916893175		6	4.516690903	4.527177486	4.540086241	4.546983679		1.95	1.993012672	2.00669105		0	0	0	0		0	0	0	0	0		0	0	0		10.26572586	10.29049103	10.32360922	10.35327425		8.732	8.715404143	8.713831372	8.713693574		6.768	6.768452825	6.768307971		0	0	0	0
130.8		1.8351894	1.8351894	1.8351894	0.9175947		6	4.516695411	4.527190038	4.540108722	4.547011477		1.95	1.993023355	2.006712309		0	0	0	0		0	0	0	0	0		0	0	0		10.26574929	10.29053349	10.32367721	10.35336517		8.732	8.715404153	8.713831011	8.713693213		6.768	6.768453848	6.768308882		0	0	0	0
130.9		1.83659245	1.83659245	1.83659245	0.918296225		6	4.516699919	4.52720259	4.540131202	4.547039274		1.95	1.993034037	2.006733569		0	0	0	0		0	0	0	0	0		0	0	0		10.26577272	10.29057595	10.3237452	10.3534561		8.732	8.715404163	8.71383065	8.713692852		6.768	6.76845487	6.768309793		0	0	0	0
131		1.8379955	1.8379955	1.8379955	0.91899775		6	4.516704426	4.527215141	4.540153682	4.547067072		1.95	1.99304472	2.006754828		0	0	0	0		0	0	0	0	0		0	0	0		10.26579615	10.29061841	10.32381318	10.35354703		8.732	8.715404173	8.71383029	8.713692491		6.768	6.768455893	6.768310706		0	0	0	0
131.1		1.83939855	1.83939855	1.83939855	0.919699275		6	4.516708934	4.527227693	4.540176163	4.54709487		1.95	1.993055402	2.006776089		0	0	0	0		0	0	0	0	0		0	0	0		10.26581958	10.29066087	10.32388117	10.35363796		8.732	8.715404183	8.71382993	8.713692131		6.768	6.768456916	6.768311618		0	0	0	0
131.2		1.8408016	1.8408016	1.8408016	0.9204008		6	4.516713442	4.527240245	4.540198644	4.547122668		1.95	1.993066085	2.006797349		0	0	0	0		0	0	0	0	0		0	0	0		10.26584301	10.29070334	10.32394916	10.35372889		8.732	8.715404194	8.71382957	8.713691771		6.768	6.76845794	6.768312531		0	0	0	0
131.3		1.84220465	1.84220465	1.84220465	0.921102325		6	4.51671795	4.527252797	4.540221124	4.547150466		1.95	1.993076767	2.006818609		0	0	0	0		0	0	0	0	0		0	0	0		10.26586644	10.2907458	10.32401715	10.35381982		8.732	8.715404204	8.71382921	8.713691411		6.768	6.768458963	6.768313445		0	0	0	0
131.4		1.8436077	1.8436077	1.8436077	0.92180385		6	4.516722457	4.527265349	4.540243605	4.547178265		1.95	1.99308745	2.00683987		0	0	0	0		0	0	0	0	0		0	0	0		10.26588987	10.29078826	10.32408514	10.35391075		8.732	8.715404215	8.713828851	8.713691052		6.768	6.768459986	6.768314359		0	0	0	0
131.5		1.84501075	1.84501075	1.84501075	0.922505375		6	4.516726965	4.527277901	4.540266086	4.547206063		1.95	1.993098133	2.006861131		0	0	0	0		0	0	0	0	0		0	0	0		10.2659133	10.29083072	10.32415314	10.35400168		8.732	8.715404226	8.713828491	8.713690693		6.768	6.76846101	6.768315273		0	0	0	0
131.6		1.8464138	1.8464138	1.8464138	0.9232069		6	4.516731473	4.527290452	4.540288568	4.547233862		1.95	1.993108816	2.006882392		0	0	0	0		0	0	0	0	0		0	0	0		10.26593673	10.29087319	10.32422113	10.35409262		8.732	8.715404237	8.713828132	8.713690334		6.768	6.768462033	6.768316188		0	0	0	0
131.7		1.84781685	1.84781685	1.84781685	0.923908425		6	4.516735981	4.527303004	4.540311049	4.547261661		1.95	1.993119498	2.006903654		0	0	0	0		0	0	0	0	0		0	0	0		10.26596016	10.29091565	10.32428912	10.35418355		8.732	8.715404248	8.713827773	8.713689976		6.768	6.768463057	6.768317103		0	0	0	0
131.8		1.8492199	1.8492199	1.8492199	0.92460995		6	4.516740489	4.527315557	4.54033353	4.54728946		1.95	1.993130181	2.006924916		0	0	0	0		0	0	0	0	0		0	0	0		10.26598359	10.29095811	10.32435711	10.35427449		8.732	8.715404259	8.713827415	8.713689619		6.768	6.768464081	6.768318019		0	0	0	0
131.9		1.85062295	1.85062295	1.85062295	0.925311475		6	4.516744996	4.527328109	4.540356012	4.54731726		1.95	1.993140864	2.006946177		0	0	0	0		0	0	0	0	0		0	0	0		10.26600702	10.29100058	10.32442511	10.35436542		8.732	8.71540427	8.713827056	8.713689261		6.768	6.768465104	6.768318935		0	0	0	0
132		1.852026	1.852026	1.852026	0.926013		6	4.516749504	4.527340661	4.540378493	4.547345059		1.95	1.993151547	2.00696744		0	0	0	0		0	0	0	0	0		0	0	0		10.26603045	10.29104304	10.3244931	10.35445636		8.732	8.715404282	8.713826698	8.713688904		6.768	6.768466128	6.768319852		0	0	0	0
132.1		1.85342905	1.85342905	1.85342905	0.926714525		6	4.516754012	4.527353213	4.540400975	4.547372859		1.95	1.993162231	2.006988702		0	0	0	0		0	0	0	0	0		0	0	0		10.26605388	10.29108551	10.32456109	10.3545473		8.732	8.715404293	8.71382634	8.713688547		6.768	6.768467152	6.768320769		0	0	0	0
132.2		1.8548321	1.8548321	1.8548321	0.92741605		6	4.51675852	4.527365765	4.540423457	4.547400659		1.95	1.993172914	2.007009965		0	0	0	0		0	0	0	0	0		0	0	0		10.26607731	10.29112797	10.32462909	10.35463824		8.732	8.715404305	8.713825982	8.713688191		6.768	6.768468177	6.768321687		0	0	0	0
132.3		1.85623515	1.85623515	1.85623515	0.928117575		6	4.516763028	4.527378317	4.540445939	4.547428459		1.95	1.993183597	2.007031228		0	0	0	0		0	0	0	0	0		0	0	0		10.26610074	10.29117043	10.32469708	10.35472918		8.732	8.715404317	8.713825624	8.713687835		6.768	6.768469201	6.768322605		0	0	0	0
132.4		1.8576382	1.8576382	1.8576382	0.9288191		6	4.516767535	4.527390869	4.540468421	4.547456259		1.95	1.99319428	2.007052491		0	0	0	0		0	0	0	0	0		0	0	0		10.26612417	10.2912129	10.32476508	10.35482012		8.732	8.715404329	8.713825267	8.71368748		6.768	6.768470225	6.768323523		0	0	0	0
132.5		1.85904125	1.85904125	1.85904125	0.929520625		6	4.516772043	4.527403422	4.540490903	4.547484059		1.95	1.993204964	2.007073754		0	0	0	0		0	0	0	0	0		0	0	0		10.2661476	10.29125536	10.32483308	10.35491106		8.732	8.715404341	8.713824909	8.713687125		6.768	6.76847125	6.768324442		0	0	0	0
132.6		1.8604443	1.8604443	1.8604443	0.93022215		6	4.516776551	4.527415974	4.540513386	4.54751186		1.95	1.993215647	2.007095017		0	0	0	0		0	0	0	0	0		0	0	0		10.26617103	10.29129783	10.32490107	10.355002		8.732	8.715404353	8.713824552	8.71368677		6.768	6.768472274	6.768325361		0	0	0	0
132.7		1.86184735	1.86184735	1.86184735	0.930923675		6	4.516781059	4.527428526	4.540535868	4.547539661		1.95	1.99322633	2.007116281		0	0	0	0		0	0	0	0	0		0	0	0		10.26619446	10.29134029	10.32496907	10.35509294		8.732	8.715404366	8.713824196	8.713686415		6.768	6.768473299	6.768326281		0	0	0	0
132.8		1.8632504	1.8632504	1.8632504	0.9316252		6	4.516785567	4.527441079	4.540558351	4.547567462		1.95	1.993237014	2.007137545		0	0	0	0		0	0	0	0	0		0	0	0		10.2662179	10.29138276	10.32503707	10.35518389		8.732	8.715404378	8.713823839	8.713686061		6.768	6.768474324	6.768327201		0	0	0	0
132.9		1.86465345	1.86465345	1.86465345	0.932326725		6	4.516790075	4.527453631	4.540580833	4.547595263		1.95	1.993247698	2.007158809		0	0	0	0		0	0	0	0	0		0	0	0		10.26624133	10.29142522	10.32510506	10.35527483		8.732	8.715404391	8.713823482	8.713685708		6.768	6.768475348	6.768328122		0	0	0	0
133		1.8660565	1.8660565	1.8660565	0.93302825		6	4.516794582	4.527466184	4.540603316	4.547623064		1.95	1.993258381	2.007180074		0	0	0	0		0	0	0	0	0		0	0	0		10.26626476	10.29146769	10.32517306	10.35536578		8.732	8.715404404	8.713823126	8.713685354		6.768	6.768476373	6.768329043		0	0	0	0
133.1		1.86745955	1.86745955	1.86745955	0.933729775		6	4.51679909	4.527478736	4.540625799	4.547650866		1.95	1.993269065	2.007201339		0	0	0	0		0	0	0	0	0		0	0	0		10.26628819	10.29151016	10.32524106	10.35545672		8.732	8.715404417	8.71382277	8.713685001		6.768	6.768477398	6.768329965		0	0	0	0
133.2		1.8688626	1.8688626	1.8688626	0.9344313		6	4.516803598	4.527491289	4.540648282	4.547678667		1.95	1.993279749	2.007222604		0	0	0	0		0	0	0	0	0		0	0	0		10.26631162	10.29155262	10.32530906	10.35554767		8.732	8.71540443	8.713822414	8.713684649		6.768	6.768478424	6.768330887		0	0	0	0
133.3		1.87026565	1.87026565	1.87026565	0.935132825		6	4.516808106	4.527503841	4.540670765	4.547706469		1.95	1.993290432	2.007243869		0	0	0	0		0	0	0	0	0		0	0	0		10.26633505	10.29159509	10.32537706	10.35563862		8.732	8.715404443	8.713822058	8.713684297		6.768	6.768479449	6.76833181		0	0	0	0
133.4		1.8716687	1.8716687	1.8716687	0.93583435		6	4.516812614	4.527516394	4.540693248	4.547734271		1.95	1.993301116	2.007265134		0	0	0	0		0	0	0	0	0		0	0	0		10.26635848	10.29163755	10.32544506	10.35572956		8.732	8.715404456	8.713821703	8.713683945		6.768	6.768480474	6.768332733		0	0	0	0
133.5		1.87307175	1.87307175	1.87307175	0.936535875		6	4.516817122	4.527528947	4.540715732	4.547762073		1.95	1.9933118	2.0072864		0	0	0	0		0	0	0	0	0		0	0	0		10.26638191	10.29168002	10.32551306	10.35582051		8.732	8.715404469	8.713821348	8.713683593		6.768	6.7684815	6.768333656		0	0	0	0
133.6		1.8744748	1.8744748	1.8744748	0.9372374		6	4.51682163	4.527541499	4.540738215	4.547789876		1.95	1.993322484	2.007307666		0	0	0	0		0	0	0	0	0		0	0	0		10.26640535	10.29172249	10.32558106	10.35591146		8.732	8.715404483	8.713820993	8.713683242		6.768	6.768482525	6.76833458		0	0	0	0
133.7		1.87587785	1.87587785	1.87587785	0.937938925		6	4.516826137	4.527554052	4.540760699	4.547817678		1.95	1.993333168	2.007328932		0	0	0	0		0	0	0	0	0		0	0	0		10.26642878	10.29176495	10.32564906	10.35600242		8.732	8.715404497	8.713820638	8.713682892		6.768	6.768483551	6.768335504		0	0	0	0
133.8		1.8772809	1.8772809	1.8772809	0.93864045		6	4.516830645	4.527566605	4.540783183	4.547845481		1.95	1.993343852	2.007350198		0	0	0	0		0	0	0	0	0		0	0	0		10.26645221	10.29180742	10.32571707	10.35609337		8.732	8.71540451	8.713820283	8.713682541		6.768	6.768484577	6.768336429		0	0	0	0
133.9		1.87868395	1.87868395	1.87868395	0.939341975		6	4.516835153	4.527579158	4.540805666	4.547873284		1.95	1.993354537	2.007371464		0	0	0	0		0	0	0	0	0		0	0	0		10.26647564	10.29184989	10.32578507	10.35618432		8.732	8.715404524	8.713819929	8.713682191		6.768	6.768485602	6.768337355		0	0	0	0
134		1.880087	1.880087	1.880087	0.9400435		6	4.516839661	4.52759171	4.54082815	4.547901087		1.95	1.993365221	2.007392731		0	0	0	0		0	0	0	0	0		0	0	0		10.26649907	10.29189236	10.32585307	10.35627527		8.732	8.715404538	8.713819575	8.713681842		6.768	6.768486628	6.76833828		0	0	0	0
134.1		1.88149005	1.88149005	1.88149005	0.940745025		6	4.516844169	4.527604263	4.540850634	4.54792889		1.95	1.993375905	2.007413998		0	0	0	0		0	0	0	0	0		0	0	0		10.2665225	10.29193482	10.32592108	10.35636623		8.732	8.715404553	8.71381922	8.713681493		6.768	6.768487654	6.768339206		0	0	0	0
134.2		1.8828931	1.8828931	1.8828931	0.94144655		6	4.516848677	4.527616816	4.540873119	4.547956694		1.95	1.993386589	2.007435265		0	0	0	0		0	0	0	0	0		0	0	0		10.26654594	10.29197729	10.32598908	10.35645719		8.732	8.715404567	8.713818867	8.713681144		6.768	6.768488681	6.768340133		0	0	0	0
134.3		1.88429615	1.88429615	1.88429615	0.942148075		6	4.516853185	4.527629369	4.540895603	4.547984497		1.95	1.993397274	2.007456533		0	0	0	0		0	0	0	0	0		0	0	0		10.26656937	10.29201976	10.32605709	10.35654814		8.732	8.715404581	8.713818513	8.713680795		6.768	6.768489707	6.76834106		0	0	0	0
134.4		1.8856992	1.8856992	1.8856992	0.9428496		6	4.516857693	4.527641922	4.540918087	4.548012301		1.95	1.993407958	2.007477801		0	0	0	0		0	0	0	0	0		0	0	0		10.2665928	10.29206223	10.32612509	10.3566391		8.732	8.715404596	8.71381816	8.713680447		6.768	6.768490733	6.768341988		0	0	0	0
134.5		1.88710225	1.88710225	1.88710225	0.943551125		6	4.516862201	4.527654475	4.540940572	4.548040105		1.95	1.993418643	2.007499068		0	0	0	0		0	0	0	0	0		0	0	0		10.26661623	10.2921047	10.3261931	10.35673006		8.732	8.715404611	8.713817806	8.713680099		6.768	6.76849176	6.768342916		0	0	0	0
134.6		1.8885053	1.8885053	1.8885053	0.94425265		6	4.516866708	4.527667028	4.540963056	4.548067909		1.95	1.993429327	2.007520337		0	0	0	0		0	0	0	0	0		0	0	0		10.26663966	10.29214716	10.3262611	10.35682102		8.732	8.715404626	8.713817453	8.713679752		6.768	6.768492786	6.768343844		0	0	0	0
134.7		1.88990835	1.88990835	1.88990835	0.944954175		6	4.516871216	4.527679581	4.540985541	4.548095713		1.95	1.993440012	2.007541605		0	0	0	0		0	0	0	0	0		0	0	0		10.2666631	10.29218963	10.32632911	10.35691198		8.732	8.71540464	8.7138171	8.713679405		6.768	6.768493813	6.768344773		0	0	0	0
134.8		1.8913114	1.8913114	1.8913114	0.9456557		6	4.516875724	4.527692134	4.541008026	4.548123518		1.95	1.993450697	2.007562874		0	0	0	0		0	0	0	0	0		0	0	0		10.26668653	10.2922321	10.32639712	10.35700294		8.732	8.715404656	8.713816748	8.713679059		6.768	6.768494839	6.768345702		0	0	0	0
134.9		1.89271445	1.89271445	1.89271445	0.946357225		6	4.516880232	4.527704688	4.541030511	4.548151323		1.95	1.993461381	2.007584142		0	0	0	0		0	0	0	0	0		0	0	0		10.26670996	10.29227457	10.32646512	10.3570939		8.732	8.715404671	8.713816395	8.713678712		6.768	6.768495866	6.768346632		0	0	0	0
135		1.8941175	1.8941175	1.8941175	0.94705875		6	4.51688474	4.527717241	4.541052996	4.548179127		1.95	1.993472066	2.007605412		0	0	0	0		0	0	0	0	0		0	0	0		10.26673339	10.29231704	10.32653313	10.35718486		8.732	8.715404686	8.713816043	8.713678366		6.768	6.768496893	6.768347563		0	0	0	0
135.1		1.89552055	1.89552055	1.89552055	0.947760275		6	4.516889248	4.527729794	4.541075481	4.548206932		1.95	1.993482751	2.007626681		0	0	0	0		0	0	0	0	0		0	0	0		10.26675682	10.29235951	10.32660114	10.35727582		8.732	8.715404702	8.713815691	8.713678021		6.768	6.76849792	6.768348493		0	0	0	0
135.2		1.8969236	1.8969236	1.8969236	0.9484618		6	4.516893756	4.527742347	4.541097967	4.548234738		1.95	1.993493436	2.00764795		0	0	0	0		0	0	0	0	0		0	0	0		10.26678026	10.29240198	10.32666915	10.35736679		8.732	8.715404717	8.713815339	8.713677676		6.768	6.768498947	6.768349424		0	0	0	0
135.3		1.89832665	1.89832665	1.89832665	0.949163325		6	4.516898264	4.5277549	4.541120452	4.548262543		1.95	1.993504121	2.00766922		0	0	0	0		0	0	0	0	0		0	0	0		10.26680369	10.29244445	10.32673716	10.35745775		8.732	8.715404733	8.713814988	8.713677331		6.768	6.768499975	6.768350356		0	0	0	0
135.4		1.8997297	1.8997297	1.8997297	0.94986485		6	4.516902772	4.527767454	4.541142938	4.548290349		1.95	1.993514806	2.00769049		0	0	0	0		0	0	0	0	0		0	0	0		10.26682712	10.29248692	10.32680517	10.35754872		8.732	8.715404749	8.713814636	8.713676987		6.768	6.768501002	6.768351288		0	0	0	0
135.5		1.90113275	1.90113275	1.90113275	0.950566375		6	4.51690728	4.527780007	4.541165423	4.548318154		1.95	1.993525491	2.00771176		0	0	0	0		0	0	0	0	0		0	0	0		10.26685055	10.29252939	10.32687318	10.35763968		8.732	8.715404765	8.713814285	8.713676643		6.768	6.768502029	6.768352221		0	0	0	0
135.6		1.9025358	1.9025358	1.9025358	0.9512679		6	4.516911788	4.527792561	4.541187909	4.54834596		1.95	1.993536176	2.007733031		0	0	0	0		0	0	0	0	0		0	0	0		10.26687399	10.29257186	10.32694119	10.35773065		8.732	8.715404781	8.713813934	8.713676299		6.768	6.768503057	6.768353154		0	0	0	0
135.7		1.90393885	1.90393885	1.90393885	0.951969425		6	4.516916296	4.527805114	4.541210395	4.548373766		1.95	1.993546861	2.007754301		0	0	0	0		0	0	0	0	0		0	0	0		10.26689742	10.29261433	10.3270092	10.35782162		8.732	8.715404797	8.713813583	8.713675956		6.768	6.768504084	6.768354087		0	0	0	0
135.8		1.9053419	1.9053419	1.9053419	0.95267095		6	4.516920804	4.527817668	4.541232881	4.548401573		1.95	1.993557547	2.007775572		0	0	0	0		0	0	0	0	0		0	0	0		10.26692085	10.2926568	10.32707721	10.35791259		8.732	8.715404814	8.713813233	8.713675613		6.768	6.768505112	6.768355021		0	0	0	0
135.9		1.90674495	1.90674495	1.90674495	0.953372475		6	4.516925312	4.527830221	4.541255367	4.548429379		1.95	1.993568232	2.007796843		0	0	0	0		0	0	0	0	0		0	0	0		10.26694428	10.29269927	10.32714522	10.35800356		8.732	8.71540483	8.713812882	8.713675271		6.768	6.76850614	6.768355955		0	0	0	0
136		1.908148	1.908148	1.908148	0.954074		6	4.51692982	4.527842775	4.541277854	4.548457186		1.95	1.993578917	2.007818115		0	0	0	0		0	0	0	0	0		0	0	0		10.26696772	10.29274174	10.32721324	10.35809453		8.732	8.715404847	8.713812532	8.713674929		6.768	6.768507168	6.76835689		0	0	0	0
136.1		1.90955105	1.90955105	1.90955105	0.954775525		6	4.516934328	4.527855328	4.54130034	4.548484992		1.95	1.993589603	2.007839386		0	0	0	0		0	0	0	0	0		0	0	0		10.26699115	10.29278421	10.32728125	10.3581855		8.732	8.715404863	8.713812182	8.713674587		6.768	6.768508196	6.768357825		0	0	0	0
136.2		1.9109541	1.9109541	1.9109541	0.95547705		6	4.516938836	4.527867882	4.541322827	4.548512799		1.95	1.993600288	2.007860658		0	0	0	0		0	0	0	0	0		0	0	0		10.26701458	10.29282669	10.32734926	10.35827647		8.732	8.71540488	8.713811832	8.713674245		6.768	6.768509224	6.768358761		0	0	0	0
136.3		1.91235715	1.91235715	1.91235715	0.956178575		6	4.516943344	4.527880435	4.541345313	4.548540607		1.95	1.993610974	2.00788193		0	0	0	0		0	0	0	0	0		0	0	0		10.26703802	10.29286916	10.32741728	10.35836745		8.732	8.715404897	8.713811483	8.713673904		6.768	6.768510252	6.768359697		0	0	0	0
136.4		1.9137602	1.9137602	1.9137602	0.9568801		6	4.516947852	4.527892989	4.5413678	4.548568414		1.95	1.993621659	2.007903203		0	0	0	0		0	0	0	0	0		0	0	0		10.26706145	10.29291163	10.32748529	10.35845842		8.732	8.715404914	8.713811133	8.713673564		6.768	6.768511281	6.768360634		0	0	0	0
136.5		1.91516325	1.91516325	1.91516325	0.957581625		6	4.51695236	4.527905543	4.541390287	4.548596221		1.95	1.993632345	2.007924475		0	0	0	0		0	0	0	0	0		0	0	0		10.26708488	10.2929541	10.32755331	10.3585494		8.732	8.715404932	8.713810784	8.713673224		6.768	6.768512309	6.768361571		0	0	0	0
136.6		1.9165663	1.9165663	1.9165663	0.95828315		6	4.516956868	4.527918097	4.541412774	4.548624029		1.95	1.993643031	2.007945748		0	0	0	0		0	0	0	0	0		0	0	0		10.26710832	10.29299657	10.32762132	10.35864037		8.732	8.715404949	8.713810435	8.713672884		6.768	6.768513338	6.768362509		0	0	0	0
136.7		1.91796935	1.91796935	1.91796935	0.958984675		6	4.516961376	4.52793065	4.541435261	4.548651837		1.95	1.993653717	2.007967021		0	0	0	0		0	0	0	0	0		0	0	0		10.26713175	10.29303905	10.32768934	10.35873135		8.732	8.715404967	8.713810087	8.713672544		6.768	6.768514366	6.768363446		0	0	0	0
136.8		1.9193724	1.9193724	1.9193724	0.9596862		6	4.516965884	4.527943204	4.541457748	4.548679645		1.95	1.993664403	2.007988294		0	0	0	0		0	0	0	0	0		0	0	0		10.26715518	10.29308152	10.32775735	10.35882233		8.732	8.715404984	8.713809738	8.713672205		6.768	6.768515395	6.768364385		0	0	0	0
136.9		1.92077545	1.92077545	1.92077545	0.960387725		6	4.516970392	4.527955758	4.541480235	4.548707453		1.95	1.993675088	2.008009568		0	0	0	0		0	0	0	0	0		0	0	0		10.26717862	10.29312399	10.32782537	10.3589133		8.732	8.715405002	8.71380939	8.713671866		6.768	6.768516424	6.768365324		0	0	0	0
137		1.9221785	1.9221785	1.9221785	0.96108925		6	4.5169749	4.527968312	4.541502723	4.548735262		1.95	1.993685774	2.008030841		0	0	0	0		0	0	0	0	0		0	0	0		10.26720205	10.29316646	10.32789339	10.35900428		8.732	8.71540502	8.713809041	8.713671528		6.768	6.768517453	6.768366263		0	0	0	0
137.1		1.92358155	1.92358155	1.92358155	0.961790775		6	4.516979408	4.527980866	4.54152521	4.54876307		1.95	1.99369646	2.008052115		0	0	0	0		0	0	0	0	0		0	0	0		10.26722548	10.29320894	10.32796141	10.35909526		8.732	8.715405038	8.713808694	8.71367119		6.768	6.768518482	6.768367203		0	0	0	0
137.2		1.9249846	1.9249846	1.9249846	0.9624923		6	4.516983916	4.52799342	4.541547698	4.548790879		1.95	1.993707147	2.008073389		0	0	0	0		0	0	0	0	0		0	0	0		10.26724892	10.29325141	10.32802942	10.35918624		8.732	8.715405056	8.713808346	8.713670852		6.768	6.768519511	6.768368143		0	0	0	0
137.3		1.92638765	1.92638765	1.92638765	0.963193825		6	4.516988424	4.528005974	4.541570186	4.548818688		1.95	1.993717833	2.008094664		0	0	0	0		0	0	0	0	0		0	0	0		10.26727235	10.29329388	10.32809744	10.35927723		8.732	8.715405075	8.713807998	8.713670515		6.768	6.76852054	6.768369084		0	0	0	0
137.4		1.9277907	1.9277907	1.9277907	0.96389535		6	4.516992932	4.528018528	4.541592674	4.548846497		1.95	1.993728519	2.008115938		0	0	0	0		0	0	0	0	0		0	0	0		10.26729578	10.29333636	10.32816546	10.35936821		8.732	8.715405093	8.713807651	8.713670178		6.768	6.768521569	6.768370025		0	0	0	0
137.5		1.92919375	1.92919375	1.92919375	0.964596875		6	4.51699744	4.528031082	4.541615162	4.548874306		1.95	1.993739205	2.008137213		0	0	0	0		0	0	0	0	0		0	0	0		10.26731922	10.29337883	10.32823348	10.35945919		8.732	8.715405112	8.713807304	8.713669842		6.768	6.768522599	6.768370967		0	0	0	0
137.6		1.9305968	1.9305968	1.9305968	0.9652984		6	4.517001948	4.528043636	4.54163765	4.548902116		1.95	1.993749891	2.008158488		0	0	0	0		0	0	0	0	0		0	0	0		10.26734265	10.29342131	10.3283015	10.35955018		8.732	8.71540513	8.713806957	8.713669506		6.768	6.768523628	6.768371909		0	0	0	0
137.7		1.93199985	1.93199985	1.93199985	0.965999925		6	4.517006456	4.528056191	4.541660138	4.548929926		1.95	1.993760578	2.008179763		0	0	0	0		0	0	0	0	0		0	0	0		10.26736608	10.29346378	10.32836952	10.35964116		8.732	8.715405149	8.71380661	8.71366917		6.768	6.768524658	6.768372851		0	0	0	0
137.8		1.9334029	1.9334029	1.9334029	0.96670145		6	4.517010964	4.528068745	4.541682626	4.548957735		1.95	1.993771264	2.008201039		0	0	0	0		0	0	0	0	0		0	0	0		10.26738952	10.29350626	10.32843754	10.35973215		8.732	8.715405168	8.713806264	8.713668834		6.768	6.768525687	6.768373794		0	0	0	0
[truncated: 98,622 more rows]
